# Supplementary material for: Linear RAG scanning mediates editing of Igκ variable region repertoires
Source: Nature. 2026 Apr 15;653(8115):870–8. doi: 10.1038/s41586-026-10362-5 (PMC13190342; doi:10.1038/s41586-026-10362-5)
Supplement: Supplementary file 3 — Recombination information content scores of 12RSSs of DQ52, DFL16.1 and all Vκs are listed. [file 41586_2026_10362_MOESM3_ESM.xlsx]

## Sheet: RIC score
Recombination Information Content (RIC) score: an algorithm that assesses RSS strength based on its sequences
12RSS	RIC score		12RSS	RIC score
DQ52 dn	-20.03		Vk2-137	-10.13
DQ52 up	-24.3		Vk1-136	/
DFL16.1 dn	-16.99		Vk-135	-13.56
DFL16.1 up	-15.66		Vk14-134-1	-22
			Vk17-134	-18.59
			Vk1-133	-15.17
			Vk1-132	-13.88
			Vk1-131	/
23RSS	RIC score		Vk14-130	-10.84
Jk1	-26.69		Vk9-129	-14.28
Jk2	-29.88		Vk9-128	-12.72
Jk4	-36.26		Vk17-127	-18.59
Jk5	-34.98		Vk14-126-1	-30.03
3'RS	-47.06		Vk14-126	-21.35
			Vk11-125	-10.84
			Vk9-124	-14.28
			Vk9-123	-11.85
			Vk1-122	-12.56
			Vk17-121	-18.59
			Vk9-120	-11.85
			Vk9-119	-15.15
			Vk14-118-2	-24.07
			Vk14-118-1	-11.26
			Vk11-118	-23.98
			Vk1-117	-12.82
			Vk2-116	-15.56
			Vk1-115	-21.26
			Vk11-114	-19.61
			Vk2-113	-15.43
			Vk2-112	-12
			Vk14-111	-13.63
			Vk1-110	-12.82
			Vk2-109	-15.56
			Vk1-108	-14.58
			Vk2-107	/
			Vk11-106	-19.33
			Vk2-105	-15.43
			Vk16-104	-11.63
			Vk15-103	-16.32
			Vk15-102	-14.74
			Vk20-101-2	-12.07
			Vk15-101-1	-26.08
			Vk15-101	/
			Vk14-100	-11.71
			Vk1-99	-16.66
			Vk12-98	-10.25
			Vk15-97	/
			Vk10-96	-14.23
			Vk2-95-2	/
			Vk2-95-1	/
			Vk10-95	-14.23
			Vk10-94	-14.23
			Vk2-93-1	/
			Vk19-93	-11.29
			Vk4-92	-19.89
			Vk4-91	-20.86
			Vk4-90	-11.84
			Vk13-89-1	/
			Vk12-89	-14.2
			Vk1-88	-16.47
			Vk13-87	-23.75
			Vk4-86	-9.68
			Vk13-85	-12.72
			Vk13-84	-11.27
			Vk4-83	-11.78
			Vk13-82	-18.62
			Vk4-81	-10.08
			Vk13-80-1	/
			Vk4-80	-10.01
			Vk4-79	-12.64
			Vk13-78-1	/
			Vk4-78	-11.07
			Vk4-77	-9.68
			Vk13-76	-20.22
			Vk4-75	-10.01
			Vk13-74-1	/
			Vk4-74	-9.68
			Vk13-73-1	/
			Vk4-73	-9.68
			Vk4-72	-9.68
			Vk13-71-1	/
			Vk4-71	-9.68
			Vk4-70	-9.68
			Vk4-69	-9.68
			Vk4-68	-9.68
			Vk12-67	-25.75
			Vk12-66	-23.28
			Vk4-65	-28.14
			Vk13-64	-26.75
			Vk4-63	-22.77
			Vk13-62-1	/
			Vk4-62	/
			Vk13-61-1	/
			Vk4-61	-9.68
			Vk4-59	-9.68
			Vk4-60	/
			Vk4-58	-14.78
			Vk13-57-2	-17.83
			Vk4-57-1	-10.73
			Vk13-57-1	/
			Vk4-57	-11.96
			Vk13-56-1	/
			Vk4-56	-16.55
			Vk13-55-1	/
			Vk4-55	-9.68
			Vk13-54-1	/
			Vk4-54	-10.01
			Vk4-53	-15
			Vk4-51	-12.26
			Vk4-50	-9.68
			Vk12-49	/
			Vk5-48	-14.27
			Vk12-47	/
			Vk12-46	-12.13
			Vk5-45	-14.27
			Vk12-44	-12.13
			Vk5-43	-14.27
			Vk12-42	/
			Vk12-41	-12.13
			Vk5-40-1	/
			Vk12-40	-12.13
			Vk5-39	-14.36
			Vk12-38	-12.13
			Vk5-37	-12.2
			Vk18-36	-19.6
			Vk1-35	-20.9
			Vk8-34	-15.78
			Vk7-33	-14.39
			Vk6-32	-14.39
			Vk8-31	-35.05
			Vk8-30	-14.39
			Vk6-29	-14.83
			Vk8-28	-14.39
			Vk8-27	-14.96
			Vk8-26	-24.11
			Vk6-25	-14.98
			Vk8-24	-13.46
			Vk8-23-1	-14.39
			Vk6-23	-13.31
			Vk8-22	-35.05
			Vk8-21	-15.07
			Vk6-20	-17.37
			Vk8-19	-14.39
			Vk8-18	-25.57
			Vk6-17	-14.39
			Vk8-16	-14.39
			Vk6-15	-14.76
			Vk6-14	-13.31
			Vk6-13	-19.98
			Vk3-12-1	-28.85
			Vk3-12	-13.39
			Vk3-11	-15.46
			Vk3-10	-13.39
			Vk3-9	-15.46
			Vk3-8	-15.85
			Vk3-7	-13.39
			Vk3-6	-21.7
			Vk3-5	-13.39
			Vk3-4	-13.39
			Vk3-3	-13.39
			Vk3-2	-13.39
			Vk3-1	-13.39
