# Supplementary material for: Linear RAG scanning mediates editing of Igκ variable region repertoires
Source: Nature. 2026 Apr 15;653(8115):870–8. doi: 10.1038/s41586-026-10362-5 (PMC13190342; doi:10.1038/s41586-026-10362-5)
Supplement: Supplementary file 4 — Sequences of pre-rearranged Vκ/Jκ coding junctions, RSS junctions and RSS replacements in this study are listed. [file 41586_2026_10362_MOESM4_ESM.xlsx]

## Sheet: Sheet1
Cell lines	Rearrangements, RSS replacements or DNA editing	Sequences	annotation
iPSC line	Vk6-23-Jk5 coding junction	GGGCATCCACCCGGCACACTGGAGTCCCTGATCGCTTCACAGGCAGTGGATCTGGGACAGATTTCACTCTCACCATTAGCAATGTGCAGTCTGAAGACTTGGCAGATTATTTCTGTCAGCAATATAGCAGCTATCGCTCACGTTCGGTGCTGGGACCAAGCTGGAGCTGAAACGTAAGTACACTTTTCTCATCTTTTTTTATGTGTAAGACACAGGTTTTCATGTTAGGAGTTAAAGTCAGTTCAGAAAATCTTGAGAAAATGGAG	sequences in black are from Vk coding region; sequences in red are from Jk coding region; ;sequences in blue are junction site
iPSC line	Vk4-57-Jk2 coding junction	ATCAGCCGAATGGAGGCTGAAGATGCTGCCACTTATTACTGCCAGCAAAGGAGTAGTTACCCACCCATGCACGTTCGGAGGGGGGACCAAGCTGGAAATAAAACGTAAGTAGTCTTCTCAACTCTTGTTCACTAAGTCTAACCTTGTTAAGTTGTTCTTTGTTGTGTGTTTTTCTTAAGGAGATTT	sequences in black are from Vk coding region; sequences in red are from Jk coding region; ;sequences in blue are junction site
iPSC line	Vk19-93-Jk1 RSS junction	TAAGCTTTCGCAGCTACCCACTGCTCTGTTCCTCTTCAGTGAGGAGGGTTTTTGTACAGCCAGACAGTGGAGTACTACCACTGTGCACAGTGATACAAATCATAACAAAAACCACCCAGGGAAGCAGAAGTGAGAGGCTAGGTTGCCCACAAATTCTTACCCTTTGTCTTAACCATTTTGCTAAGAGATTT	sequences in black are from Jk1 RSS signal end region; sequences in red are from Vk19-93 RSS signal end region; ;sequences in blue are junction site
pre-rearranged Vk5-37-Jk1 line	Vk5-37-Jk1 coding junction	GTGTGAAGCCCGAAGATGAAGGAATATATTACTGTCTTCATGGTTACAGCACACCTTGGACGTTCGGTGGAGGCACCAAGCTGGAAATCAAACGTAAGTAGAATCCAAAGTCTCTTTCTTCCGTTGTCTATGTCTGTGGCTTCTATGTCTAAAAATGATGTATAAAATCTTACTCTGAAA	sequences in black are from Vk coding region; sequences in red are from Jk coding region; ;sequences in blue are junction site
pre-rearranged Vk1-117-Jk1 line	Vk1-117-Jk1 coding junction	TGGCAGTGGATCAGGGACAGATTTCACACTCAAGATCAGCAGAGTGGAGGCTGAGGATCTGGGAGTTTATTACTGCTTTCAAGGTTCACATGTTCCTGGACGTTCGGTGGAGGCACCAAGCTGGAAATCAAACGTAAGTAGAATCCAAAGTCTCTTTCTT	sequences in black are from Vk coding region; sequences in red are from Jk coding region; ;sequences in blue are junction site
pre-rearranged Vk3-12-Jk1 line	Vk3-12-Jk1 coding junction	GTGGCAGTGGGTCTGGGACAGACTTCACCCTCAACATCCATCCTGTGGAGGAGGAGGATGCTGCAACCTATTACTGTCAGCACAGTAGGGAGCTTCCTCCGTGGACGTTCGGTGGAGGCACCAAGCTGGAAATCAAACGTAAGTAGAATCCAAAGTCTCTTTCTTCCGTTGTCTATGTCTGTGGCTTCTATGTCTAA	sequences in black are from Vk coding region; sequences in red are from Jk coding region; ;sequences in blue are junction site
pre-rearranged Vk5-37-Jk1 line	Vk18-36/Vk11-125 RSS replacement	TCAGTATTTACAACGAAGATAAAAATGCTAAAAATTAGCACCCAGCATTGCAGCTGCTACAAAGGAAGTAGCTGGTAGAAGCAAATACACTGTGGTCTGGTCGAggtttatgttatgacttgtatcactgtgTATGACCAACTTTTGAAAGGTTGACAGTAGTAAACTGCAGCATCTTCAGGTTCTAGACTGCTGATGGT	Sequences in red are replaced RSS sequences
pre-rearranged Vk3-12-Jk1 line	Vk6-13/Vk11-125 RSS replacement	GCAGAGGGGAAGTGTGTAGGTCTAGGGAGGTATAGTGCAGGCAGCTGGTTAGAATCTCAGAGGAggtttatgttatgacttgtatcactgtgAGAGGATAGCTGCTATATTGCTGGCAGAAATAAAAGCTACTCGCTTCAGACTGCATATTGCTGATGGTGAGAGTGAAATCTGTCCCAGATCCACTGCCTGTGAAGCGA	Sequences in red are replaced RSS sequences
pre-rearranged Vk3-12-Jk1 line	Vk6-13/Vk12-44 RSS replacement	GCAGAGGGGAAGTGTGTAGGTCTAGGGAGGTATAGTGCAGGCAGCTGGTTAGAATCTCAGAGGAggtttatgtcatggcttgaatcactgtgAGAGGATAGCTGCTATATTGCTGGCAGAAATAAAAGCTACTCGCTTCAGACTGCATATTGCTGATGGTGAGAGTGAAATCTGTCCCAGATCCACTGCCTGTGAAGCGA	Sequences in red are replaced RSS sequences
pre-rearranged Vk3-12-Jk1 line	Vk6-13/Vk19-93 RSS replacement	GCAGAGGGGAAGTGTGTAGGTCTAGGGAGGTATAGTGCAGGCAGCTGGTTAGAATCTCAGAGGAggtttttgttatgatttgtatcactgtgAGAGGATAGCTGCTATATTGCTGGCAGAAATAAAAGCTACTCGCTTCAGACTGCATATTGCTGATGGTGAGAGTGAAATCTGTCCCAGATCCACTGCCTGTGAAGCGA	Sequences in red are replaced RSS sequences
pre-rearranged Vk3-12-Jk1 line	Vk6-13/DFL16.1-Up RSS replacement	GCAGAGGGGAAGTGTGTAGGTCTAGGGAGGTATAGTGCAGGCAGCTGGTTAGAATCTCAGAGGAgctttttgtgaagggatctactactgtgAGAGGATAGCTGCTATATTGCTGGCAGAAATAAAAGCTACTCGCTTCAGACTGCATATTGCTGATGGTGAGAGTGAAATCTGTCCCAGATCCACTGCCTGTGAAGCGA	Sequences in red are replaced RSS sequences
pre-rearranged Vk3-12-Jk1 line	Vk6-13/DQ52-Up RSS replacement	GCAGAGGGGAAGTGTGTAGGTCTAGGGAGGTATAGTGCAGGCAGCTGGTTAGAATCTCAGAGGAggttttgactaagcggagcaccacagtgAGAGGATAGCTGCTATATTGCTGGCAGAAATAAAAGCTACTCGCTTCAGACTGCATATTGCTGATGGTGAGAGTGAAATCTGTCCCAGATCCACTGCCTGTGAAGCGA	Sequences in red are replaced RSS sequences
pre-rearranged Vk5-37-Jk1 line	Vk18-36 promoter deletion	TAGAACTAGGATCTGTTCACCTTAATTGACTTTCTGGTAATAGAATTCAGTAGTGTTCAGAGACTTTTTATCTAAGTATGTAGTTATGTAGGTTCCTCTTATTGATGGAGCCCTTTCCTGGGGGAGAAAGGCACTGGGAGAGGCTGGTGGAGCTAAACAAGGAGCCTCAAGAAGATCCTGAAAACCCCACCCCACAACCCACTAGCCACACAGAATCCCACGACAGCAGAGTGTGTCCCTGGTGCTGTCTCACTGGAGAGAGGACAGGATGCTGCCATTGAGCCTAGACCAGACCCATGTTGGTCACAC	sequences in black and in red are resepctively from upstream and downstream sequences of promoter deletion region ; ;sequences in blue are junction site
pre-rearranged Vk1-117-Jk1 line	Vks invertion upstream junction	CTGGGATCCTAAGATCCTGGGCATGTTAGATCTCCTGGAAGTGGTACCTCCTCTGGGGACTGGGGGACTGTCTGCTGAGTTCTAAATCAAGTTAGGCCAGTGTCAACCAGAATGTAAGGAATAACAAGTAGTTCCTGAATCTCACTACAATAGCTAATATTGGCTAACTGTCTGAAAACTTCCTTTAGAACAAATGACATGAGTTTTTAATTTTAAAATATTTAAATCTGTTTTTTAAAGACAAGACACACAC	sequences in black and in red are resepctively from upstream and downstream sequences of Vk-inverted region ; ;sequences in blue are junction site
pre-rearranged Vk1-117-Jk1 line	Vks invertion downstream junction	GCCCAGGAACGTAGGATCACTGGTGAGTGGAACAGAACATCTGTTCCAAGAGATCTGAGGTGCCTGGGGACAGCTGGAGCACAGACACAGGAACCCCACCCAATCAGTGACATAAATTTAATCAGGATAAATAGTTTGCAAGTGTGCTCTAAATGATGAAGCATGAAGAGAGAAAGAATTGACTCATAAGCATATCCTACTCTTAGTTACCCTTAAATGAAAATATTTATTGTATGATCAGAGCCATGATAATCACATGCTAGCATACATGAAGCTGAAAATGTTTTGTTAGCAATG	sequences in black and in red are resepctively from upstream and downstream sequences of Vk-inverted region ; ;sequences in blue are junction site
pre-rearranged Vk3-12-Jk1 line	Jk3 to Jk5 deletion	GAAAACTGTCCCACAAGAGGTTGGAATGATTTTCAGGCTAAATTTTAGGCTTTCTAAACCAAAGTAACTAAACTAGGGGAAGAGGGATAATTGTCAAGTTCAGCTCCTAAAATGGATGTGGGAGCAAACTTTGAAGATAAACTGAATGACCCAGAGGATGAAACAGCGCAGATCAA	sequences in black and in red are resepctively from upstream and downstream sequences of Jk3-to-Jk5 deletion region ; ;sequences in blue are junction site
pre-rearranged Vk3-12-Jk1 line	Jk2 invertion	GTCTATGTCTGTGGCTTCTATGTCTAAAAATGATGTATAAAATCTTACTCTGAAACCAGATTCTGGCACTCTCCAAGGCAAAGATACAGAGTAACTCCGTAAGCAAAGCTGGTGAGTCTCCTTCTCTTCTCAGAGCTCCAGGCCCCTCTTTGATCTGCGCTGTTTCATCCTCTGGGTCATTCAGTTTATCTTCAAAGTTTGCTCCCACATCCATTTTAGGAGCTGAACTTGACAATTATCCCTCTTCCCCTAGTTTAGTTACTTTGGTTTAGAAAGCCTAAAATTTAGCCTGAAAATCATTCCAACCTCTTGTGGGACAGTTTTCCCTCCTTAACACCTGATCTGAGAATGGAATTTGCTAAATCCCTGAAATCTCCTTAAGAAAAACACACAACAAAG…	Sequences in red are inverted Jk2-containing sequences; ;sequences in blue are junction sites
v-Abl Cer/Sis deletion line	Cer/Sis deletion	TGAATAAAACTGTGATTGAAATATCTTTCTCTTGAAAAGGATCATTAAAACAGATGAATATTGAGCTATTTAAAGGTAAAACATGCCAAAAATCATGTTATGAAGGAGCAAAAAAAACACAATCTTCAGATTTAATGCTATCACCATCATGGTTCTAGTGACATTCTTTACAGAACTAGAAAGATAATACTAAGCTTGTATGGAAACACAAAAGACCATGAGTAGGCTAAGCAGGACAAACCCTACATCACATCACATCACATCACATCACTGAAACTCACATTATCCCACATAAGTGTAATGACAAAGAGAGTAAGGTGCATCCACAAAAGCAGACAGAGAACAATGAACTGGAAGAGGGCCCATAACCTGCAC	sequences in black and in red are resepctively from upstream and downstream sequences of Cer/Sis deletion region ; ;sequences in blue are junction site
