# Supplementary material for: Linear RAG scanning mediates editing of Igκ variable region repertoires
Source: Nature. 2026 Apr 15;653(8115):870–8. doi: 10.1038/s41586-026-10362-5 (PMC13190342; doi:10.1038/s41586-026-10362-5)
Supplement: Supplementary file 5 — sgRNAs, oligonucleotides and primers used in this study are listed. [file 41586_2026_10362_MOESM5_ESM.xlsx]

## Sheet: sgRNAs_Oligos
Supplementary Table 3 | sgRNAs and Oligos used in this study (5'-3')
sgRNAs used for mutation of productive Vk6-23/Jk5 rearrangement in clone#DW320 ips cells
sgRNA1	GTTCGGTGCTGGGACCAAGC
sgRNAs used for Vk18-36 promoter deletion in the pre-rearranged Jk1-Vk5-37 v-Abl cell line
sgRNA2	TACTGTGGACCACGGGTAAG
sgRNA3	CTATTGACCATGCATTGACT
sgRNAs used for Vk inversion in the pre-rearranged Jk1-Vk1-117 v-Abl cell line,
sgRNA4	TATGTCGTACCAAATATGTA
sgRNA5	CACCCAATCAGTGTTCCTTC
sgRNAs used for Jk3-5 deletion in the pre-rearranged Jk1-Vk3-12 v-Abl cell line
sgRNA6	AGAGGGATAATTGTCTACCT
sgRNA7	GGTCTTCTAGACGTTTAAGT
sgRNAs used for Jk2 inversion in the pre-rearranged Jk1-Vk3-12 v-Abl cell line
sgRNA8	CCGTAAGCAAAGCTGGGAAT
sgRNA9	GTACTTGTGGAAACTCAACA
sgRNA and ssODN used for replacing Vk18-36 12RSS with Vk11-125 12RSS in the Vk5-37-Jk1 promoter-deletion v-Abl cell line
sgRNA10	AATACACTGTGGTCTCCTGG
ssODN1	TCAGTATTTACAACGAAGATAAAAATGCTAAAAATTAGCACCCAGCATTGCAGCTGCTACAAAGGAAGTAGCTGGTAGAAGCAAATACACTGTGGTCTGGTCGAggtttatgttatgacttgtatcactgtgTATGACCAACTTTTGAAAGGTTGACAGTAGTAAACTGCAGCATCTTCAGGTTCTAGACTGCTGATGGT
sgRNA and ssODN used for replacing Vk6-13 12RSS with Vk11-125 12RSS in the Jk1-Vk3-12 v-Abl cell line
sgRNA11	CAATATGCAGTCTGAAGACC
ssODN2	GCAGAGGGGAAGTGTGTAGGTCTAGGGAGGTATAGTGCAGGCAGCTGGTTAGAATCTCAGAGGAGGTTTATGTTATGACTTGTATCACTGTGAGAGGATAGCTGCTATATTGCTGGCAGAAATAAAAGCTACTCGCTTCAGACTGCATATTGCTGATGGTGAGAGTGAAATCTGTCCCAGATCCACTGCCTGTGAAGCGA
sgRNA and ssODN used for replacing Vk6-13 12RSS with Vk12-44 12RSS in the Jk1-Vk3-12 v-Abl cell line
sgRNA11	CAATATGCAGTCTGAAGACC
ssODN3	GCAGAGGGGAAGTGTGTAGGTCTAGGGAGGTATAGTGCAGGCAGCTGGTTAGAATCTCAGAGGAggtttatgtcatggcttgaatcactgtgAGAGGATAGCTGCTATATTGCTGGCAGAAATAAAAGCTACTCGCTTCAGACTGCATATTGCTGATGGTGAGAGTGAAATCTGTCCCAGATCCACTGCCTGTGAAGCGA
sgRNA and ssODN used for replacing Vk6-13 12RSS with Vk19-93 12RSS in the Jk1-Vk3-12 v-Abl cell line
sgRNA11	CAATATGCAGTCTGAAGACC
ssODN4	GCAGAGGGGAAGTGTGTAGGTCTAGGGAGGTATAGTGCAGGCAGCTGGTTAGAATCTCAGAGGAggtttttgttatgatttgtatcactgtgAGAGGATAGCTGCTATATTGCTGGCAGAAATAAAAGCTACTCGCTTCAGACTGCATATTGCTGATGGTGAGAGTGAAATCTGTCCCAGATCCACTGCCTGTGAAGCGA
sgRNA and ssODN used for replacing Vk6-13 12RSS with DFL16.1 upstream 12RSS in the Jk1-Vk3-12 v-Abl cell line
sgRNA11	CAATATGCAGTCTGAAGACC
ssODN5	GCAGAGGGGAAGTGTGTAGGTCTAGGGAGGTATAGTGCAGGCAGCTGGTTAGAATCTCAGAGGAGCTTTTTGTGAAGGGATCTACTACTGTGAGAGGATAGCTGCTATATTGCTGGCAGAAATAAAAGCTACTCGCTTCAGACTGCATATTGCTGATGGTGAGAGTGAAATCTGTCCCAGATCCACTGCCTGTGAAGCGA
sgRNA and ssODN used for replacing Vk6-13 12RSS with DQ52 upstream 12RSS in the Jk1-Vk3-12 v-Abl cell line
sgRNA11	CAATATGCAGTCTGAAGACC
ssODN6	GCAGAGGGGAAGTGTGTAGGTCTAGGGAGGTATAGTGCAGGCAGCTGGTTAGAATCTCAGAGGAGGTTTTGACTAAGCGGAGCACCACAGTGAGAGGATAGCTGCTATATTGCTGGCAGAAATAAAAGCTACTCGCTTCAGACTGCATATTGCTGATGGTGAGAGTGAAATCTGTCCCAGATCCACTGCCTGTGAAGCGA
sgRNAs used for Cer/Sis deletion in the WT v-Abl cell line
sgRNA12	GCTCCTGAAGAGCTTAAGTT
sgRNA13	GAGGAATCTATGTCCTGGAT

## Sheet: HTGTS_primers
Supplementary Table 1 | HTGTS-V(D)J-seq and 3C-HTGTS primers used in this study (5'-3')
HTGTS-V(D)J-seq primers
Jk1 Bio primer	/5BiosG/ttcccagctttgcttacggag
Jk1 Nested primer	ATAGAAGCCACAGACATAGACAACGG
Jk2 Bio primer	/5Biosg/ATTCCAACCTCTTGTGGGACAG
Jk2 Nested primer	caaggttagacttagtgaacaagag
Jk4 Bio primer	/5Biosg/CGCTCAGCTTTCACACTGACTC
Jk4 Nested primer	cagaaccaaaacgtcacaagtaa
Jk5 Bio primer	/5BiosG/gcccctaatctcactagcttga
Jk5 Nested primer	GTCAACTGATAATGAGCCCTCTCC
3C-HTGTS primers
iEk Bio primer	/5BiosG/gtgaagtctgccagttcctccc
iEk Nested promer	GTTGACCTGTTCTGGTGTGGC
