# Supplementary material for: Linear RAG scanning mediates editing of Igκ variable region repertoires
Source: Nature. 2026 Apr 15;653(8115):870–8. doi: 10.1038/s41586-026-10362-5 (PMC13190342; doi:10.1038/s41586-026-10362-5)
Supplement: Supplementary file 11 — Source Data Fig. 1. [file 41586_2026_10362_MOESM11_ESM.xlsx]

## Sheet: Fig.1b
	Igkv2-137	Igkv1-136	Igkv1-135	Igkv14-134-1	Igkv17-134	Igkv1-133	Igkv1-132	Igkv1-131	Igkv14-130	Igkv9-129	Igkv9-128	Igkv17-127	Igkv14-126-1	Igkv14-126	Igkv11-125	Igkv9-124	Igkv9-123	Igkv1-122	Igkv17-121	Igkv9-120	Igkv9-119	Igkv14-118-2	Igkv14-118-1	Igkv11-118	Igkv1-117	Igkv2-116	Igkv1-115	Igkv11-114	Igkv2-113	Igkv2-112	Igkv14-111	Igkv1-110	Igkv2-109	Igkv1-108	Igkv2-107	Igkv11-106	Igkv2-105	Igkv16-104	Igkv15-103	Igkv15-102	Igkv20-101-2	Igkv15-101-1	Igkv15-101	Igkv14-100	Igkv1-99	Igkv12-98	Igkv15-97	Igkv10-96	Igkv2-95-2
Rep1	-0.0793555	0	-6.58722	0	0	-1.17333	-0.227439	0	-0.47755	-0.539901	-0.0715617	-0.0800641	0	-0.438581	-1.19388	0.361351	0.116199	-1.21371	-0.0800641	-1.8351	-0.057391	0	-0.00354266	0	-3.14588	-0.245152	0	-0.371979	-0.000708531	-0.12541	-0.756712	-1.74157	-0.697903	-0.0432204	0	-0.76734	-0.000708531	-2.38421	-0.910463	0.00283413	-0.620674	0	0	-0.378356	-0.0467631	-0.78647	0	3.50581	0
Rep2	-0.0450338	0	-6.0045	0	0	-0.966558	-0.220999	0	-0.414478	-0.549579	-0.0783921	-0.108415	0	-0.363606	-1.18255	0.37278	0.109249	-0.974898	-0.0750563	-2.33508	-0.0625469	0	-0.00416979	0	-2.75373	-0.206822	0	-0.417813	-0.00250188	-0.175131	-0.821449	-2.225	-0.788925	-0.0467017	0	-0.736386	-0.000833959	-2.32758	-1.2009	0.000833959	-0.551247	0	0	-0.425319	-0.0575432	-0.784755	0	3.57518	0
Rep3	-0.0704674	0	-5.81956	0	0	-1.04502	-0.278121	0.000749653	-0.440796	-0.577983	-0.0697178	-0.0982046	0	-0.422055	-1.10274	0.38982	0.0817122	-1.03452	-0.0839612	-2.33892	-0.0847108	0	-0.0127441	0	-2.60654	-0.207654	-0.00224896	-0.379325	-0.00149931	-0.15143	-0.790884	-2.07054	-0.708422	-0.038982	0	-0.73466	0	-2.35916	-1.06826	0.00224896	-0.643952	0	0	-0.390569	-0.0449792	-0.715919	0	3.29623	0
[truncated: 113 more columns]

## Sheet: Fig.1c
positive strand			junctions	percentage
chr6	67590570	67590571	2	0.14556
chr6	67638415	67638416	1	0.0727802
chr6	67825976	67825977	2	0.14556
chr6	68114418	68114419	3	0.218341
chr6	68387594	68387595	11	0.800582
chr6	68536977	68536978	3	0.218341
chr6	68940788	68940789	2	0.14556
chr6	69010375	69010376	1	0.0727802
chr6	69650797	69650798	1	0.0727802
chr6	70157419	70157420	1	0.0727802
chr6	70653987	70653988	1	0.0727802
chr6	70671751	70671752	1	0.0727802
chr6	70671764	70671765	34	2.47453
negative starnd
chr6	67596683	67596684	-1	-0.0727802
chr6	67811080	67811081	-2	-0.14556
chr6	67863492	67863493	-1	-0.0727802
chr6	67980893	67980894	-1	-0.0727802
chr6	68150486	68150487	-1	-0.0727802
chr6	68161256	68161257	-3	-0.218341
chr6	68279209	68279210	-2	-0.14556
chr6	68399701	68399702	-6	-0.436681
chr6	68444327	68444328	-1	-0.0727802
chr6	68548091	68548092	-1	-0.0727802
chr6	68617478	68617479	-1	-0.0727802
chr6	68622348	68622349	-1	-0.0727802
chr6	68623935	68623936	-1	-0.0727802
chr6	68627466	68627467	-3	-0.218341
chr6	68730654	68730655	-2	-0.14556
chr6	68783314	68783315	-5	-0.363901
chr6	68926656	68926657	-2	-0.14556
chr6	68927356	68927357	-5	-0.363901
chr6	68928919	68928920	-1	-0.0727802
chr6	69003030	69003031	-1	-0.0727802
chr6	69087587	69087588	-1	-0.0727802
chr6	69176737	69176738	-2	-0.14556
chr6	69178309	69178310	-1	-0.0727802
chr6	69241740	69241741	-1	-0.0727802
chr6	69333796	69333797	-2	-0.14556
chr6	69357119	69357120	-2	-0.14556
chr6	69467997	69467998	-1	-0.0727802
chr6	69600052	69600053	-7	-0.509461
chr6	69650650	69650651	-3	-0.218341
chr6	69676619	69676620	-1	-0.0727802
chr6	69698415	69698416	-3	-0.218341
chr6	69715100	69715101	-1	-0.0727802
chr6	69990641	69990642	-4	-0.291121
chr6	69990643	69990644	-2	-0.14556
chr6	70056305	70056306	-1	-0.0727802
chr6	70094188	70094189	-5	-0.363901
chr6	70122297	70122298	-2	-0.14556
chr6	70167447	70167448	-2	-0.14556
chr6	70241327	70241328	-1	-0.0727802
chr6	70285889	70285890	-1	-0.0727802
chr6	70291475	70291476	-5	-0.363901
chr6	70321918	70321919	-1	-0.0727802
chr6	70322630	70322631	-6	-0.436681
chr6	70376658	70376659	-4	-0.291121
chr6	70407013	70407014	-1	-0.0727802
chr6	70444257	70444258	-3	-0.218341
chr6	70448354	70448355	-2	-0.14556
chr6	70468823	70468824	-1	-0.0727802
chr6	70481424	70481425	-2	-0.14556
chr6	70517974	70517975	-2	-0.14556
chr6	70556842	70556843	-1	-0.0727802
chr6	70659555	70659556	-2	-0.14556
chr6	70661187	70661188	-2	-0.14556
chr6	70662512	70662513	-2	-0.14556
chr6	70663090	70663091	-3	-0.218341
chr6	70663361	70663362	-7	-0.509461
chr6	70663367	70663368	-2	-0.14556
chr6	70664285	70664286	-17	-1.23726
chr6	70664300	70664301	-38	-2.76565
chr6	70664548	70664549	-181	-13.1732
chr6	70664594	70664595	-7	-0.509461
chr6	70664842	70664843	-1	-0.0727802
chr6	70664846	70664847	-3	-0.218341
chr6	70664850	70664851	-27	-1.96507
chr6	70664852	70664853	-5	-0.363901
chr6	70664854	70664855	-7	-0.509461
chr6	70664856	70664857	-4	-0.291121
chr6	70664858	70664859	-2	-0.14556
chr6	70664860	70664861	-14	-1.01892
chr6	70665613	70665614	-19	-1.38282
chr6	70665689	70665690	-2	-0.14556
chr6	70666039	70666040	-52	-3.78457
chr6	70666885	70666886	-1	-0.0727802
chr6	70667108	70667109	-344	-25.0364
chr6	70667461	70667462	-77	-5.60408
chr6	70667463	70667464	-58	-4.22125
chr6	70668041	70668042	-12	-0.873362
chr6	70668468	70668469	-28	-2.03785
chr6	70668837	70668838	-152	-11.0626
chr6	70668920	70668921	-4	-0.291121
chr6	70668981	70668982	-13	-0.946143
chr6	70669049	70669050	-1	-0.0727802
chr6	70669088	70669089	-6	-0.436681
chr6	70669110	70669111	-10	-0.727802
chr6	70669112	70669113	-1	-0.0727802
chr6	70669139	70669140	-7	-0.509461
chr6	70669801	70669802	-51	-3.71179
chr6	70669864	70669865	-2	-0.14556
chr6	70669912	70669913	-3	-0.218341
chr6	70669997	70669998	-10	-0.727802
chr6	70670015	70670016	-2	-0.14556
chr6	70670371	70670372	-3	-0.218341
chr6	70670445	70670446	-8	-0.582242
chr6	70670690	70670691	-3	-0.218341
chr6	70670710	70670711	-5	-0.363901
chr6	70671153	70671154	-1	-0.0727802

## Sheet: Fig.1d
	positive strand			negative strand
	Rep1	Rep2	Rep3	Rep1	Rep2	Rep3
distal Vk	0.740741	1.2848	2.58964	2.46914	1.2848	0.59761
middle Vk	0.246914	0.642398	0	4.19753	1.49893	6.97211
proximal Vk	0	0.214133	0.199203	1.23457	2.78373	3.18725
Cer-to-Jk1	4.19753	2.14133	1.59363	86.9136	90.1499	84.8606

## Sheet: Fig.1f
	Igkv2-137	Igkv1-136	Igkv1-135	Igkv14-134-1	Igkv17-134	Igkv1-133	Igkv1-132	Igkv1-131	Igkv14-130	Igkv9-129	Igkv9-128	Igkv17-127	Igkv14-126-1	Igkv14-126	Igkv11-125	Igkv9-124	Igkv9-123	Igkv1-122	Igkv17-121	Igkv9-120	Igkv9-119	Igkv14-118-2	Igkv14-118-1	Igkv11-118	Igkv1-117	Igkv2-116	Igkv1-115	Igkv11-114	Igkv2-113	Igkv2-112	Igkv14-111	Igkv1-110	Igkv2-109	Igkv1-108	Igkv2-107	Igkv11-106	Igkv2-105	Igkv16-104	Igkv15-103	Igkv15-102	Igkv20-101-2	Igkv15-101-1	Igkv15-101	Igkv14-100	Igkv1-99	Igkv12-98	Igkv15-97	Igkv10-96	Igkv2-95-2
Rep1	-0.00796237	0	-0.385256	0	0	-0.0244996	-0.00551241	0	-0.0146998	-0.0128623	0	-0.00306245	0	-0.0134748	-0.0802362	0.0110248	0	-0.0306245	-0.00183747	-0.0771737	-0.00306245	0	0	0	-0.120048	-0.0146998	0	-0.0128623	0	-0.00428743	-0.0189872	-0.0655364	-0.027562	-0.00061249	0	-0.0232746	0	-0.0716613	-0.030012	0	-0.0134748	0	0	-0.0128623	0	-0.0214371	0	0.119436	0
Rep2	-0.000937488	0	-0.26859	0	0	-0.0299996	-0.0042187	0	-0.00749991	-0.0206247	-0.00281247	-0.00328121	0	-0.00984363	-0.0496869	0.0243747	0.000468744	-0.0234372	-0.00140623	-0.0684366	-0.000468744	0	0	0	-0.0974988	-0.00515619	0	-0.00281247	0	-0.000937488	-0.0271872	-0.0665617	-0.0196873	0	0	-0.0135936	0	-0.0853114	-0.0281246	0	-0.0173435	0	0	-0.0196873	-0.000468744	-0.00937488	0	0.126092	0
Rep3	-0.00237728	0	-0.303342	0	0	-0.0484966	-0.00427911	0	-0.0123619	-0.0142637	0	-0.00190183	0	-0.00523003	-0.0418402	0.0213956	0.00285274	-0.0204446	-0.000475457	-0.0461193	-0.00142637	0	0	0	-0.0817786	-0.0033282	0	-0.00618094	0	-0.0123619	-0.0161655	-0.0641867	-0.0190183	-0.000475457	0	-0.0161655	0	-0.0698922	-0.0161655	0	-0.00570548	0	0	-0.0137883	-0.00190183	-0.021871	0	0.113159	0
[truncated: 113 more columns]

## Sheet: Fig.1g
positive strand			junctions	percentage
chr6	68000933	68000934	2	0.291545
chr6	68387594	68387595	8	1.16618
chr6	70516382	70516383	1	0.145773
chr6	70557162	70557163	2	0.291545
chr6	70557288	70557289	7	1.02041
chr6	70653430	70653431	1	0.145773
chr6	70653987	70653988	1	0.145773
chr6	70669086	70669087	1	0.145773
chr6	70669096	70669097	15	2.18659
chr6	70670588	70670589	3	0.437318
chr6	70671601	70671602	2	0.291545
chr6	70671751	70671752	1	0.145773
chr6	70671764	70671765	12	1.74927
negative strand
chr6	68622348	68622349	-1	-0.145773
chr6	69239860	69239861	-3	-0.437318
chr6	69859498	69859499	-7	-1.02041
chr6	69990641	69990642	-6	-0.874636
chr6	69990643	69990644	-4	-0.58309
chr6	70025532	70025533	-2	-0.291545
chr6	70163931	70163932	-5	-0.728863
chr6	70237429	70237430	-19	-2.76968
chr6	70248407	70248408	-2	-0.291545
chr6	70274728	70274729	-1	-0.145773
chr6	70290817	70290818	-2	-0.291545
chr6	70291475	70291476	-1	-0.145773
chr6	70322630	70322631	-23	-3.35277
chr6	70370555	70370556	-12	-1.74927
chr6	70375855	70375856	-22	-3.207
chr6	70376658	70376659	-7	-1.02041
chr6	70385437	70385438	-2	-0.291545
chr6	70388767	70388768	-4	-0.58309
chr6	70395465	70395466	-4	-0.58309
chr6	70410802	70410803	-9	-1.31195
chr6	70422469	70422470	-2	-0.291545
chr6	70426318	70426319	-3	-0.437318
chr6	70443350	70443351	-11	-1.6035
chr6	70443370	70443371	-5	-0.728863
chr6	70443768	70443769	-3	-0.437318
chr6	70444017	70444018	-6	-0.874636
chr6	70444257	70444258	-1	-0.145773
chr6	70444472	70444473	-3	-0.437318
chr6	70444478	70444479	-16	-2.33236
chr6	70445479	70445480	-3	-0.437318
chr6	70447956	70447957	-5	-0.728863
chr6	70448354	70448355	-33	-4.8105
chr6	70448356	70448357	-31	-4.51895
chr6	70468823	70468824	-6	-0.874636
chr6	70487158	70487159	-5	-0.728863
chr6	70489398	70489399	-3	-0.437318
chr6	70492832	70492833	-2	-0.291545
chr6	70494554	70494555	-1	-0.145773
chr6	70500758	70500759	-3	-0.437318
chr6	70517974	70517975	-1	-0.145773
chr6	70517976	70517977	-2	-0.291545
chr6	70522042	70522043	-1	-0.145773
chr6	70522226	70522227	-14	-2.04082
chr6	70527785	70527786	-4	-0.58309
chr6	70528220	70528221	-6	-0.874636
chr6	70528222	70528223	-1	-0.145773
chr6	70533734	70533735	-2	-0.291545
chr6	70541425	70541426	-1	-0.145773
chr6	70545272	70545273	-2	-0.291545
chr6	70555682	70555683	-2	-0.291545
chr6	70556840	70556841	-18	-2.62391
chr6	70556842	70556843	-2	-0.291545
chr6	70557021	70557022	-8	-1.16618
chr6	70558010	70558011	-4	-0.58309
chr6	70559475	70559476	-7	-1.02041
chr6	70560340	70560341	-19	-2.76968
chr6	70560542	70560543	-3	-0.437318
chr6	70560902	70560903	-16	-2.33236
chr6	70561030	70561031	-2	-0.291545
chr6	70561388	70561389	-1	-0.145773
chr6	70563808	70563809	-18	-2.62391
chr6	70563900	70563901	-25	-3.64431
chr6	70564330	70564331	-2	-0.291545
chr6	70564386	70564387	-4	-0.58309
chr6	70567182	70567183	-1	-0.145773
chr6	70569813	70569814	-6	-0.874636
chr6	70581849	70581850	-2	-0.291545
chr6	70585860	70585861	-7	-1.02041
chr6	70588575	70588576	-1	-0.145773
chr6	70593650	70593651	-3	-0.437318
chr6	70595800	70595801	-2	-0.291545
chr6	70601111	70601112	-4	-0.58309
chr6	70606444	70606445	-4	-0.58309
chr6	70608616	70608617	-8	-1.16618
chr6	70608996	70608997	-3	-0.437318
chr6	70608998	70608999	-1	-0.145773
chr6	70610140	70610141	-1	-0.145773
chr6	70611306	70611307	-6	-0.874636
chr6	70612709	70612710	-30	-4.37318
chr6	70612893	70612894	-1	-0.145773
chr6	70613169	70613170	-1	-0.145773
chr6	70613304	70613305	-2	-0.291545
chr6	70615332	70615333	-2	-0.291545
chr6	70618276	70618277	-1	-0.145773
chr6	70618371	70618372	-1	-0.145773
chr6	70620650	70620651	-1	-0.145773
chr6	70621104	70621105	-1	-0.145773
chr6	70622462	70622463	-15	-2.18659
chr6	70627666	70627667	-11	-1.6035
chr6	70637137	70637138	-1	-0.145773
chr6	70647802	70647803	-2	-0.291545
chr6	70648474	70648475	-1	-0.145773
chr6	70649152	70649153	-2	-0.291545
chr6	70650430	70650431	-8	-1.16618
chr6	70654262	70654263	-9	-1.31195
chr6	70664548	70664549	-8	-1.16618
chr6	70664594	70664595	-1	-0.145773
chr6	70664850	70664851	-4	-0.58309
chr6	70664858	70664859	-4	-0.58309
chr6	70666039	70666040	-2	-0.291545
chr6	70667108	70667109	-11	-1.6035
chr6	70667461	70667462	-4	-0.58309
chr6	70667463	70667464	-4	-0.58309
chr6	70668468	70668469	-5	-0.728863
chr6	70668837	70668838	-3	-0.437318
chr6	70669801	70669802	-3	-0.437318

## Sheet: Fig.1h
	positive strand			negative strand
	Rep1	Rep2	Rep3	Rep1	Rep2	Rep3
distal Vk	0	0	3.48432	0	0	0
middle Vk	0	0	0	2.69058	2.27273	4.52962
proximal Vk	2.69058	1.70455	1.0453	84.3049	84.0909	77.3519
Cer-to-Jk1	3.13901	7.38636	4.87805	7.17489	4.54545	8.7108

## Sheet: Fig.1i
	Igkv2-137	Igkv1-136	Igkv1-135	Igkv14-134-1	Igkv17-134	Igkv1-133	Igkv1-132	Igkv1-131	Igkv14-130	Igkv9-129	Igkv9-128	Igkv17-127	Igkv14-126-1	Igkv14-126	Igkv11-125	Igkv9-124	Igkv9-123	Igkv1-122	Igkv17-121	Igkv9-120	Igkv9-119	Igkv14-118-2	Igkv14-118-1	Igkv11-118	Igkv1-117	Igkv2-116	Igkv1-115	Igkv11-114	Igkv2-113	Igkv2-112	Igkv14-111	Igkv1-110	Igkv2-109	Igkv1-108	Igkv2-107	Igkv11-106	Igkv2-105	Igkv16-104	Igkv15-103	Igkv15-102	Igkv20-101-2	Igkv15-101-1	Igkv15-101	Igkv14-100	Igkv1-99	Igkv12-98	Igkv15-97	Igkv10-96	Igkv2-95-2
Rep1	-0.153478	0	-0.496852	0	0	-0.0897456	-0.0390198	0	-0.0312159	-0.0507258	-0.0065033	-0.0884449	0	-0.140471	-0.192498	0.0312159	0	-0.0884449	-0.171687	-0.218511	-0.0182092	0	0	0	-0.326466	-0.0533271	0	-0.0325165	0	-0.115759	-0.21721	-0.437022	-0.193798	-0.00260132	0	-0.076739	0	-0.339472	-0.0780396	0.00130066	-0.0611311	0	0	-0.123563	-0.0182092	-0.0234119	0	0.269237	0
Rep2	-0.138844	0	-0.58787	0	0	-0.047266	-0.0310183	0	-0.0649907	-0.072376	-0.0118165	-0.0797613	0	-0.149183	-0.190541	0.0339724	0.0118165	-0.127027	-0.0989631	-0.27621	-0.00738531	0	-0.00147706	0	-0.285073	-0.0413577	0	-0.0221559	0	-0.171339	-0.194972	-0.302798	-0.196449	-0.0103394	0	-0.104871	0	-0.273256	-0.0989631	0	-0.0354495	0	0	-0.0679448	-0.00295412	-0.0531742	0	0.245192	0
Rep3	-0.142256	0	-0.38063	0	0	-0.119187	-0.0192237	0	-0.0365251	-0.123032	0	-0.0884292	0	-0.238374	-0.182626	0	0.015379	-0.199927	-0.123032	-0.140333	-0.00961187	0	0	0	-0.459448	-0.0442146	0	-0.0173014	0	-0.123032	-0.257598	-0.413311	-0.161479	0	0	-0.0730502	0	-0.251831	-0.101886	0	-0.0903516	0	0	-0.0384475	-0.00192238	-0.030758	0	0.159557	0
[truncated: 113 more columns]

## Sheet: Fig.1j
positive strand			junctions	percentage
chr6	68114418	68114419	1	0.30581
chr6	68721252	68721253	1	0.30581
chr6	69060795	69060796	3	0.917431
chr6	69942419	69942420	3	0.917431
chr6	70356143	70356144	3	0.917431
chr6	70356145	70356146	1	0.30581
chr6	70356149	70356150	1	0.30581
chr6	70383932	70383933	4	1.22324
chr6	70406308	70406309	2	0.611621
chr6	70407179	70407180	2	0.611621
chr6	70522366	70522367	2	0.611621
chr6	70557288	70557289	7	2.14067
chr6	70558520	70558521	10	3.0581
negative strand
chr6	67496397	67496398	-2	-0.611621
chr6	67505849	67505850	-3	-0.917431
chr6	67524678	67524679	-9	-2.75229
chr6	67749034	67749035	-1	-0.30581
chr6	67811080	67811081	-1	-0.30581
chr6	67986739	67986740	-1	-0.30581
chr6	69087587	69087588	-1	-0.30581
chr6	69601952	69601953	-2	-0.611621
chr6	69860342	69860343	-1	-0.30581
chr6	69990641	69990642	-18	-5.50459
chr6	69992476	69992477	-2	-0.611621
chr6	70094188	70094189	-4	-1.22324
chr6	70122297	70122298	-17	-5.19878
chr6	70166692	70166693	-1	-0.30581
chr6	70167447	70167448	-14	-4.28135
chr6	70246830	70246831	-2	-0.611621
chr6	70285536	70285537	-6	-1.83486
chr6	70307715	70307716	-1	-0.30581
chr6	70307977	70307978	-10	-3.0581
chr6	70322630	70322631	-31	-9.48012
chr6	70370555	70370556	-4	-1.22324
chr6	70373782	70373783	-9	-2.75229
chr6	70375855	70375856	-1	-0.30581
chr6	70375857	70375858	-1	-0.30581
chr6	70404263	70404264	-2	-0.611621
chr6	70423461	70423462	-2	-0.611621
chr6	70424779	70424780	-10	-3.0581
chr6	70426308	70426309	-1	-0.30581
chr6	70442888	70442889	-1	-0.30581
chr6	70443350	70443351	-2	-0.611621
chr6	70443370	70443371	-3	-0.917431
chr6	70443768	70443769	-2	-0.611621
chr6	70444017	70444018	-3	-0.917431
chr6	70444257	70444258	-4	-1.22324
chr6	70444472	70444473	-2	-0.611621
chr6	70444478	70444479	-42	-12.844
chr6	70448354	70448355	-18	-5.50459
chr6	70448356	70448357	-33	-10.0917
chr6	70461219	70461220	-6	-1.83486
chr6	70521539	70521540	-2	-0.611621
chr6	70563808	70563809	-10	-3.0581
chr6	70613972	70613973	-2	-0.611621

## Sheet: Fig.1k
	positive strand			negative strand
	Rep1	Rep2	Rep3	Rep1	Rep2	Rep3
distal Vk	0	1	0	6.96203	5	1.44928
middle Vk	2.53165	3	0	8.22785	8	10.1449
proximal Vk	7.59494	12	11.5942	74.6835	71	76.8116
Cer-to-Jk1	0	0	0	0	0	0
