# Supplementary material for: Linear RAG scanning mediates editing of Igκ variable region repertoires
Source: Nature. 2026 Apr 15;653(8115):870–8. doi: 10.1038/s41586-026-10362-5 (PMC13190342; doi:10.1038/s41586-026-10362-5)
Supplement: Supplementary file 12 — Source Data Fig. 2. [file 41586_2026_10362_MOESM12_ESM.xlsx]

## Sheet: Fig.2b
	Igkv2-137	Igkv1-136	Igkv1-135	Igkv14-134-1	Igkv17-134	Igkv1-133	Igkv1-132	Igkv1-131	Igkv14-130	Igkv9-129	Igkv9-128	Igkv17-127	Igkv14-126-1	Igkv14-126	Igkv11-125	Igkv9-124	Igkv9-123	Igkv1-122	Igkv17-121	Igkv9-120	Igkv9-119	Igkv14-118-2	Igkv14-118-1	Igkv11-118	Igkv1-117	Igkv2-116	Igkv1-115	Igkv11-114	Igkv2-113	Igkv2-112	Igkv14-111	Igkv1-110	Igkv2-109	Igkv1-108	Igkv2-107	Igkv11-106	Igkv2-105	Igkv16-104	Igkv15-103	Igkv15-102	Igkv20-101-2	Igkv15-101-1	Igkv15-101	Igkv14-100	Igkv1-99	Igkv12-98	Igkv15-97	Igkv10-96	Igkv2-95-2
Rep1	-2.24561	0	-3.23659	0	0.00346901	-0.789778	-0.4105	0	-0.341119	-0.396623	-0.0809436	-1.10661	0	-1.00948	-1.19565	0.175763	0.0867253	-0.785153	-1.86633	-1.58302	-0.0728492	0	-0.0231267	-0.00346901	-1.43733	-0.393154	-0.00693802	-0.248612	0	-0.472942	-1.4593	-1.86633	-0.94704	-0.0485661	0	-0.44519	-0.00231267	-1.33094	-0.711147	0	-0.209297	0	0.00115634	-0.312211	-0.131822	-0.316836	0	1.26041	0
Rep2	-2.30859	0	-3.35301	0	0.00339832	-0.732904	-0.381744	0.00226554	-0.338699	-0.321707	-0.0328504	-1.05235	0	-0.830322	-0.953794	0.182376	0.12687	-0.701186	-1.71728	-1.50206	-0.0974184	-0.00339832	-0.0158588	-0.00113277	-1.59608	-0.346628	-0.00339832	-0.251475	0	-0.535801	-1.4828	-1.93477	-0.940201	-0.0589042	0	-0.497287	-0.014726	-1.48846	-0.671734	0	-0.262803	0	0	-0.309247	-0.146128	-0.354558	0	1.42389	0
Rep3	-2.23954	0	-3.09306	0	0.00377663	-0.659651	-0.338637	0	-0.321013	-0.363815	-0.0528728	-1.206	0	-1.08767	-1.14558	0.225339	0.0956745	-0.659651	-1.84048	-1.57737	-0.108263	0	-0.0125888	-0.0050355	-1.57108	-0.378921	-0.0113299	-0.232892	-0.00251775	-0.464525	-1.66801	-1.77627	-1.03228	-0.0629438	0	-0.497256	-0.00251775	-1.42631	-0.639509	0	-0.266882	0	0	-0.24674	-0.105746	-0.30213	0	1.49428	0
[truncated: 113 more columns]

## Sheet: Fig.2c
	Igkv2-137	Igkv1-136	Igkv1-135	Igkv14-134-1	Igkv17-134	Igkv1-133	Igkv1-132	Igkv1-131	Igkv14-130	Igkv9-129	Igkv9-128	Igkv17-127	Igkv14-126-1	Igkv14-126	Igkv11-125	Igkv9-124	Igkv9-123	Igkv1-122	Igkv17-121	Igkv9-120	Igkv9-119	Igkv14-118-2	Igkv14-118-1	Igkv11-118	Igkv1-117	Igkv2-116	Igkv1-115	Igkv11-114	Igkv2-113	Igkv2-112	Igkv14-111	Igkv1-110	Igkv2-109	Igkv1-108	Igkv2-107	Igkv11-106	Igkv2-105	Igkv16-104	Igkv15-103	Igkv15-102	Igkv20-101-2	Igkv15-101-1	Igkv15-101	Igkv14-100	Igkv1-99	Igkv12-98	Igkv15-97	Igkv10-96	Igkv2-95-2
Rep1	-1.45716	0	-1.78568	0	0	-0.765867	-0.338594	0	-0.376887	-0.447427	-0.0786021	-1.87436	0	-1.51359	-1.03392	0.262007	0.0765867	-1.10446	-2.25729	-1.05206	-0.0846484	0	-0.00201544	0	-1.50352	-0.340609	-0.00806175	-0.282161	-0.00403088	-1.02183	-1.62444	-1.48941	-0.723542	-0.00604632	0	-0.390995	-0.0120926	-0.886793	-0.356733	0	-0.171312	0	0	-0.233791	-0.112865	-0.126973	0	1.20523	0
Rep2	-1.49122	0	-1.85331	0	0.00238214	-0.616975	-0.345411	0	-0.278711	-0.321589	-0.0524072	-1.81519	0	-1.32209	-0.96715	0.238214	0.0643179	-0.945711	-2.27256	-1.23395	-0.0690822	0	-0.0214393	-0.00476429	-1.52219	-0.295386	0	-0.3335	-0.00238214	-1.05767	-2.01529	-1.57221	-0.636032	-0.0714643	0	-0.424022	-0.00952857	-1.12199	-0.476429	0	-0.135782	0	0	-0.152457	-0.121489	-0.197718	0	1.35068	0
Rep3	-1.39226	0	-1.83095	0	0	-0.66112	-0.32953	0	-0.319232	-0.465461	-0.0741443	-1.72385	0	-1.2378	-0.84854	0.18742	0.0885612	-0.897969	-2.0575	-1.14306	-0.105038	0	-0.00617869	0	-1.43346	-0.280101	-0.00823825	-0.348066	-0.00205956	-1.10599	-1.59616	-1.62911	-0.692013	-0.0453104	0	-0.448985	-0.00411913	-1.00507	-0.523129	0	-0.150348	0	0	-0.226552	-0.0947399	-0.14005	0	1.18837	0
[truncated: 113 more columns]

## Sheet: Fig.2d
	Igkv2-137	Igkv1-136	Igkv1-135	Igkv14-134-1	Igkv17-134	Igkv1-133	Igkv1-132	Igkv1-131	Igkv14-130	Igkv9-129	Igkv9-128	Igkv17-127	Igkv14-126-1	Igkv14-126	Igkv11-125	Igkv9-124	Igkv9-123	Igkv1-122	Igkv17-121	Igkv9-120	Igkv9-119	Igkv14-118-2	Igkv14-118-1	Igkv11-118	Igkv1-117	Igkv2-116	Igkv1-115	Igkv11-114	Igkv2-113	Igkv2-112	Igkv14-111	Igkv1-110	Igkv2-109	Igkv1-108	Igkv2-107	Igkv11-106	Igkv2-105	Igkv16-104	Igkv15-103	Igkv15-102	Igkv20-101-2	Igkv15-101-1	Igkv15-101	Igkv14-100	Igkv1-99	Igkv12-98	Igkv15-97	Igkv10-96	Igkv2-95-2
Rep1	-1.91564	0	-3.33445	0	0	-0.964984	-0.664023	0	-0.492046	-0.463383	-0.253189	-1.42359	0	-1.672	-1.28983	0.119429	0.109874	-1.6099	-2.14494	-0.974538	-0.0764343	0	-0.00477715	0	-1.95863	-0.358286	0	-0.186309	0	-1.3376	-2.61788	-1.47136	-0.687909	-0.0143314	0	-0.243634	-0.00955429	-1.39015	-0.53504	0	-0.195863	0	0	-0.310514	-0.0764343	-0.286629	0	0.917212	0
Rep2	-1.84216	0	-3.50407	0	0	-0.852935	-0.672675	0.00439657	-0.531985	-0.364915	-0.259398	-1.17388	0	-1.5388	-1.61794	0.189053	0.105518	-1.25742	-2.02682	-0.976039	-0.061552	0	-0.0131897	0	-1.76742	-0.334139	0	-0.145087	-0.00439657	-1.5344	-2.52803	-1.77621	-0.725434	-0.0131897	0	-0.215432	-0.00439657	-1.34095	-0.505606	0	-0.206639	0	0	-0.43526	-0.0791383	-0.272587	0	0.839745	0
Rep3	-1.85274	0	-3.19057	0	0	-0.923965	-0.591915	0	-0.640038	-0.428296	-0.221367	-1.50626	0	-1.37151	-1.52551	0.149182	0.0481232	-1.31858	-2.20885	-0.991338	-0.12512	0	-0.00481232	0	-1.93455	-0.447546	0	-0.168431	0	-1.2512	-2.59384	-1.74206	-0.74591	-0.014437	0	-0.240616	-0.00481232	-1.24158	-0.567854	0	-0.168431	0	0	-0.312801	-0.129933	-0.283927	0	0.967276	0
[truncated: 113 more columns]

## Sheet: Fig.2e
positive strand			junctions	percentage
chr6	67903894	67903895	2	0.254453
chr6	67950298	67950299	2	0.254453
chr6	67987394	67987395	1	0.127226
chr6	68000070	68000071	1	0.127226
chr6	68032936	68032937	4	0.508906
chr6	68114418	68114419	1	0.127226
chr6	68114950	68114951	3	0.381679
chr6	68206944	68206945	1	0.127226
chr6	68387594	68387595	2	0.254453
chr6	68536977	68536978	5	0.636132
chr6	68537497	68537498	1	0.127226
chr6	68601984	68601985	3	0.381679
chr6	68616856	68616857	7	0.890585
chr6	68617592	68617593	2	0.254453
chr6	68629380	68629381	5	0.636132
chr6	68630921	68630922	1	0.127226
chr6	68696177	68696178	3	0.381679
chr6	68700671	68700672	1	0.127226
chr6	68700726	68700727	24	3.05344
chr6	68706340	68706341	1	0.127226
chr6	68711610	68711611	1	0.127226
chr6	68714854	68714855	1	0.127226
chr6	68714856	68714857	1	0.127226
chr6	68721240	68721241	1	0.127226
chr6	68721252	68721253	11	1.39949
chr6	68761782	68761783	1	0.127226
chr6	68831735	68831736	2	0.254453
chr6	68842237	68842238	2	0.254453
chr6	68864339	68864340	2	0.254453
chr6	68867531	68867532	1	0.127226
chr6	68876303	68876304	1	0.127226
chr6	68880467	68880468	4	0.508906
chr6	68888242	68888243	2	0.254453
chr6	68966367	68966368	2	0.254453
chr6	68991308	68991309	2	0.254453
chr6	68992802	68992803	4	0.508906
chr6	69002255	69002256	2	0.254453
chr6	69002303	69002304	2	0.254453
chr6	69002606	69002607	2	0.254453
chr6	69009516	69009517	2	0.254453
chr6	69064836	69064837	4	0.508906
chr6	69086750	69086751	2	0.254453
chr6	69087052	69087053	1	0.127226
chr6	69147413	69147414	6	0.763359
chr6	69151520	69151521	4	0.508906
chr6	69176684	69176685	2	0.254453
chr6	69227533	69227534	3	0.381679
chr6	69233624	69233625	3	0.381679
chr6	69240604	69240605	3	0.381679
chr6	69254664	69254665	3	0.381679
chr6	69254727	69254728	2	0.254453
chr6	69322119	69322120	2	0.254453
chr6	69349648	69349649	1	0.127226
chr6	69360676	69360677	1	0.127226
chr6	69381962	69381963	2	0.254453
chr6	69381966	69381967	1	0.127226
chr6	69386664	69386665	1	0.127226
chr6	69388048	69388049	7	0.890585
chr6	69427120	69427121	1	0.127226
chr6	69525805	69525806	1	0.127226
chr6	69557105	69557106	2	0.254453
chr6	69572876	69572877	1	0.127226
chr6	69580099	69580100	2	0.254453
chr6	69599996	69599997	3	0.381679
chr6	69611956	69611957	2	0.254453
chr6	69630199	69630200	2	0.254453
chr6	69651284	69651285	6	0.763359
chr6	69676753	69676754	2	0.254453
chr6	69676763	69676764	2	0.254453
chr6	69682961	69682962	6	0.763359
chr6	69683139	69683140	5	0.636132
chr6	69683312	69683313	5	0.636132
chr6	69687674	69687675	1	0.127226
chr6	69690476	69690477	1	0.127226
chr6	69773778	69773779	1	0.127226
chr6	69813896	69813897	1	0.127226
chr6	69816929	69816930	1	0.127226
chr6	69829856	69829857	1	0.127226
chr6	69889000	69889001	1	0.127226
chr6	69944464	69944465	1	0.127226
chr6	69944470	69944471	1	0.127226
chr6	69944486	69944487	1	0.127226
chr6	69992831	69992832	1	0.127226
chr6	69992847	69992848	1	0.127226
chr6	69994801	69994802	4	0.508906
chr6	70094290	70094291	1	0.127226
chr6	70094292	70094293	12	1.52672
chr6	70216527	70216528	1	0.127226
chr6	70237214	70237215	2	0.254453
chr6	70273395	70273396	1	0.127226
chr6	70290789	70290790	1	0.127226
chr6	70322636	70322637	3	0.381679
chr6	70356103	70356104	1	0.127226
chr6	70356141	70356142	1	0.127226
chr6	70362881	70362882	1	0.127226
chr6	70406308	70406309	3	0.381679
chr6	70442721	70442722	1	0.127226
chr6	70444023	70444024	2	0.254453
chr6	70468097	70468098	5	0.636132
chr6	70468101	70468102	7	0.890585
chr6	70521398	70521399	2	0.254453
chr6	70557162	70557163	1	0.127226
chr6	70557284	70557285	6	0.763359
chr6	70557288	70557289	6	0.763359
chr6	70659264	70659265	1	0.127226
chr6	70660442	70660443	1	0.127226
chr6	70660444	70660445	4	0.508906
chr6	70671751	70671752	2	0.254453
chr6	70671764	70671765	3	0.381679
negative starnd
chr6	67490743	67490744	-2	-0.254453
chr6	67494413	67494414	-1	-0.127226
chr6	67495268	67495269	-1	-0.127226
chr6	67496397	67496398	-9	-1.14504
chr6	67498038	67498039	-1	-0.127226
chr6	67501641	67501642	-3	-0.381679
chr6	67501652	67501653	-2	-0.254453
chr6	67504212	67504213	-1	-0.127226
chr6	67504285	67504286	-3	-0.381679
chr6	67504700	67504701	-1	-0.127226
chr6	67505234	67505235	-10	-1.27226
chr6	67505379	67505380	-2	-0.254453
chr6	67505446	67505447	-13	-1.65394
chr6	67505500	67505501	-1	-0.127226
chr6	67505849	67505850	-19	-2.4173
chr6	67510010	67510011	-1	-0.127226
chr6	67516102	67516103	-4	-0.508906
chr6	67524678	67524679	-21	-2.67176
chr6	67525839	67525840	-1	-0.127226
chr6	67552580	67552581	-1	-0.127226
chr6	67557570	67557571	-1	-0.127226
chr6	67596681	67596682	-2	-0.254453
chr6	67596683	67596684	-1	-0.127226
chr6	67652622	67652623	-3	-0.381679
chr6	67654703	67654704	-1	-0.127226
chr6	67661649	67661650	-21	-2.67176
chr6	67704260	67704261	-1	-0.127226
chr6	67756570	67756571	-4	-0.508906
chr6	67760761	67760762	-1	-0.127226
chr6	67779930	67779931	-4	-0.508906
chr6	67779942	67779943	-2	-0.254453
chr6	67779950	67779951	-2	-0.254453
chr6	67803913	67803914	-3	-0.381679
chr6	67807697	67807698	-3	-0.381679
chr6	67811080	67811081	-15	-1.9084
chr6	67847202	67847203	-7	-0.890585
chr6	67847622	67847623	-2	-0.254453
chr6	67854660	67854661	-4	-0.508906
chr6	67984190	67984191	-1	-0.127226
chr6	67986739	67986740	-15	-1.9084
chr6	68043770	68043771	-1	-0.127226
chr6	68055336	68055337	-2	-0.254453
chr6	68055365	68055366	-6	-0.763359
chr6	68114374	68114375	-1	-0.127226
chr6	68151746	68151747	-10	-1.27226
chr6	68151950	68151951	-9	-1.14504
chr6	68152500	68152501	-7	-0.890585
chr6	68153020	68153021	-1	-0.127226
chr6	68154589	68154590	-2	-0.254453
chr6	68154692	68154693	-2	-0.254453
chr6	68154729	68154730	-4	-0.508906
chr6	68161256	68161257	-5	-0.636132
chr6	68163713	68163714	-2	-0.254453
chr6	68207485	68207486	-1	-0.127226
chr6	68212477	68212478	-4	-0.508906
chr6	68289440	68289441	-3	-0.381679
chr6	68323895	68323896	-6	-0.763359
chr6	68324988	68324989	-1	-0.127226
chr6	68325216	68325217	-1	-0.127226
chr6	68327375	68327376	-2	-0.254453
chr6	68336672	68336673	-2	-0.254453
chr6	68338442	68338443	-1	-0.127226
chr6	68347879	68347880	-1	-0.127226
chr6	68373026	68373027	-4	-0.508906
chr6	68394201	68394202	-1	-0.127226
chr6	68399701	68399702	-4	-0.508906
chr6	68459139	68459140	-2	-0.254453
chr6	68480296	68480297	-3	-0.381679
chr6	68583418	68583419	-2	-0.254453
chr6	68597929	68597930	-2	-0.254453
chr6	68617828	68617829	-2	-0.254453
chr6	68730654	68730655	-4	-0.508906
chr6	68894976	68894977	-1	-0.127226
chr6	68916004	68916005	-2	-0.254453
chr6	68928919	68928920	-2	-0.254453
chr6	69420609	69420610	-1	-0.127226
chr6	69467812	69467813	-1	-0.127226
chr6	69650650	69650651	-1	-0.127226
chr6	69882448	69882449	-4	-0.508906
chr6	69990641	69990642	-5	-0.636132
chr6	69990654	69990655	-1	-0.127226
chr6	69992468	69992469	-1	-0.127226
chr6	70094188	70094189	-1	-0.127226
chr6	70096976	70096977	-2	-0.254453
chr6	70122297	70122298	-21	-2.67176
chr6	70166799	70166800	-1	-0.127226
chr6	70167447	70167448	-5	-0.636132
chr6	70241327	70241328	-1	-0.127226
chr6	70241330	70241331	-1	-0.127226
chr6	70246832	70246833	-1	-0.127226
chr6	70311190	70311191	-1	-0.127226
chr6	70322630	70322631	-11	-1.39949
chr6	70356740	70356741	-1	-0.127226
chr6	70407013	70407014	-1	-0.127226
chr6	70418579	70418580	-1	-0.127226
chr6	70444257	70444258	-1	-0.127226
chr6	70448354	70448355	-5	-0.636132
chr6	70494554	70494555	-3	-0.381679
chr6	70560542	70560543	-1	-0.127226
chr6	70589796	70589797	-3	-0.381679
chr6	70612709	70612710	-1	-0.127226
chr6	70622462	70622463	-3	-0.381679
chr6	70663090	70663091	-1	-0.127226
chr6	70663367	70663368	-1	-0.127226
chr6	70664285	70664286	-4	-0.508906
chr6	70664300	70664301	-8	-1.01781
chr6	70664548	70664549	-19	-2.4173
chr6	70666885	70666886	-1	-0.127226
chr6	70667108	70667109	-41	-5.21628
chr6	70667461	70667462	-7	-0.890585
chr6	70667463	70667464	-3	-0.381679
chr6	70667471	70667472	-4	-0.508906
chr6	70668837	70668838	-16	-2.03562
chr6	70668920	70668921	-1	-0.127226
chr6	70668981	70668982	-1	-0.127226
chr6	70669801	70669802	-6	-0.763359
chr6	70669997	70669998	-4	-0.508906
chr6	70670445	70670446	-5	-0.636132
chr6	70670710	70670711	-1	-0.127226
chr6	70672488	70672489	-3	-0.381679

## Sheet: Fig.2f
positive strand			junctions	percentage
chr6	67835814	67835815	1	0.714286		140
chr6	68114418	68114419	3	2.14286
chr6	68617592	68617593	2	1.42857
chr6	68696175	68696176	1	0.714286
chr6	68700726	68700727	7	5
chr6	68767365	68767366	3	2.14286
chr6	68834411	68834412	2	1.42857
chr6	68991308	68991309	2	1.42857
chr6	69134656	69134657	1	0.714286
chr6	69147413	69147414	2	1.42857
chr6	69233624	69233625	1	0.714286
chr6	69254664	69254665	2	1.42857
chr6	69349648	69349649	9	6.42857
chr6	69388048	69388049	2	1.42857
chr6	69537858	69537859	1	0.714286
chr6	69944466	69944467	1	0.714286
chr6	69992982	69992983	1	0.714286
chr6	70094290	70094291	2	1.42857
chr6	70356169	70356170	1	0.714286
chr6	70366011	70366012	2	1.42857
chr6	70384588	70384589	1	0.714286
chr6	70468097	70468098	2	1.42857
chr6	70468101	70468102	4	2.85714
chr6	70557284	70557285	2	1.42857
chr6	70613035	70613036	1	0.714286
negative starnd
chr6	67490647	67490648	-1	-0.714286
chr6	67496397	67496398	-1	-0.714286
chr6	67502638	67502639	-5	-3.57143
chr6	67505849	67505850	-3	-2.14286
chr6	67507729	67507730	-1	-0.714286
chr6	67516102	67516103	-1	-0.714286
chr6	67518629	67518630	-1	-0.714286
chr6	67524678	67524679	-6	-4.28571
chr6	67590329	67590330	-2	-1.42857
chr6	67591382	67591383	-1	-0.714286
chr6	67596681	67596682	-1	-0.714286
chr6	67779930	67779931	-2	-1.42857
chr6	67811080	67811081	-7	-5
chr6	67986739	67986740	-3	-2.14286
chr6	68161256	68161257	-1	-0.714286
chr6	68323895	68323896	-2	-1.42857
chr6	68344878	68344879	-2	-1.42857
chr6	68548091	68548092	-3	-2.14286
chr6	68583418	68583419	-1	-0.714286
chr6	68876647	68876648	-1	-0.714286
chr6	69087587	69087588	-1	-0.714286
chr6	69686101	69686102	-1	-0.714286
chr6	70095366	70095367	-4	-2.85714
chr6	70122297	70122298	-12	-8.57143
chr6	70166799	70166800	-1	-0.714286
chr6	70167447	70167448	-5	-3.57143
chr6	70288009	70288010	-1	-0.714286
chr6	70322630	70322631	-1	-0.714286
chr6	70375855	70375856	-2	-1.42857
chr6	70375857	70375858	-4	-2.85714
chr6	70407013	70407014	-1	-0.714286
chr6	70430977	70430978	-2	-1.42857
chr6	70522042	70522043	-1	-0.714286
chr6	70667108	70667109	-3	-2.14286

## Sheet: Fig.2g
positive strand			junctions	percentage
chr6	67967390	67967391	1	0.649351
chr6	68574752	68574753	1	0.649351
chr6	68616856	68616857	3	1.94805
chr6	68617592	68617593	1	0.649351
chr6	68617600	68617601	1	0.649351
chr6	68700726	68700727	1	0.649351
chr6	68721242	68721243	1	0.649351
chr6	68863395	68863396	1	0.649351
chr6	69008113	69008114	1	0.649351
chr6	69254664	69254665	1	0.649351
chr6	69382030	69382031	2	1.2987
chr6	69537858	69537859	2	1.2987
chr6	69629769	69629770	3	1.94805
chr6	69944464	69944465	1	0.649351
chr6	69944466	69944467	1	0.649351
chr6	69944468	69944469	3	1.94805
chr6	69952433	69952434	1	0.649351
chr6	69989677	69989678	1	0.649351
chr6	70023199	70023200	1	0.649351
chr6	70157616	70157617	1	0.649351
chr6	70165897	70165898	1	0.649351
chr6	70458093	70458094	1	0.649351
chr6	70468097	70468098	10	6.49351
chr6	70468101	70468102	7	4.54545
chr6	70511537	70511538	1	0.649351
chr6	70557284	70557285	2	1.2987
chr6	70557288	70557289	2	1.2987
chr6	70638298	70638299	1	0.649351
chr6	70653434	70653435	4	2.5974
chr6	70659256	70659257	1	0.649351
negative starnd
chr6	67494413	67494414	-1	-0.649351
chr6	67495268	67495269	-2	-1.2987
chr6	67495270	67495271	-1	-0.649351
chr6	67496397	67496398	-1	-0.649351
chr6	67505849	67505850	-4	-2.5974
chr6	67516102	67516103	-2	-1.2987
chr6	67524678	67524679	-17	-11.039
chr6	67596681	67596682	-5	-3.24675
chr6	67728274	67728275	-2	-1.2987
chr6	67779930	67779931	-1	-0.649351
chr6	67811080	67811081	-1	-0.649351
chr6	67847202	67847203	-1	-0.649351
chr6	67986739	67986740	-6	-3.8961
chr6	68050505	68050506	-1	-0.649351
chr6	68151950	68151951	-1	-0.649351
chr6	68152500	68152501	-7	-4.54545
chr6	68161256	68161257	-2	-1.2987
chr6	68323895	68323896	-4	-2.5974
chr6	68373053	68373054	-5	-3.24675
chr6	68462205	68462206	-1	-0.649351
chr6	68785415	68785416	-3	-1.94805
chr6	69804012	69804013	-4	-2.5974
chr6	70122297	70122298	-2	-1.2987
chr6	70166799	70166800	-2	-1.2987
chr6	70288009	70288010	-3	-1.94805
chr6	70307715	70307716	-2	-1.2987
chr6	70412042	70412043	-2	-1.2987
chr6	70444257	70444258	-3	-1.94805
chr6	70444478	70444479	-1	-0.649351
chr6	70448354	70448355	-1	-0.649351
chr6	70448356	70448357	-5	-3.24675
chr6	70566119	70566120	-2	-1.2987
chr6	70667461	70667462	-1	-0.649351

## Sheet: Fig.2h
	positive strand			negative strand
	Rep1	Rep2	Rep3	Rep1	Rep2	Rep3
distal Vk	3.42466	2.12014	3.31754	37.3288	39.2226	27.4882
middle Vk	19.1781	28.2686	35.0711	3.42466	5.65371	2.8436
proximal Vk	3.76712	6.36042	7.109	10.9589	5.30035	7.109
Cer-to-Jk1	2.05479	0.706714	1.4218	19.863	12.3675	15.6398

## Sheet: Fig.2i
	positive strand			negative strand
	Rep1	Rep2	Rep3	Rep1	Rep2	Rep3
distal Vk	1.72414	0	7.31707	34.4828	21.9512	34.1463
middle Vk	31.0345	29.2683	21.9512	0	2.43902	17.0732
proximal Vk	3.44828	19.5122	7.31707	25.8621	26.8293	9.7561
Cer-to-Jk1	0	0	0	3.44828	0	2.43902

## Sheet: Fig.2j
	positive strand			negative strand
	Rep1	Rep2	Rep3	Rep1	Rep2	Rep3
distal Vk	0	2.38095	0	56.338	40.4762	19.5122
middle Vk	15.493	16.6667	19.5122	0	7.14286	9.7561
proximal Vk	11.2676	28.5714	24.3902	16.9014	4.7619	21.9512
Cer-to-Jk1	0	0	2.43902	0	0	2.43902
