# Supplementary material for: Linear RAG scanning mediates editing of Igκ variable region repertoires
Source: Nature. 2026 Apr 15;653(8115):870–8. doi: 10.1038/s41586-026-10362-5 (PMC13190342; doi:10.1038/s41586-026-10362-5)
Supplement: Supplementary file 13 — Source Data Fig. 3. [file 41586_2026_10362_MOESM13_ESM.xlsx]

## Sheet: Fig.3b
Igkv3-1	0	0	0	2	0	0
Igkv3-2	5	0	0	2	28	0
Igkv3-3	0	0	0	0	0	0
Igkv3-4	0	0	0	0	0	8
Igkv3-5	0	0	0	0	0	0
Igkv3-6	0	0	0	0	0	0
Igkv3-7	0	0	0	0	0	0
Igkv3-8	0	0	0	0	0	0
Igkv3-9	0	0	0	0	0	0
Igkv3-10	0	0	0	0	0	0
Igkv3-11	0	0	0	0	0	0
Igkv3-12	0	0	0	0	1	0
Igkv3-12-1	0	0	0	0	0	0
Igkv6-13	0	0	0	0	0	0
Igkv6-14	0	0	0	0	0	0
Igkv6-15	0	0	0	0	0	0
Igkv8-16	0	-1	0	0	0	0
Igkv6-17	3	0	3	5	2	12
Igkv8-18	0	0	0	0	0	0
Igkv8-19	0	0	0	0	0	-1
Igkv6-20	0	0	0	0	0	0
Igkv8-21	-8	0	0	-5	-5	-4
Igkv8-22	0	0	0	0	0	0
Igkv6-23	0	-3	0	-3	0	0
Igkv8-23-1	0	0	0	0	0	0
Igkv8-24	0	0	-2	0	0	-1
Igkv6-25	1	15	3	0	1	0
Igkv8-26	0	0	0	0	0	0
Igkv8-27	-40	-100	-28	-91	-45	-61
Igkv8-28	0	0	-1	0	-1	0
Igkv6-29	0	0	0	0	0	0
Igkv8-30	-17	-73	-15	-39	-30	-45
Igkv8-31	0	0	0	0	0	0
Igkv6-32	-53	-137	-41	-126	-59	-115
Igkv7-33	0	0	0	0	0	0
Igkv8-34	0	-20	0	-2	-7	0
Igkv1-35	0	0	0	0	0	0
Igkv18-36	0	0	0	0	0	0
Igkv5-37	0	-2	0	-7	0	-6
Igkv12-38	0	0	-2	-4	0	0
Igkv5-39	-6	-12	-16	-16	0	-5
Igkv12-40	0	0	0	-16	0	-12
Igkv5-40-1	0	0	0	0	0	0
Igkv12-41	-14	0	-14	-22	-28	-46
Igkv12-42	0	0	0	0	0	0
Igkv5-43	-2	-12	-1	-6	0	-32
Igkv12-44	-161	-261	-110	-227	-155	-120
Igkv5-45	-10	-91	0	-2	-23	-63
Igkv12-46	-374	-771	-291	-506	-356	-636
Igkv12-47	0	0	0	0	0	0
Igkv5-48	-496	-802	-286	-589	-368	-747
Igkv12-49	0	0	0	0	0	0
Igkv4-50	-567	-621	-420	-430	-618	-586
Igkv4-51	-827	-610	-503	-382	-732	-308
Igkv4-53	-1848	-1307	-1348	-828	-1522	-867
Igkv4-54	-1180	-1924	-700	-786	-948	-1338
Igkv13-54-1	0	0	0	0	0	0
Igkv4-55	-2625	-3895	-1782	-2368	-2763	-2954
Igkv13-55-1	0	0	0	0	0	0
Igkv4-56	-2086	-3660	-1389	-2254	-2554	-2617
Igkv13-56-1	0	0	0	0	0	0
Igkv4-57	-3	-9	-4	-2	-3	-2

## Sheet: Fig.3c
Igkv3-1	0	0	0	0.0127559	0	0
Igkv3-2	0.0202815	0	0	0.0127551	0.134383	0
Igkv3-3	0	0	0	0	0	0
Igkv3-4	0	0	0	0	0	0.0383914
Igkv3-5	0	0	0	0	0	0
Igkv3-6	0	0	0	0	0	0
Igkv3-7	0	0	0	0	0	0
Igkv3-8	0	0	0	0	0	0
Igkv3-9	0	0	0	0	0	0
Igkv3-10	0	0	0	0	0	0
Igkv3-11	0	0	0	0	0	0
Igkv3-12	0	0	0	0	0.00479708	0
Igkv3-12-1	0	0	0	0	0	0
Igkv6-13	0	0	0	0	0	0
Igkv6-14	0	0	0	0	0	0
Igkv6-15	0	0	0	0	0	0
Igkv8-16	0	-0.00405383	0	0	0	0
Igkv6-17	0.012161	0	0.0191131	0.0318552	0.00959141	0.0575484
Igkv8-18	0	0	0	0	0	0
Igkv8-19	0	0	0	0	0	-0.00479524
Igkv6-20	0	0	0	0	0	0
Igkv8-21	-0.0324241	0	0	-0.0318471	-0.0239739	-0.0191791
Igkv8-22	0	0	0	0	0	0
Igkv6-23	0	-0.0121581	0	-0.0191058	0	0
Igkv8-23-1	0	0	0	0	0	0
Igkv8-24	0	0	-0.0127356	0	0	-0.00479386
Igkv6-25	0.00405219	0.0607829	0.0191022	0	0.00479363	0
Igkv8-26	0	0	0	0	0	0
Igkv8-27	-0.162075	-0.405186	-0.178264	-0.57936	-0.215693	-0.292384
Igkv8-28	0	0	-0.00636618	0	-0.00479294	0
Igkv6-29	0	0	0	0	0	0
Igkv8-30	-0.0688733	-0.29575	-0.0954806	-0.24825	-0.143775	-0.215662
Igkv8-31	0	0	0	0	0	0
Igkv6-32	-0.214705	-0.554993	-0.260947	-0.801935	-0.28273	-0.551083
Igkv7-33	0	0	0	0	0	0
Igkv8-34	0	-0.0810143	0	-0.0127275	-0.033541	0
Igkv1-35	0	0	0	0	0	0
Igkv18-36	0	0	0	0	0	0
Igkv5-37	0	-0.00810045	0	-0.0445378	0	-0.0287453
Igkv12-38	0	0	-0.0127243	-0.0254485	0	0
Igkv5-39	-0.0242994	-0.0485987	-0.101788	-0.101788	0	-0.0239521
Igkv12-40	0	0	0	-0.101781	0	-0.0574823
Igkv5-40-1	0	0	0	0	0	0
Igkv12-41	-0.0566916	0	-0.0890472	-0.139931	-0.134112	-0.220328
Igkv12-42	0	0	0	0	0	0
Igkv5-43	-0.00809815	-0.0485889	-0.0063597	-0.0381582	0	-0.153257
Igkv12-44	-0.651875	-1.05677	-0.699523	-1.44356	-0.742302	-0.574685
Igkv5-45	-0.0404875	-0.368436	0	-0.0127178	-0.110143	-0.301695
Igkv12-46	-1.51417	-3.12146	-1.85032	-3.2174	-1.70474	-3.04554
Igkv12-47	0	0	0	0	0	0
Igkv5-48	-2.00793	-3.2467	-1.8183	-3.74468	-1.76203	-3.57673
Igkv12-49	0	0	0	0	0	0
Igkv4-50	-2.29517	-2.51376	-2.66989	-2.73346	-2.95878	-2.80557
Igkv4-51	-3.3475	-2.46914	-3.1973	-2.42817	-3.5044	-1.47453
Igkv4-53	-7.47996	-5.29021	-8.56798	-5.26282	-7.28613	-4.15051
Igkv4-54	-4.77597	-7.78727	-4.44896	-4.99555	-4.53806	-6.40498
Igkv13-54-1	0	0	0	0	0	0
Igkv4-55	-10.6237	-15.7635	-11.3244	-15.0483	-13.2252	-14.1394
Igkv13-55-1	0	0	0	0	0	0
Igkv4-56	-8.44158	-14.8112	-8.82577	-14.322	-12.2236	-12.5251
Igkv13-56-1	0	0	0	0	0	0
Igkv4-57	-0.0121394	-0.0364181	-0.025413	-0.0127065	-0.0143568	-0.00957121

## Sheet: Fig.3e
Igkv3-1	36	23	35	22	62	34
Igkv3-2	530	63	474	121	337	68
Igkv3-3	0	0	24	7	1	0
Igkv3-4	93	5	97	34	129	5
Igkv3-5	65	10	33	3	0	86
Igkv3-6	0	0	0	0	0	0
Igkv3-7	35	13	62	6	175	9
Igkv3-8	0	0	0	0	0	0
Igkv3-9	0	0	0	0	0	0
Igkv3-10	33	2	116	15	75	30
Igkv3-11	0	0	0	0	0	0
Igkv3-12	87	4	40	12	32	1
Igkv3-12-1	0	0	0	0	0	0
Igkv6-13	0	0	0	-2	0	0
Igkv6-14	0	-43	-1	0	0	0
Igkv6-15	-69	-35	-67	-55	-45	-3
Igkv8-16	0	-1	-2	-2	-41	-10
Igkv6-17	104	8	79	27	97	51
Igkv8-18	0	0	0	0	0	0
Igkv8-19	-44	-9	-53	-20	-50	-11
Igkv6-20	-15	-18	-1	-1	-40	0
Igkv8-21	-201	-156	-182	-191	-142	-121
Igkv8-22	0	0	0	0	0	0
Igkv6-23	-87	-39	-60	-37	-75	-70
Igkv8-23-1	-4	-6	-1	-5	-36	-5
Igkv8-24	-214	-49	-158	-112	-110	-104
Igkv6-25	241	131	176	101	239	414
Igkv8-26	0	0	0	0	0	0
Igkv8-27	-1947	-1188	-2200	-1384	-1412	-1520
Igkv8-28	-14	-24	-45	-20	-77	-7
Igkv6-29	-4	-24	-3	-2	0	0
Igkv8-30	-1937	-911	-2211	-1003	-1817	-931
Igkv8-31	0	0	0	0	0	0
Igkv6-32	-5997	-1947	-6173	-2299	-4337	-1771
Igkv7-33	-16	-2	-20	-22	0	-1
Igkv8-34	-154	-189	-123	-64	-46	-212
Igkv1-35	0	-10	-17	-18	-24	-3
Igkv18-36	-70	-53	-55	-61	-19	-2
Igkv5-37	-39	-90	-28	-22	-87	-70
Igkv12-38	-132	-121	-110	-31	-111	-290
Igkv5-39	-673	-331	-572	-310	-637	-518
Igkv12-40	0	-147	0	-191	0	-222
Igkv5-40-1	0	0	0	0	0	0
Igkv12-41	-975	-621	-940	-482	-730	-399
Igkv12-42	0	0	0	0	0	0
Igkv5-43	-141	-176	-94	-179	-719	-628
Igkv12-44	-11641	-3264	-10065	-3914	-6447	-3002
Igkv5-45	-310	-345	-305	-390	-1612	-1683
Igkv12-46	-20199	-7309	-18044	-8207	-18592	-6101
Igkv12-47	0	0	-1	0	0	0
Igkv5-48	-17893	-7704	-15430	-9850	-20186	-9760
Igkv12-49	0	0	0	0	0	0
Igkv4-50	-23725	-5421	-23046	-6972	-13430	-6107
Igkv4-51	-6436	-3230	-7305	-3641	-7104	-3750
Igkv4-53	-65915	-9175	-59521	-9909	-87911	-9600
Igkv4-54	-6750	-7157	-8177	-9322	-8171	-9492
Igkv13-54-1	0	0	0	0	0	0
Igkv4-55	-100133	-24162	-91876	-27437	-73555	-27148
Igkv13-55-1	0	0	0	0	0	0
Igkv4-56	-19637	-18626	-21908	-21349	-19880	-17811
Igkv13-56-1	0	0	0	0	0	0
Igkv4-57	-100	-45	-94	-46	-79	-52

## Sheet: Fig.3f
Igkv3-1	0.00948409	0.00605928	0.00926117	0.00582131	0.0167219	0.00917008
Igkv3-2	0.139627	0.0165971	0.125422	0.0320171	0.0908914	0.0183401
Igkv3-3	0	0	0.00635048	0.00185222	0.000269707	0
Igkv3-4	0.0245004	0.00131722	0.0256665	0.00899649	0.0347921	0.00134853
Igkv3-5	0.0171239	0.00263444	0.00873187	0.000793806	0	0.0231947
Igkv3-6	0	0	0	0	0	0
Igkv3-7	0.0092205	0.00342476	0.0164052	0.0015876	0.0471982	0.00242734
Igkv3-8	0	0	0	0	0	0
Igkv3-9	0	0	0	0	0	0
Igkv3-10	0.00869354	0.000526881	0.0306934	0.00396898	0.0202276	0.00809105
Igkv3-11	0	0	0	0	0	0
Igkv3-12	0.0229192	0.00105376	0.0105839	0.00317517	0.00863041	0.0002697
Igkv3-12-1	0	0	0	0	0	0
Igkv6-13	0	0	0	-0.000529192	0	0
Igkv6-14	0	-0.0113278	-0.000264595	0	0	0
Igkv6-15	-0.0181771	-0.00922028	-0.0177278	-0.0145527	-0.0121364	-0.000809092
Igkv8-16	0	-0.000263436	-0.000529187	-0.000529187	-0.0110576	-0.00269697
Igkv6-17	0.0273973	0.00210748	0.0209028	0.00714401	0.0261605	0.0137545
Igkv8-18	0	0	0	0	0	0
Igkv8-19	-0.0115911	-0.0023709	-0.0140234	-0.00529183	-0.0134847	-0.00296664
Igkv6-20	-0.0039515	-0.0047418	-0.000264591	-0.000264591	-0.0107877	0
Igkv8-21	-0.0529499	-0.0410955	-0.0481554	-0.0505367	-0.0382964	-0.0326329
Igkv8-22	0	0	0	0	0	0
Igkv6-23	-0.0229185	-0.0102738	-0.0158753	-0.00978978	-0.0202269	-0.0188784
Igkv8-23-1	-0.00105372	-0.00158058	-0.000264588	-0.00132294	-0.00970887	-0.00134845
Igkv8-24	-0.0563739	-0.0129081	-0.0418048	-0.0296338	-0.0296659	-0.0280478
Igkv6-25	0.0634864	0.0345092	0.0465673	0.0267233	0.0644558	0.111651
Igkv8-26	0	0	0	0	0	0
Igkv8-27	-0.512893	-0.312952	-0.582088	-0.366186	-0.380799	-0.409926
Igkv8-28	-0.00368798	-0.00632224	-0.0119063	-0.00529169	-0.0207659	-0.00188781
Igkv6-29	-0.0010537	-0.00632223	-0.000793752	-0.000529168	0	0
Igkv8-30	-0.510255	-0.239981	-0.584993	-0.265377	-0.490019	-0.251077
Igkv8-31	0	0	0	0	0	0
Igkv6-32	-1.57975	-0.512887	-1.63326	-0.608273	-1.16962	-0.477611
Igkv7-33	-0.00421477	-0.000526847	-0.00529162	-0.00582078	0	-0.000269684
Igkv8-34	-0.0405671	-0.0497869	-0.0325434	-0.0169331	-0.0124054	-0.0571728
Igkv1-35	0	-0.00263422	-0.00449785	-0.00476243	-0.00647237	-0.000809046
Igkv18-36	-0.0184395	-0.0139613	-0.0145518	-0.0161393	-0.00512395	-0.000539363
Igkv5-37	-0.0102734	-0.0237079	-0.00740819	-0.00582072	-0.0234622	-0.0188776
Igkv12-38	-0.0347714	-0.0318738	-0.0291035	-0.0082019	-0.0299345	-0.0782072
Igkv5-39	-0.177281	-0.0871918	-0.151338	-0.0820188	-0.171786	-0.139694
Igkv12-40	0	-0.0387225	0	-0.050534	0	-0.0598686
Igkv5-40-1	0	0	0	0	0	0
Igkv12-41	-0.256832	-0.163582	-0.2487	-0.127525	-0.196864	-0.107601
Igkv12-42	0	0	0	0	0	0
Igkv5-43	-0.0371416	-0.0463612	-0.0248699	-0.0473586	-0.193897	-0.169356
Igkv12-44	-3.06641	-0.859787	-2.66292	-1.03554	-1.73859	-0.809564
Igkv5-45	-0.0816585	-0.090878	-0.0806944	-0.103183	-0.434715	-0.453861
Igkv12-46	-5.32069	-1.92529	-4.77392	-2.17134	-5.01377	-1.64528
Igkv12-47	0	0	-0.000264571	0	0	0
Igkv5-48	-4.71324	-2.02933	-4.08231	-2.60601	-5.4436	-2.632
Igkv12-49	0	0	0	0	0	0
Igkv4-50	-6.24942	-1.42795	-6.09724	-1.84457	-3.62167	-1.64688
Igkv4-51	-1.69531	-0.850815	-1.93267	-0.963291	-1.91573	-1.01126
Igkv4-53	-17.3626	-2.41678	-15.7473	-2.6216	-23.7069	-2.58882
Igkv4-54	-1.77801	-1.88522	-2.16336	-2.46629	-2.20346	-2.55969
Igkv13-54-1	0	0	0	0	0	0
Igkv4-55	-26.3758	-6.36445	-24.3072	-7.25887	-19.8353	-7.32091
Igkv13-55-1	0	0	0	0	0	0
Igkv4-56	-5.1725	-4.9062	-5.79606	-5.64817	-5.36095	-4.80301
Igkv13-56-1	0	0	0	0	0	0
Igkv4-57	-0.0263405	-0.0118532	-0.0248688	-0.0121699	-0.0213034	-0.0140225
