# Supplementary material for: Linear RAG scanning mediates editing of Igκ variable region repertoires
Source: Nature. 2026 Apr 15;653(8115):870–8. doi: 10.1038/s41586-026-10362-5 (PMC13190342; doi:10.1038/s41586-026-10362-5)
Supplement: Supplementary file 14 — Source Data Fig. 4. [file 41586_2026_10362_MOESM14_ESM.xlsx]

## Sheet: Fig.4b
			Inversional joining signals of HTGTS			Deletional joining signals of HTGTS			Inversional joining signals of HTGTS			Deletional joining signals of HTGTS			Inversional joining signals of HTGTS			Deletional joining signals of HTGTS
chr	start	end	Pre-rearranged Vk5-37/Jk1 Rep1	Pre-rearranged Vk5-37/Jk1 Rep2	Pre-rearranged Vk5-37/Jk1 Rep3	Pre-rearranged Vk5-37/Jk1 Rep1	Pre-rearranged Vk5-37/Jk1 Rep2	Pre-rearranged Vk5-37/Jk1 Rep3	Vk18-36 promoter deletion Rep1	Vk18-36 promoter deletion Rep2	Vk18-36 promoter deletion Rep3	Vk18-36 promoter deletion Rep1	Vk18-36 promoter deletion Rep2	Vk18-36 promoter deletion Rep3	Vk18-36 promoter deletion/Vk11-125 RSS Rep1	Vk18-36 promoter deletion/Vk11-125 RSS Rep2	Vk18-36 promoter deletion/Vk11-125 RSS Rep3	Vk18-36 promoter deletion/Vk11-125 RSS Rep1	Vk18-36 promoter deletion/Vk11-125 RSS Rep2	Vk18-36 promoter deletion/Vk11-125 RSS Rep3
chr6	69908958	69912752	0	0	0	0	0	0	0	0	0	0	0	0	0	0	0	0	0	0
chr6	69912753	69916548	-129	-58	-156	0	9	9	-24	-97	-37	59	39	11	-62	-59	-56	16	18	25
chr6	69916549	69920344	0	0	0	0	0	0	0	0	0	0	0	0	0	0	0	0	0	0
chr6	69920345	69924140	0	0	0	0	0	0	0	0	0	0	0	0	0	0	0	0	0	0
chr6	69924141	69927935	0	0	0	0	0	0	0	0	0	0	0	0	0	0	0	0	0	0
chr6	69927936	69931731	0	0	0	0	0	0	0	0	0	0	0	0	0	0	0	0	0	0
chr6	69931732	69935527	0	0	0	0	0	0	0	0	0	0	0	0	0	0	0	0	0	0
chr6	69935528	69939323	0	0	0	0	0	0	0	0	0	0	0	0	0	0	0	0	0	0
chr6	69939324	69943119	-201	-85	-186	124975	126288	130241	-34	-29	-32	18662	18877	25828	0	-1	0	92018	109100	92934
chr6	69943120	69946914	0	0	0	0	0	0	0	0	0	0	0	0	0	0	0	0	0	0
chr6	69946915	69950710	0	0	0	0	0	0	0	0	0	0	0	0	0	0	0	0	0	0
chr6	69950711	69954506	0	0	0	0	0	0	0	0	0	0	0	0	0	0	0	0	0	0
chr6	69954507	69958302	0	0	0	0	0	0	0	0	0	0	0	0	0	0	0	0	0	0
chr6	69958303	69962098	0	-19	-5	2419	1927	2221	0	0	-3	2394	2322	2748	-14	-17	-10	3883	3866	4137
chr6	69962099	69965893	0	0	0	0	0	0	0	0	0	0	0	0	0	0	0	0	0	0
chr6	69965894	69969689	0	0	0	0	0	0	0	0	0	0	0	0	0	0	0	0	0	0
chr6	69969690	69973485	0	0	0	0	0	0	0	0	0	0	0	0	0	0	0	0	0	0
chr6	69973486	69977281	0	0	0	0	0	0	0	0	0	0	0	0	0	0	0	0	0	0
chr6	69977282	69981077	0	0	0	0	0	0	0	0	0	0	0	0	0	0	0	0	0	0
chr6	69981078	69984872	0	0	0	0	0	0	0	0	0	0	0	0	0	0	0	0	0	0
chr6	69984873	69988668	0	0	0	0	0	0	0	0	0	0	0	0	0	0	0	0	0	0
chr6	69988669	69992464	0	0	0	0	0	0	0	0	0	0	0	0	0	0	0	0	0	0
chr6	69992465	69996260	-246	-214	-315	76626	81337	79616	-215	-121	-268	75853	75252	114113	-278	-267	-290	85160	79673	85179
chr6	69996261	70000055	0	0	0	0	0	0	0	0	0	0	0	0	0	0	0	0	0	0
chr6	70000056	70003851	0	0	0	0	0	0	0	0	0	0	0	0	0	0	0	0	0	0
chr6	70003852	70007647	0	0	0	0	0	0	0	0	0	0	0	0	0	0	0	0	0	0
chr6	70007648	70011443	-13	-20	-24	15177	11946	11808	-3	-26	-28	10750	10782	14572	-22	-40	-39	16870	16530	16440
chr6	70011444	70015239	0	0	0	0	0	0	0	0	0	0	0	0	0	0	0	0	0	0
chr6	70015240	70019034	0	0	0	0	0	0	0	0	0	0	0	0	0	0	0	0	0	0
chr6	70019035	70022830	0	0	0	0	0	0	0	0	0	0	0	0	0	0	0	0	0	0
chr6	70022831	70026626	-268	-200	-362	100647	95025	85390	-280	-86	-222	97721	94495	116879	-281	-211	-314	85682	81192	91568
chr6	70026627	70030422	0	0	0	0	0	0	0	0	0	0	0	0	0	0	0	0	0	0
chr6	70030423	70034218	0	0	0	0	0	0	0	0	0	0	0	0	0	0	0	0	0	0
chr6	70034219	70038013	0	0	0	0	0	0	0	0	0	0	0	0	0	0	0	0	0	0
chr6	70038014	70041809	0	0	0	0	0	0	0	0	0	0	0	0	0	0	0	0	0	0
chr6	70041810	70045605	0	0	0	0	0	0	0	0	0	0	0	0	0	0	0	0	0	0
chr6	70045606	70049401	0	0	0	0	0	0	0	0	0	0	0	0	0	0	0	0	0	0
chr6	70049402	70053197	0	0	0	0	0	0	0	0	0	0	0	0	0	0	0	0	0	0
chr6	70053198	70056992	-9	0	0	52	131	78	-5	0	0	92	68	128	0	0	0	56	56	89
chr6	70056993	70060788	0	0	0	0	0	0	0	0	0	0	0	0	0	0	0	0	0	0
chr6	70060789	70064584	0	0	0	0	0	0	0	0	0	0	0	0	0	0	0	0	0	0
chr6	70064585	70068380	-111	-103	-96	30610	31943	25426	-60	-14	-96	46926	45705	37915	-55	-112	-98	22350	22707	24219
chr6	70068381	70072175	0	0	0	0	0	0	0	0	0	0	0	0	0	0	0	0	0	0
chr6	70072176	70075971	0	0	0	0	0	0	0	0	0	0	0	0	0	0	0	0	0	0
chr6	70075972	70079767	0	0	0	0	0	0	0	0	0	0	0	0	0	0	0	0	0	0
chr6	70079768	70083563	0	0	0	0	0	0	0	0	0	0	0	0	0	0	0	0	0	0
chr6	70083564	70087359	0	0	0	0	0	0	0	0	0	0	0	0	0	0	0	0	0	0
chr6	70087360	70091154	0	-13	-20	1737	1336	2569	-10	0	-18	1606	1395	1842	-14	-28	-14	1669	1740	1406
chr6	70091155	70094950	0	-6	-3	13213	12226	10092	-12	0	-1	12561	11070	11039	-6	-13	-6	8242	8213	8362
chr6	70094951	70098746	0	0	0	0	0	0	0	0	0	0	0	0	0	0	0	0	0	0
chr6	70098747	70102542	0	0	0	0	0	0	0	0	0	0	0	0	0	0	0	0	0	0
chr6	70102543	70106338	0	0	0	0	0	0	0	0	0	0	0	0	0	0	0	0	0	0
chr6	70106339	70110133	0	0	0	0	0	0	0	0	0	0	0	0	0	0	0	0	0	0
chr6	70110134	70113929	0	0	0	0	0	0	0	0	0	0	0	0	0	0	0	0	0	0
chr6	70113930	70117725	0	0	0	0	0	0	0	0	0	0	0	0	0	0	0	0	0	0
chr6	70117726	70121521	0	0	0	0	0	0	0	0	0	0	0	0	0	0	0	0	0	0
chr6	70121522	70125317	-106	-45	-97	18752	20912	15552	-85	-71	-47	27885	29305	20808	-47	-48	-54	11711	10934	12485
chr6	70125318	70129112	0	0	0	0	0	0	0	0	0	0	0	0	0	0	0	0	0	0
chr6	70129113	70132908	0	0	0	0	0	0	0	0	0	0	0	0	0	0	0	0	0	0
chr6	70132909	70136704	0	0	0	0	0	0	0	0	0	0	0	0	0	0	0	0	0	0
chr6	70136705	70140500	0	0	0	0	0	0	0	0	0	0	0	0	0	0	0	0	0	0
chr6	70140501	70144295	0	-9	-16	0	0	0	-17	0	-10	10	0	0	0	0	0	0	0	0
chr6	70144296	70148091	0	0	0	0	0	0	0	0	0	0	0	0	0	0	0	0	0	0
chr6	70148092	70151887	0	0	0	0	0	0	0	0	0	0	0	0	0	0	0	0	0	0
chr6	70151888	70155683	0	0	0	0	0	0	0	0	0	0	0	0	0	0	0	0	0	0
chr6	70155684	70159479	0	0	0	0	0	0	0	0	0	0	0	0	0	0	0	0	0	0
chr6	70159480	70163274	0	0	0	0	0	0	0	0	0	0	0	0	0	0	0	0	0	0
chr6	70163275	70167070	-4912	-3411	-3863	15288	11561	13645	-1896	-1185	-2640	7573	6510	12460	-1754	-1914	-1675	8955	8812	8120
chr6	70167071	70170866	0	0	0	0	0	0	0	0	0	0	0	0	0	0	0	0	0	0
chr6	70170867	70174662	0	0	0	0	0	0	0	0	0	0	0	0	0	0	0	0	0	0
chr6	70174663	70178458	0	0	0	0	0	0	0	0	0	0	0	0	0	0	0	0	0	0
chr6	70178459	70182253	0	0	0	0	0	0	0	0	0	0	0	0	0	0	0	0	0	0
chr6	70182254	70186049	0	0	0	0	0	0	0	0	0	0	0	0	0	0	0	0	0	0
chr6	70186050	70189845	0	0	0	0	0	0	0	0	0	0	0	0	0	0	0	0	0	0
chr6	70189846	70193641	-2	-17	-28	44	964	33	-14	0	-26	934	603	935	-14	-10	-21	699	638	761
chr6	70193642	70197437	0	0	0	0	0	0	0	0	0	0	0	0	0	0	0	0	0	0
chr6	70197438	70201232	0	0	0	0	0	0	0	0	0	0	0	0	0	0	0	0	0	0
chr6	70201233	70205028	0	0	0	0	0	0	0	0	0	0	0	0	0	0	0	0	0	0
chr6	70205029	70208824	0	0	0	0	0	0	0	0	0	0	0	0	0	0	0	0	0	0
chr6	70208825	70212620	0	-7	-3	1396	1514	1644	0	0	-1	1171	1080	2236	-4	-14	0	630	623	614
chr6	70212621	70216415	0	0	0	0	0	0	0	0	0	0	0	0	0	0	0	0	0	0
chr6	70216416	70220211	0	0	0	0	0	0	0	0	0	0	0	0	0	0	0	0	0	0
chr6	70220212	70224007	0	0	0	0	0	0	0	0	0	0	0	0	0	0	0	0	0	0
chr6	70224008	70227803	0	0	0	0	0	0	0	0	0	0	0	0	0	0	0	0	0	0
chr6	70227804	70231599	0	0	0	0	0	0	0	0	0	0	0	0	0	0	0	0	0	0
chr6	70231600	70235394	0	0	0	0	0	0	0	0	0	0	0	0	0	0	0	0	0	0
chr6	70235395	70239190	0	0	0	0	0	0	0	0	0	0	0	0	0	0	0	0	0	0
chr6	70239191	70242986	0	0	0	0	0	0	0	0	0	0	0	0	0	0	0	0	0	0
chr6	70242987	70246782	0	0	0	0	0	0	0	0	0	0	0	0	0	0	0	0	0	0
chr6	70246783	70250578	0	0	0	2	2	3	0	0	0	0	1	7	0	0	0	3	4	8
chr6	70250579	70254373	0	0	0	0	0	0	0	0	0	0	0	0	0	0	0	0	0	0
chr6	70254374	70258169	0	0	0	0	0	0	0	0	0	0	0	0	0	0	0	0	0	0
chr6	70258170	70261965	0	0	0	0	0	0	0	0	0	0	0	0	0	0	0	0	0	0
chr6	70261966	70265761	-18	-24	-23	3351	3310	2964	-6	0	-21	2858	3218	4039	-11	-10	-6	1723	1595	1654
chr6	70265762	70269557	0	0	0	0	0	0	0	0	0	0	0	0	0	0	0	0	0	0
chr6	70269558	70273352	0	0	0	0	0	0	0	0	0	0	0	0	0	0	0	0	0	0
chr6	70273353	70277148	0	0	0	0	0	0	0	0	0	0	0	0	0	0	0	0	0	0
chr6	70277149	70280944	0	0	0	0	0	0	0	0	0	0	0	0	0	0	0	0	0	0
chr6	70280945	70284740	0	0	0	0	0	0	0	0	0	0	0	0	0	0	0	0	0	0
chr6	70284741	70288536	0	-5	-13	980	624	1449	-10	0	-5	479	276	868	-2	-4	-1	431	384	476
chr6	70288537	70292331	0	-3	0	1955	2429	1516	-6	0	-4	2092	1959	2640	0	0	-1	1089	1146	1283
chr6	70292332	70296127	0	0	0	0	0	0	0	0	0	0	0	0	0	0	0	0	0	0
chr6	70296128	70299923	0	0	0	0	0	0	0	0	0	0	0	0	0	0	0	0	0	0
chr6	70299924	70303719	0	0	0	0	0	0	0	0	0	0	0	0	0	0	0	0	0	0
chr6	70303720	70307514	-5	-24	-13	0	0	0	-11	0	-10	0	0	0	0	0	-5	0	0	0
chr6	70307515	70311310	0	0	0	0	0	0	0	0	0	0	0	0	0	0	0	0	0	0
chr6	70311311	70315106	0	0	0	0	0	0	0	0	0	0	0	0	0	0	0	0	0	0
chr6	70315107	70318902	0	0	0	0	0	0	0	0	0	0	0	0	0	0	0	0	0	0
chr6	70318903	70322698	-1336	-1370	-1166	0	11	5	-398	-416	-1049	0	0	6	-488	-474	-548	18	19	10
chr6	70322699	70326493	0	0	0	0	0	0	0	0	0	0	0	0	0	0	0	0	0	0
chr6	70326494	70330289	0	0	0	0	0	0	0	0	0	0	0	0	0	0	0	0	0	0
chr6	70330290	70334085	0	0	0	0	0	0	0	0	0	0	0	0	0	0	0	0	0	0
chr6	70334086	70337881	-13	-10	-27	11	369	7	0	-14	-3	249	37	417	-16	-1	-6	194	179	161
chr6	70337882	70341677	0	0	0	0	0	0	0	0	0	0	0	0	0	0	0	0	0	0
chr6	70341678	70345472	0	0	0	0	0	0	0	0	0	0	0	0	0	0	0	0	0	0
chr6	70345473	70349268	0	0	0	0	0	0	0	0	0	0	0	0	0	0	0	0	0	0
chr6	70349269	70353064	0	0	0	0	0	0	0	0	0	0	0	0	0	0	0	0	0	0
chr6	70353065	70356860	-5	0	0	376	369	288	0	0	0	217	398	357	-2	0	0	144	123	132
chr6	70356861	70360656	0	0	0	0	0	0	0	0	0	0	0	0	0	0	0	0	0	0
chr6	70360657	70364451	0	0	0	0	0	0	0	0	0	0	0	0	0	0	0	0	0	0
chr6	70364452	70368247	0	0	0	0	0	0	0	0	0	0	0	0	0	0	0	0	0	0
chr6	70368248	70372043	0	0	0	0	0	0	0	0	0	0	0	0	0	0	0	0	0	0
chr6	70372044	70375839	0	0	0	0	0	0	0	0	0	0	0	0	0	0	0	0	0	0
chr6	70375840	70379634	0	0	0	0	0	0	0	0	0	0	0	0	0	0	0	0	0	0
chr6	70379635	70383430	0	0	0	0	0	0	0	0	0	0	0	0	0	0	0	0	0	0
chr6	70383431	70387226	0	0	0	377	283	299	0	0	0	141	202	278	0	0	0	101	88	115
chr6	70387227	70391022	0	0	0	0	0	0	0	0	0	0	0	0	0	0	0	0	0	0
chr6	70391023	70394818	0	0	0	0	0	0	0	0	0	0	0	0	0	0	0	0	0	0
chr6	70394819	70398613	0	0	0	0	0	0	0	0	0	0	0	0	0	0	0	0	0	0
chr6	70398614	70402409	0	0	0	0	0	0	0	0	0	0	0	0	0	0	0	0	0	0
chr6	70402410	70406205	0	0	0	0	0	0	0	0	0	0	0	0	0	0	0	0	0	0
chr6	70406206	70410001	0	0	0	59	89	60	0	0	0	95	73	80	0	0	-1	62	44	52
chr6	70410002	70413797	0	0	0	0	0	0	0	0	0	0	0	0	0	0	0	0	0	0
chr6	70413798	70417592	0	0	0	0	0	0	0	0	0	0	0	0	0	0	0	0	0	0
chr6	70417593	70421388	0	0	0	0	0	0	0	0	0	0	0	0	0	0	0	0	0	0
chr6	70421389	70425184	0	0	0	0	0	0	0	0	0	0	0	0	0	0	0	0	0	0
chr6	70425185	70428980	0	0	0	0	0	0	0	0	0	0	0	0	0	0	0	0	0	0
chr6	70428981	70432776	0	0	0	0	0	0	0	0	0	0	0	0	0	0	0	0	0	0
chr6	70432777	70436571	0	0	0	0	0	0	0	0	0	0	0	0	0	0	0	0	0	0
chr6	70436572	70440367	0	0	0	0	0	0	0	0	0	0	0	0	0	0	0	0	0	0
chr6	70440368	70444163	0	0	0	0	0	0	0	0	0	0	0	0	0	0	0	0	0	0
chr6	70444164	70447959	0	0	0	0	0	7	0	0	0	0	0	1	0	0	0	0	0	0
chr6	70447960	70451754	0	0	0	0	0	0	0	0	0	0	0	0	0	0	0	0	0	0
chr6	70451755	70455550	0	0	0	0	0	0	0	0	0	0	0	0	0	0	0	0	0	0
chr6	70455551	70459346	0	0	0	0	0	0	0	0	0	0	0	0	0	0	0	0	0	0
chr6	70459347	70463142	0	0	0	0	0	0	0	0	0	0	0	0	0	0	0	0	0	0
chr6	70463143	70466938	0	0	0	0	0	0	0	0	0	0	0	0	0	0	0	0	0	0
chr6	70466939	70470733	-178	-73	-91	10	7	0	-67	-69	-55	0	0	0	-22	-51	-42	0	0	0
chr6	70470734	70474529	0	0	0	0	0	0	0	0	0	0	0	0	0	0	0	0	0	0
chr6	70474530	70478325	0	0	0	0	0	0	0	0	0	0	0	0	0	0	0	0	0	0
chr6	70478326	70482121	0	0	0	0	0	0	0	0	0	0	0	0	0	0	0	0	0	0
chr6	70482122	70485917	0	0	0	0	0	0	0	0	0	0	0	0	0	0	0	0	0	0
chr6	70485918	70489712	0	0	0	0	0	0	0	0	0	0	0	0	0	0	0	0	0	0
chr6	70489713	70493508	0	0	0	0	0	0	0	0	0	0	0	0	0	0	0	0	0	0
chr6	70493509	70497304	0	0	0	0	0	0	0	0	0	0	0	0	0	0	0	0	0	0
chr6	70497305	70501100	0	0	0	0	0	0	0	0	0	0	0	0	0	0	0	0	0	0
chr6	70501101	70504896	0	0	0	0	0	0	0	0	0	0	0	0	0	-1	0	0	0	0
chr6	70504897	70508691	0	0	0	0	0	0	0	0	0	0	0	0	0	0	0	0	0	0
chr6	70508692	70512487	0	0	0	0	0	0	0	0	0	0	0	0	0	0	0	0	0	0
chr6	70512488	70516283	0	0	0	0	0	0	0	0	0	0	0	0	0	0	0	0	0	0
chr6	70516284	70520079	0	0	0	0	0	0	0	0	0	0	0	0	0	0	0	0	0	0
chr6	70520080	70523874	-96	-79	-47	0	0	0	-101	-38	-36	0	0	3	-26	-10	-13	0	0	0
chr6	70523875	70527670	0	0	0	0	0	0	0	0	0	0	0	0	0	0	0	0	0	0
chr6	70527671	70531466	0	0	0	0	0	0	0	0	0	0	0	0	0	0	0	0	0	0
chr6	70531467	70535262	0	0	0	0	0	0	0	0	0	0	0	0	0	0	0	0	0	0
chr6	70535263	70539058	-17	-7	-9	0	0	0	-61	-23	-8	0	0	0	0	-13	0	0	0	0
chr6	70539059	70542853	-1	-2	0	0	0	0	0	0	0	0	0	0	0	0	0	0	0	0
chr6	70542854	70546649	0	0	0	0	0	0	0	0	0	0	0	0	0	0	0	0	0	0
chr6	70546650	70550445	0	0	0	0	0	0	0	0	0	0	0	0	0	0	0	0	0	0
chr6	70550446	70554241	0	0	0	0	0	0	0	0	0	0	0	0	0	0	0	0	0	0
chr6	70554242	70558037	-237	-369	-253	0	0	0	-156	-303	-174	0	4	0	-134	-71	-128	2	0	0
chr6	70558038	70561832	-237	-369	-253	0	0	0	-156	-303	-174	0	4	0	-134	-71	-128	2	0	0
chr6	70561833	70565628	0	0	0	0	0	0	0	0	0	0	0	0	0	0	0	0	0	0
chr6	70565629	70569424	0	0	0	0	0	0	0	0	0	0	0	0	0	0	0	0	0	0
chr6	70569425	70573220	0	0	0	0	0	0	0	0	0	0	0	0	0	0	0	0	0	0
chr6	70573221	70577016	0	0	0	0	0	0	0	0	0	0	0	0	0	0	0	0	0	0
chr6	70577017	70580811	0	0	0	0	0	0	0	0	0	0	0	0	0	0	0	0	0	0
chr6	70580812	70584607	0	0	0	0	0	0	0	0	0	0	0	0	0	0	0	0	0	0
chr6	70584608	70588403	0	0	0	0	0	0	0	0	0	0	0	0	0	0	0	0	0	0
chr6	70588404	70592199	0	0	0	0	0	0	0	0	0	0	0	0	0	0	0	0	0	0
chr6	70592200	70595994	0	0	0	0	0	0	0	0	0	0	0	0	0	0	0	0	0	0
chr6	70595995	70599790	0	0	0	0	0	0	0	0	0	0	0	0	0	0	0	0	0	0
chr6	70599791	70603586	0	0	0	0	0	0	0	0	0	0	0	0	0	0	0	0	0	0
chr6	70603587	70607382	0	0	0	0	0	0	0	0	0	0	0	0	0	0	0	0	0	0
chr6	70607383	70611178	0	0	0	0	0	0	0	0	0	0	0	0	0	0	0	0	0	0
chr6	70611179	70614973	-16	-41	-14	0	0	0	-42	-42	-9	0	0	0	-5	-6	-4	2	0	0
chr6	70614974	70618769	0	0	0	0	0	0	0	0	0	0	0	0	0	0	0	0	0	0
chr6	70618770	70622565	-46	-103	-45	0	1	0	-21	-6	-32	0	0	1	-20	-30	-27	2	0	2
chr6	70622566	70626361	0	0	0	0	0	0	0	0	0	0	0	0	0	0	0	0	0	0
chr6	70626362	70630157	0	0	0	0	0	0	0	0	0	0	0	0	0	0	0	0	0	0
chr6	70630158	70633952	0	0	0	0	0	0	0	0	0	0	0	0	0	0	0	0	0	0
chr6	70633953	70637748	-8	-9	-6	0	0	0	-3	0	-11	0	0	0	-2	-1	-8	0	0	0
chr6	70637749	70641544	0	0	0	0	0	0	0	0	0	0	0	0	0	0	0	0	0	0
chr6	70641545	70645340	0	0	0	0	0	0	0	0	0	0	0	0	0	0	0	0	0	0
chr6	70645341	70649136	-148	-45	-101	0	0	0	-70	-13	-47	0	0	0	-65	-19	-34	0	0	2
chr6	70649137	70652931	0	0	0	0	0	0	0	0	0	0	0	0	0	0	0	0	0	0
chr6	70652932	70656727	-35	-39	-36	0	0	0	0	-42	-13	0	0	1	-7	-19	-20	0	0	0
chr6	70656728	70660523	0	0	0	0	0	0	0	0	0	0	0	0	0	0	0	0	0	0
chr6	70660524	70664319	0	0	0	0	0	0	0	0	0	0	0	0	0	0	0	0	0	0
chr6	70664320	70668115	0	0	0	0	0	0	0	0	0	0	0	0	0	0	0	0	0	0

## Sheet: Fig.4c
			3C-HTGTS signals			3C-HTGTS signals			3C-HTGTS signals
chr	start	end	Pre-rearranged Vk5-37/Jk1 Rep1	Pre-rearranged Vk5-37/Jk1 Rep2	Pre-rearranged Vk5-37/Jk1 Rep3	Vk18-36 promoter deletion Rep1	Vk18-36 promoter deletion Rep2	Vk18-36 promoter deletion Rep3	Vk18-36 promoter deletion/Vk11-125 RSS Rep1	Vk18-36 promoter deletion/Vk11-125 RSS Rep2	Vk18-36 promoter deletion/Vk11-125 RSS Rep3
chr6	69908958	69909716	6	9	5	2	3	2	4	5	4
chr6	69909717	69910475	2	2	1	4	2	3	1	0	3
chr6	69910476	69911234	3	3	2	6	2	3	3	0	1
chr6	69911235	69911993	12	2	2	1	3	1	4	4	7
chr6	69911994	69912752	0	0	0	0	0	0	0	0	0
chr6	69912753	69913511	4	2	5	3	2	2	3	3	2
chr6	69913512	69914271	364	242	219	362	289	305	277	306	791
chr6	69914272	69915030	83	95	84	55	54	70	82	77	93
chr6	69915031	69915789	82	76	36	82	78	120	67	78	79
chr6	69915790	69916548	57	72	54	65	64	74	49	69	148
chr6	69916549	69917307	52	78	49	69	67	55	59	66	39
chr6	69917308	69918066	45	45	47	48	41	52	45	32	152
chr6	69918067	69918826	36	46	37	47	40	38	37	42	36
chr6	69918827	69919585	75	68	53	70	107	112	74	87	221
chr6	69919586	69920344	0	0	1	0	0	0	0	0	0
chr6	69920345	69921103	77	91	55	89	110	85	51	70	49
chr6	69921104	69921862	58	80	56	54	51	54	55	94	36
chr6	69921863	69922621	36	61	43	31	25	39	24	20	34
chr6	69922622	69923381	17	28	33	15	16	16	24	19	88
chr6	69923382	69924140	35	38	25	22	13	17	22	17	9
chr6	69924141	69924899	0	0	0	0	0	0	0	0	0
chr6	69924900	69925658	32	27	19	17	27	15	13	15	17
chr6	69925659	69926417	12	19	16	10	8	7	15	14	6
chr6	69926418	69927176	14	13	14	15	13	14	12	10	15
chr6	69927177	69927935	20	28	16	7	4	9	11	11	2
chr6	69927936	69928695	18	30	19	9	12	15	31	13	6
chr6	69928696	69929454	26	46	24	17	13	7	11	9	11
chr6	69929455	69930213	10	14	5	8	6	7	6	6	9
chr6	69930214	69930972	25	19	35	14	8	14	13	9	12
chr6	69930973	69931731	28	12	43	19	16	18	11	12	14
chr6	69931732	69932490	11	14	15	8	14	8	11	40	5
chr6	69932491	69933250	25	18	23	5	11	19	28	42	10
chr6	69933251	69934009	20	40	14	7	10	10	21	9	14
chr6	69934010	69934768	17	24	32	7	10	3	13	9	9
chr6	69934769	69935527	21	26	31	10	7	12	10	12	7
chr6	69935528	69936286	20	30	17	8	7	10	13	10	27
chr6	69936287	69937045	25	28	13	7	10	9	7	6	11
chr6	69937046	69937805	36	31	34	14	10	11	11	10	20
chr6	69937806	69938564	82	37	25	8	10	5	17	13	2
chr6	69938565	69939323	33	32	52	10	5	5	15	20	30
chr6	69939324	69940082	26	35	55	5	5	4	10	60	5
chr6	69940083	69940841	144	94	74	13	21	19	20	13	12
chr6	69940842	69941600	168	82	65	12	21	10	13	13	5
chr6	69941601	69942359	80	80	50	15	18	10	20	24	18
chr6	69942360	69943119	323	176	310	39	36	21	7	7	14
chr6	69943120	69943878	117	65	55	0	1	0	0	0	0
chr6	69943879	69944637	86	69	83	0	1	1	0	0	0
chr6	69944638	69945396	61	67	24	15	19	17	19	26	28
chr6	69945397	69946155	41	23	23	18	17	15	21	13	19
chr6	69946156	69946914	40	30	30	11	13	13	18	8	66
chr6	69946915	69947674	36	45	18	13	8	10	15	12	8
chr6	69947675	69948433	17	22	26	12	14	10	16	10	7
chr6	69948434	69949192	23	27	18	15	12	7	11	7	5
chr6	69949193	69949951	0	0	0	0	0	0	0	0	0
chr6	69949952	69950710	17	15	5	21	11	5	10	3	2
chr6	69950711	69951469	0	0	1	0	1	0	0	0	1
chr6	69951470	69952229	22	12	22	10	9	3	14	9	4
chr6	69952230	69952988	26	29	34	12	27	25	17	17	12
chr6	69952989	69953747	17	34	14	16	10	13	12	9	9
chr6	69953748	69954506	8	3	4	7	14	5	1	1	3
chr6	69954507	69955265	12	19	10	12	11	9	9	9	14
chr6	69955266	69956024	7	10	12	12	7	5	9	20	8
chr6	69956025	69956783	11	16	11	13	4	6	22	7	6
chr6	69956784	69957543	16	19	13	6	11	12	11	13	17
chr6	69957544	69958302	11	20	36	9	11	9	17	12	12
chr6	69958303	69959061	23	25	22	16	34	16	17	22	17
chr6	69959062	69959820	11	30	10	15	21	13	22	15	34
chr6	69959821	69960579	28	38	30	29	38	25	20	23	34
chr6	69960580	69961338	37	38	41	34	40	31	35	107	112
chr6	69961339	69962098	32	36	38	45	61	44	31	31	24
chr6	69962099	69962857	27	27	24	25	31	14	33	34	45
chr6	69962858	69963616	17	16	4	12	21	9	12	14	28
chr6	69963617	69964375	16	25	25	15	11	9	15	12	15
chr6	69964376	69965134	11	33	20	10	9	5	22	19	16
chr6	69965135	69965893	8	9	8	4	7	1	2	7	8
chr6	69965894	69966653	5	8	3	1	1	1	3	14	2
chr6	69966654	69967412	0	0	0	0	0	0	0	0	0
chr6	69967413	69968171	35	37	33	30	44	31	67	34	91
chr6	69968172	69968930	0	0	0	0	0	0	0	0	0
chr6	69968931	69969689	18	23	8	18	11	6	15	7	13
chr6	69969690	69970448	0	0	0	0	0	0	0	0	0
chr6	69970449	69971207	6	13	17	34	33	33	33	37	43
chr6	69971208	69971967	15	26	17	17	14	13	20	8	7
chr6	69971968	69972726	2	12	0	5	9	2	2	3	0
chr6	69972727	69973485	15	17	17	12	20	16	22	9	11
chr6	69973486	69974244	12	11	9	13	12	13	11	6	5
chr6	69974245	69975003	6	8	10	7	12	9	6	11	30
chr6	69975004	69975762	13	205	16	12	13	12	12	17	7
chr6	69975763	69976522	19	42	30	12	15	6	10	11	5
chr6	69976523	69977281	16	42	11	13	8	12	17	7	9
chr6	69977282	69978040	9	6	13	9	14	14	15	63	12
chr6	69978041	69978799	11	32	11	12	10	7	17	18	12
chr6	69978800	69979558	17	37	36	12	15	19	14	17	27
chr6	69979559	69980317	0	0	0	0	0	0	0	0	0
chr6	69980318	69981077	10	20	9	9	6	8	4	12	27
chr6	69981078	69981836	10	21	11	15	14	11	9	25	23
chr6	69981837	69982595	7	18	13	12	9	13	6	10	35
chr6	69982596	69983354	14	9	18	16	13	17	13	13	13
chr6	69983355	69984113	17	28	23	31	31	18	27	17	16
chr6	69984114	69984872	13	11	6	22	19	14	14	12	6
chr6	69984873	69985631	14	18	17	18	24	13	16	9	12
chr6	69985632	69986391	22	22	16	45	25	26	22	92	142
chr6	69986392	69987150	14	16	6	28	33	25	20	19	9
chr6	69987151	69987909	30	23	25	44	44	28	44	116	35
chr6	69987910	69988668	24	31	33	106	78	87	29	55	90
chr6	69988669	69989427	55	46	54	76	73	86	77	93	133
chr6	69989428	69990186	93	67	51	205	182	193	128	177	125
chr6	69990187	69990946	124	133	103	277	316	279	304	242	278
chr6	69990947	69991705	197	178	216	307	335	323	375	335	549
chr6	69991706	69992464	98	91	125	166	197	213	178	135	159
chr6	69992465	69993223	104	95	95	236	257	287	196	185	302
chr6	69993224	69993982	0	1	0	0	0	0	0	0	0
chr6	69993983	69994741	176	136	118	249	298	296	184	205	244
chr6	69994742	69995501	65	47	27	123	120	117	101	118	92
chr6	69995502	69996260	48	22	51	45	47	47	60	47	136
chr6	69996261	69997019	7	6	13	32	23	31	6	11	16
chr6	69997020	69997778	1	1	4	0	0	1	2	2	2
chr6	69997779	69998537	0	0	0	0	0	0	0	0	0
chr6	69998538	69999296	0	0	1	1	1	1	1	1	0
chr6	69999297	70000055	0	0	0	0	0	0	0	0	0
chr6	70000056	70000815	0	0	0	0	0	0	0	0	0
chr6	70000816	70001574	0	1	0	0	0	0	0	0	0
chr6	70001575	70002333	0	0	0	0	0	0	0	0	0
chr6	70002334	70003092	0	0	0	0	0	0	1	0	0
chr6	70003093	70003851	25	25	19	28	42	25	24	20	16
chr6	70003852	70004610	15	25	18	14	21	17	19	76	13
chr6	70004611	70005370	22	22	7	21	25	20	9	99	7
chr6	70005371	70006129	14	8	17	12	15	8	14	77	6
chr6	70006130	70006888	15	18	14	14	26	19	18	142	8
chr6	70006889	70007647	12	11	10	21	16	31	13	19	3
chr6	70007648	70008406	17	16	20	19	18	26	26	65	61
chr6	70008407	70009165	26	38	32	34	38	38	30	32	31
chr6	70009166	70009925	91	66	63	98	134	119	95	89	69
chr6	70009926	70010684	39	28	33	32	23	32	43	31	23
chr6	70010685	70011443	15	9	20	18	29	22	34	10	8
chr6	70011444	70012202	18	15	20	15	23	11	20	17	10
chr6	70012203	70012961	11	19	11	8	9	6	14	4	5
chr6	70012962	70013720	1	5	1	10	3	11	2	5	1
chr6	70013721	70014479	8	6	13	6	6	8	8	7	20
chr6	70014480	70015239	10	42	30	17	21	32	12	13	7
chr6	70015240	70015998	11	9	13	14	13	12	10	11	8
chr6	70015999	70016757	9	10	3	12	27	12	9	9	5
chr6	70016758	70017516	10	16	16	13	25	13	11	8	6
chr6	70017517	70018275	7	5	16	5	15	7	9	5	2
chr6	70018276	70019034	15	11	23	17	20	29	17	13	80
chr6	70019035	70019794	16	26	14	11	8	7	11	11	33
chr6	70019795	70020553	16	17	22	18	13	23	14	21	5
chr6	70020554	70021312	13	8	23	15	18	15	22	13	15
chr6	70021313	70022071	12	11	17	11	20	19	27	63	18
chr6	70022072	70022830	36	20	34	39	37	44	33	36	39
chr6	70022831	70023589	31	25	26	63	69	91	47	46	51
chr6	70023590	70024349	74	51	41	79	93	102	64	66	54
chr6	70024350	70025108	59	63	44	33	53	54	48	132	93
chr6	70025109	70025867	34	21	23	31	41	27	27	23	36
chr6	70025868	70026626	10	12	25	13	14	11	17	22	22
chr6	70026627	70027385	17	18	12	22	13	25	18	6	5
chr6	70027386	70028144	10	11	9	15	11	21	10	14	4
chr6	70028145	70028903	26	21	32	25	20	27	20	19	12
chr6	70028904	70029663	30	22	37	29	30	28	18	23	11
chr6	70029664	70030422	10	11	23	19	22	18	12	7	7
chr6	70030423	70031181	7	7	7	5	8	7	6	5	2
chr6	70031182	70031940	10	15	9	12	8	7	8	6	4
chr6	70031941	70032699	6	7	3	10	8	16	3	4	2
chr6	70032700	70033458	15	11	11	9	6	8	6	13	5
chr6	70033459	70034218	4	12	6	5	6	13	6	4	6
chr6	70034219	70034977	10	7	10	7	4	6	9	6	3
chr6	70034978	70035736	5	7	9	5	6	6	7	6	3
chr6	70035737	70036495	6	10	10	7	6	6	10	6	82
chr6	70036496	70037254	5	5	17	8	11	5	14	7	6
chr6	70037255	70038013	11	21	30	8	12	11	6	6	6
chr6	70038014	70038773	21	32	26	8	13	13	14	4	12
chr6	70038774	70039532	7	7	8	10	8	4	3	6	9
chr6	70039533	70040291	0	0	0	0	0	0	0	0	0
chr6	70040292	70041050	26	24	17	15	17	21	27	24	29
chr6	70041051	70041809	5	4	12	4	1	1	4	7	4
chr6	70041810	70042568	10	27	33	10	7	8	9	11	22
chr6	70042569	70043327	6	14	14	2	5	5	5	4	16
chr6	70043328	70044087	5	10	13	13	4	3	14	10	9
chr6	70044088	70044846	16	14	20	22	13	8	13	8	10
chr6	70044847	70045605	8	12	2	8	7	4	4	2	5
chr6	70045606	70046364	10	48	6	6	5	7	8	7	4
chr6	70046365	70047123	7	7	7	9	9	4	10	3	3
chr6	70047124	70047882	9	5	13	13	5	10	12	16	49
chr6	70047883	70048642	12	15	16	10	10	10	10	7	4
chr6	70048643	70049401	0	0	0	0	0	0	0	0	0
chr6	70049402	70050160	12	18	16	19	11	12	18	12	17
chr6	70050161	70050919	14	17	10	23	14	15	12	10	9
chr6	70050920	70051678	28	13	18	29	24	23	25	19	21
chr6	70051679	70052437	57	36	42	51	40	44	85	56	122
chr6	70052438	70053197	0	0	0	0	0	0	0	0	1
chr6	70053198	70053956	47	41	40	88	70	46	62	92	87
chr6	70053957	70054715	14	13	14	19	18	18	7	16	10
chr6	70054716	70055474	15	11	13	19	16	17	15	11	10
chr6	70055475	70056233	10	9	14	12	13	17	39	16	9
chr6	70056234	70056992	9	13	10	15	11	11	13	8	5
chr6	70056993	70057751	13	8	11	12	11	7	14	13	7
chr6	70057752	70058511	8	12	19	7	14	9	6	5	22
chr6	70058512	70059270	8	6	6	10	8	12	6	13	2
chr6	70059271	70060029	10	8	12	10	5	10	18	7	8
chr6	70060030	70060788	9	7	10	10	5	5	9	3	4
chr6	70060789	70061547	5	10	6	6	7	2	6	7	5
chr6	70061548	70062306	6	18	13	5	6	10	12	9	2
chr6	70062307	70063066	5	3	6	11	8	7	6	4	5
chr6	70063067	70063825	0	0	0	0	0	0	0	0	0
chr6	70063826	70064584	6	9	7	12	14	6	9	8	4
chr6	70064585	70065343	11	6	4	13	6	4	14	4	154
chr6	70065344	70066102	14	11	15	19	17	18	30	9	9
chr6	70066103	70066861	33	13	11	21	28	24	29	24	18
chr6	70066862	70067621	34	25	30	53	42	43	40	32	26
chr6	70067622	70068380	5	16	4	14	15	22	16	8	7
chr6	70068381	70069139	15	7	20	18	11	20	12	15	5
chr6	70069140	70069898	8	8	5	27	10	12	11	17	16
chr6	70069899	70070657	11	7	19	15	12	9	9	10	20
chr6	70070658	70071416	9	8	12	9	5	4	10	6	2
chr6	70071417	70072175	6	9	4	9	6	5	5	49	1
chr6	70072176	70072935	4	8	3	4	3	5	4	4	1
chr6	70072936	70073694	8	6	7	7	6	10	5	8	3
chr6	70073695	70074453	4	4	5	6	5	3	6	6	2
chr6	70074454	70075212	5	4	5	3	5	8	5	5	3
chr6	70075213	70075971	2	7	1	2	1	5	2	0	6
chr6	70075972	70076730	6	8	6	15	14	13	4	6	15
chr6	70076731	70077490	2	9	1	3	3	3	2	4	5
chr6	70077491	70078249	5	5	4	3	8	3	8	4	1
chr6	70078250	70079008	6	4	6	8	5	8	6	7	6
chr6	70079009	70079767	6	4	1	6	3	5	5	5	5
chr6	70079768	70080526	10	9	6	8	8	8	8	10	4
chr6	70080527	70081285	7	5	6	5	6	10	3	5	15
chr6	70081286	70082045	3	3	5	5	7	4	7	5	4
chr6	70082046	70082804	0	0	0	0	0	0	0	0	0
chr6	70082805	70083563	1	0	0	2	3	2	0	2	0
chr6	70083564	70084322	3	1	6	4	5	2	4	6	2
chr6	70084323	70085081	2	2	1	2	1	1	4	2	5
chr6	70085082	70085840	6	1	2	0	0	2	1	1	2
chr6	70085841	70086599	6	6	6	6	2	4	6	2	3
chr6	70086600	70087359	7	6	3	8	10	13	10	4	4
chr6	70087360	70088118	6	11	11	8	6	6	11	9	4
chr6	70088119	70088877	10	12	13	16	9	11	18	12	43
chr6	70088878	70089636	13	11	16	15	17	15	23	15	17
chr6	70089637	70090395	17	42	17	22	27	21	18	11	128
chr6	70090396	70091154	9	14	14	15	17	19	10	19	15
chr6	70091155	70091914	13	22	11	17	26	18	21	25	16
chr6	70091915	70092673	11	23	32	24	19	26	17	20	27
chr6	70092674	70093432	20	25	19	21	35	33	34	24	18
chr6	70093433	70094191	96	64	79	88	94	130	88	92	68
chr6	70094192	70094950	65	49	66	85	78	110	82	80	60
chr6	70094951	70095709	34	33	19	51	37	39	23	67	30
chr6	70095710	70096469	0	0	0	0	0	0	0	0	0
chr6	70096470	70097228	27	31	20	27	24	40	34	49	39
chr6	70097229	70097987	8	13	15	12	15	14	12	5	5
chr6	70097988	70098746	12	8	11	11	7	7	4	11	2
chr6	70098747	70099505	10	8	10	25	13	12	8	5	4
chr6	70099506	70100264	20	13	5	15	11	11	12	4	6
chr6	70100265	70101023	14	16	16	10	10	8	11	8	8
chr6	70101024	70101783	9	12	31	16	12	14	9	11	6
chr6	70101784	70102542	14	17	10	14	16	9	11	14	10
chr6	70102543	70103301	16	34	14	12	6	18	15	13	9
chr6	70103302	70104060	12	21	27	17	12	13	34	12	14
chr6	70104061	70104819	42	18	16	21	24	26	20	17	16
chr6	70104820	70105578	25	13	30	21	18	20	11	11	9
chr6	70105579	70106338	3	10	4	19	5	13	7	4	3
chr6	70106339	70107097	11	14	9	12	7	8	9	9	5
chr6	70107098	70107856	8	13	4	6	5	8	4	10	4
chr6	70107857	70108615	10	13	6	5	8	9	6	7	13
chr6	70108616	70109374	6	18	11	12	9	5	15	7	17
chr6	70109375	70110133	7	4	7	9	7	5	4	4	31
chr6	70110134	70110893	10	17	11	8	8	9	12	20	3
chr6	70110894	70111652	7	7	6	9	5	9	8	10	7
chr6	70111653	70112411	5	6	11	7	6	3	6	4	3
chr6	70112412	70113170	5	6	9	6	7	4	3	3	2
chr6	70113171	70113929	5	5	7	5	6	9	5	3	1
chr6	70113930	70114688	10	9	8	6	5	6	7	4	9
chr6	70114689	70115447	3	14	4	10	7	8	10	5	2
chr6	70115448	70116207	6	17	2	7	5	4	4	1	3
chr6	70116208	70116966	7	11	10	4	6	10	5	6	2
chr6	70116967	70117725	0	0	0	0	0	0	0	0	0
chr6	70117726	70118484	8	13	19	6	4	7	10	4	3
chr6	70118485	70119243	4	11	29	5	4	5	6	6	5
chr6	70119244	70120002	4	10	13	8	4	11	5	5	6
chr6	70120003	70120762	3	16	5	16	6	6	10	9	9
chr6	70120763	70121521	6	6	11	14	15	15	11	9	32
chr6	70121522	70122280	29	15	21	25	20	31	11	18	9
chr6	70122281	70123039	20	17	22	10	27	15	11	65	13
chr6	70123040	70123798	12	5	13	12	19	15	10	12	11
chr6	70123799	70124557	0	0	0	0	0	0	0	0	0
chr6	70124558	70125317	5	35	15	6	10	10	9	6	6
chr6	70125318	70126076	16	9	11	14	9	11	11	4	11
chr6	70126077	70126835	10	9	24	7	12	7	9	31	2
chr6	70126836	70127594	8	14	12	4	8	7	4	6	5
chr6	70127595	70128353	10	8	15	5	12	15	8	8	3
chr6	70128354	70129112	0	0	0	0	0	0	0	0	0
chr6	70129113	70129871	6	13	9	10	9	7	6	14	3
chr6	70129872	70130631	18	25	11	17	8	9	7	8	8
chr6	70130632	70131390	0	0	0	0	0	0	0	0	0
chr6	70131391	70132149	17	21	22	19	8	14	13	17	13
chr6	70132150	70132908	11	8	7	8	8	4	6	12	3
chr6	70132909	70133667	7	7	9	4	11	11	7	11	5
chr6	70133668	70134426	4	11	14	6	5	7	1	3	2
chr6	70134427	70135186	5	12	4	7	6	7	7	2	3
chr6	70135187	70135945	17	14	14	16	13	13	13	10	11
chr6	70135946	70136704	17	22	29	21	11	31	19	18	13
chr6	70136705	70137463	10	13	17	5	15	15	9	16	9
chr6	70137464	70138222	0	0	0	0	0	0	0	0	0
chr6	70138223	70138981	2	2	1	1	2	2	2	1	2
chr6	70138982	70139741	0	0	0	0	0	0	0	0	0
chr6	70139742	70140500	1	0	1	0	0	1	0	1	0
chr6	70140501	70141259	3	9	2	4	2	4	9	44	6
chr6	70141260	70142018	0	0	0	0	0	0	0	0	0
chr6	70142019	70142777	0	1	1	2	0	1	5	8	9
chr6	70142778	70143536	9	18	6	5	5	6	8	6	5
chr6	70143537	70144295	15	15	14	17	16	17	11	10	7
chr6	70144296	70145055	17	11	13	8	11	9	10	7	3
chr6	70145056	70145814	5	9	10	6	9	9	5	4	3
chr6	70145815	70146573	13	4	2	10	4	5	3	1	3
chr6	70146574	70147332	12	12	8	9	15	4	4	7	6
chr6	70147333	70148091	9	9	7	9	9	4	6	5	4
chr6	70148092	70148850	4	15	7	12	8	10	6	7	9
chr6	70148851	70149610	6	13	6	8	6	9	6	6	15
chr6	70149611	70150369	8	6	5	11	9	11	11	85	10
chr6	70150370	70151128	6	11	11	16	7	10	9	4	4
chr6	70151129	70151887	14	14	7	11	17	9	9	3	11
chr6	70151888	70152646	13	9	10	9	17	5	12	4	6
chr6	70152647	70153405	17	15	13	13	22	17	11	10	3
chr6	70153406	70154165	0	0	0	0	0	0	0	0	0
chr6	70154166	70154924	13	12	11	14	13	16	6	5	3
chr6	70154925	70155683	7	7	7	11	21	8	9	9	3
chr6	70155684	70156442	7	9	14	14	12	22	14	134	3
chr6	70156443	70157201	6	8	6	7	8	14	8	9	6
chr6	70157202	70157960	12	19	13	19	6	16	4	5	7
chr6	70157961	70158719	10	9	6	8	9	9	6	6	4
chr6	70158720	70159479	11	11	15	13	8	21	5	8	27
chr6	70159480	70160238	14	15	19	23	18	17	19	8	105
chr6	70160239	70160997	21	24	10	26	28	27	20	13	10
chr6	70160998	70161756	18	24	21	43	36	29	16	14	11
chr6	70161757	70162515	18	16	16	21	17	19	18	12	13
chr6	70162516	70163274	7	5	10	12	9	14	8	38	44
chr6	70163275	70164034	16	26	19	40	33	34	31	113	124
chr6	70164035	70164793	40	45	32	61	44	52	41	70	92
chr6	70164794	70165552	35	44	55	48	51	51	58	96	205
chr6	70165553	70166311	78	70	55	101	124	117	65	54	44
chr6	70166312	70167070	106	63	91	131	130	117	66	81	66
chr6	70167071	70167829	36	35	41	42	38	50	49	124	57
chr6	70167830	70168589	23	18	24	24	19	23	34	28	15
chr6	70168590	70169348	13	21	16	14	18	17	6	8	15
chr6	70169349	70170107	10	7	10	10	11	8	13	9	9
chr6	70170108	70170866	8	15	15	12	14	9	24	7	21
chr6	70170867	70171625	7	15	16	7	13	7	10	8	3
chr6	70171626	70172384	6	4	9	13	6	5	6	6	57
chr6	70172385	70173143	6	7	4	14	5	7	5	31	6
chr6	70173144	70173903	6	8	9	12	3	8	7	7	5
chr6	70173904	70174662	12	12	25	17	11	5	6	9	4
chr6	70174663	70175421	3	7	4	9	6	10	6	11	2
chr6	70175422	70176180	8	5	5	8	8	6	7	3	1
chr6	70176181	70176939	6	5	5	4	4	4	6	2	4
chr6	70176940	70177698	6	9	3	1	7	4	3	5	6
chr6	70177699	70178458	6	6	9	2	4	7	6	3	2
chr6	70178459	70179217	5	10	7	3	3	2	3	3	3
chr6	70179218	70179976	2	3	5	2	2	3	3	1	1
chr6	70179977	70180735	2	8	2	2	3	2	2	2	1
chr6	70180736	70181494	8	7	7	1	5	2	6	2	2
chr6	70181495	70182253	4	3	3	4	4	3	5	5	1
chr6	70182254	70183013	3	1	2	2	1	2	1	0	1
chr6	70183014	70183772	4	2	5	7	5	2	3	3	4
chr6	70183773	70184531	3	8	2	7	3	2	2	7	2
chr6	70184532	70185290	5	6	6	4	3	3	4	1	121
chr6	70185291	70186049	4	7	12	5	6	4	4	5	3
chr6	70186050	70186808	7	1	5	5	5	5	5	7	9
chr6	70186809	70187567	2	8	7	5	2	2	2	3	4
chr6	70187568	70188327	9	8	8	8	6	5	4	6	5
chr6	70188328	70189086	5	8	7	3	4	2	1	4	2
chr6	70189087	70189845	17	10	13	24	17	28	5	6	8
chr6	70189846	70190604	0	0	0	0	0	0	0	0	0
chr6	70190605	70191363	18	16	7	12	16	12	7	11	26
chr6	70191364	70192122	6	3	4	3	1	2	2	3	2
chr6	70192123	70192882	9	7	8	8	6	10	4	4	4
chr6	70192883	70193641	0	0	0	0	0	0	0	0	0
chr6	70193642	70194400	5	12	8	6	16	3	9	2	12
chr6	70194401	70195159	2	4	4	2	2	4	2	1	5
chr6	70195160	70195918	0	3	2	3	2	0	0	0	1
chr6	70195919	70196677	0	1	0	0	3	1	1	0	0
chr6	70196678	70197437	1	1	1	1	0	3	1	0	1
chr6	70197438	70198196	5	5	5	5	4	5	1	2	1
chr6	70198197	70198955	5	8	4	5	4	3	4	9	11
chr6	70198956	70199714	2	6	7	6	3	3	1	3	3
chr6	70199715	70200473	0	0	0	1	1	1	1	0	0
chr6	70200474	70201232	6	6	3	9	5	13	2	4	1
chr6	70201233	70201991	6	3	6	3	8	5	4	3	1
chr6	70201992	70202751	7	4	5	2	1	1	1	1	2
chr6	70202752	70203510	2	6	1	2	0	1	2	1	0
chr6	70203511	70204269	0	1	0	0	0	0	0	0	0
chr6	70204270	70205028	0	0	0	0	0	0	0	0	0
chr6	70205029	70205787	0	0	0	0	0	0	0	0	0
chr6	70205788	70206546	0	0	0	0	0	0	0	0	0
chr6	70206547	70207306	1	1	2	0	1	0	0	1	1
chr6	70207307	70208065	16	8	8	12	16	12	6	5	4
chr6	70208066	70208824	6	2	3	1	0	0	2	2	1
chr6	70208825	70209583	6	12	13	5	8	7	4	5	3
chr6	70209584	70210342	18	22	16	16	13	20	8	11	9
chr6	70210343	70211101	18	14	23	31	27	39	13	13	13
chr6	70211102	70211861	17	15	16	12	16	13	15	8	7
chr6	70211862	70212620	16	20	9	13	12	14	13	11	12
chr6	70212621	70213379	6	8	5	4	5	4	6	4	7
chr6	70213380	70214138	19	5	9	4	4	8	4	4	9
chr6	70214139	70214897	2	5	8	8	6	2	3	1	3
chr6	70214898	70215656	6	11	17	10	4	6	3	2	0
chr6	70215657	70216415	5	7	6	10	8	2	9	4	2
chr6	70216416	70217175	3	7	5	5	2	1	6	3	1
chr6	70217176	70217934	6	3	10	4	3	6	4	74	5
chr6	70217935	70218693	5	5	5	7	5	7	4	7	3
chr6	70218694	70219452	8	5	9	6	5	2	3	5	4
chr6	70219453	70220211	6	8	9	8	8	4	10	15	6
chr6	70220212	70220970	2	1	2	0	0	2	5	0	2
chr6	70220971	70221730	5	5	11	3	4	2	4	1	10
chr6	70221731	70222489	13	11	11	9	11	9	10	7	3
chr6	70222490	70223248	8	7	6	4	4	4	8	6	2
chr6	70223249	70224007	1	0	0	0	0	0	0	1	2
chr6	70224008	70224766	0	2	0	0	0	1	0	0	0
chr6	70224767	70225525	1	3	0	1	2	2	0	1	2
chr6	70225526	70226285	0	0	0	0	0	0	0	0	0
chr6	70226286	70227044	0	0	0	0	0	0	0	0	0
chr6	70227045	70227803	7	11	7	4	6	7	6	3	1
chr6	70227804	70228562	0	0	0	0	0	0	0	0	0
chr6	70228563	70229321	3	21	19	4	1	6	7	6	12
chr6	70229322	70230080	0	0	0	0	0	0	0	0	0
chr6	70230081	70230839	1	3	1	2	0	3	0	1	1
chr6	70230840	70231599	2	1	1	1	1	0	0	0	0
chr6	70231600	70232358	7	12	5	8	10	2	4	6	3
chr6	70232359	70233117	0	1	1	1	1	1	1	0	2
chr6	70233118	70233876	0	0	0	0	0	1	0	0	0
chr6	70233877	70234635	0	0	1	1	0	0	1	0	1
chr6	70234636	70235394	0	0	1	0	0	0	0	0	1
chr6	70235395	70236154	4	8	3	0	1	1	0	2	1
chr6	70236155	70236913	21	18	22	18	21	30	19	13	20
chr6	70236914	70237672	55	50	73	69	51	56	54	49	55
chr6	70237673	70238431	0	0	0	0	0	0	0	0	0
chr6	70238432	70239190	9	12	2	24	19	18	7	9	10
chr6	70239191	70239949	32	31	17	56	46	62	52	112	52
chr6	70239950	70240709	20	25	28	19	17	19	15	10	87
chr6	70240710	70241468	7	8	11	14	16	6	16	14	7
chr6	70241469	70242227	5	5	9	6	6	9	5	4	4
chr6	70242228	70242986	6	6	6	9	9	8	8	2	4
chr6	70242987	70243745	4	13	8	5	8	10	11	10	11
chr6	70243746	70244504	8	12	10	8	8	7	15	5	4
chr6	70244505	70245263	7	8	10	4	5	4	5	4	3
chr6	70245264	70246023	6	19	5	7	8	5	10	7	3
chr6	70246024	70246782	4	6	2	8	5	5	6	2	3
chr6	70246783	70247541	7	5	7	5	5	8	6	4	2
chr6	70247542	70248300	8	4	4	7	4	5	6	2	4
chr6	70248301	70249059	7	12	10	10	4	3	3	6	2
chr6	70249060	70249818	6	6	8	2	8	3	3	6	4
chr6	70249819	70250578	5	8	3	6	3	4	6	4	2
chr6	70250579	70251337	2	10	7	8	7	3	5	3	9
chr6	70251338	70252096	3	6	9	4	2	3	4	2	1
chr6	70252097	70252855	1	4	3	8	4	5	8	3	1
chr6	70252856	70253614	9	6	3	8	4	5	2	4	4
chr6	70253615	70254373	5	24	5	5	6	2	6	7	1
chr6	70254374	70255133	2	3	2	3	3	3	4	4	4
chr6	70255134	70255892	3	2	4	9	5	3	4	3	2
chr6	70255893	70256651	3	3	6	2	0	3	3	2	2
chr6	70256652	70257410	10	6	7	7	4	2	6	2	1
chr6	70257411	70258169	6	5	9	3	5	4	7	4	2
chr6	70258170	70258928	4	8	2	2	3	4	1	2	1
chr6	70258929	70259687	0	0	0	0	1	2	0	0	1
chr6	70259688	70260447	0	0	0	0	0	0	0	0	0
chr6	70260448	70261206	8	11	10	6	4	4	7	7	9
chr6	70261207	70261965	1	0	3	1	2	4	2	0	1
chr6	70261966	70262724	6	10	8	7	8	5	7	9	9
chr6	70262725	70263483	2	1	0	5	2	1	0	0	6
chr6	70263484	70264242	5	9	18	3	4	6	5	5	14
chr6	70264243	70265002	17	17	29	19	17	20	13	19	60
chr6	70265003	70265761	22	11	18	26	24	25	17	13	9
chr6	70265762	70266520	18	7	16	14	20	12	5	9	6
chr6	70266521	70267279	11	13	4	7	3	7	7	5	7
chr6	70267280	70268038	5	9	10	6	7	3	5	4	115
chr6	70268039	70268797	4	10	9	5	6	5	7	3	11
chr6	70268798	70269557	0	4	0	4	2	2	1	1	1
chr6	70269558	70270316	5	13	5	4	2	3	2	3	4
chr6	70270317	70271075	3	4	7	3	3	2	4	3	3
chr6	70271076	70271834	3	1	11	4	2	1	5	4	3
chr6	70271835	70272593	4	4	4	4	3	2	3	2	3
chr6	70272594	70273352	4	1	6	2	2	2	1	2	3
chr6	70273353	70274111	2	6	0	12	8	8	1	2	0
chr6	70274112	70274871	7	1	2	3	5	3	3	2	3
chr6	70274872	70275630	6	5	6	4	3	6	4	3	1
chr6	70275631	70276389	4	4	6	6	5	4	5	4	4
chr6	70276390	70277148	7	2	2	2	1	2	1	2	4
chr6	70277149	70277907	12	2	7	6	5	6	3	3	1
chr6	70277908	70278666	2	1	2	4	2	2	3	2	1
chr6	70278667	70279426	2	6	6	6	2	2	2	4	0
chr6	70279427	70280185	0	0	0	0	0	0	0	0	0
chr6	70280186	70280944	2	1	1	1	2	1	0	2	1
chr6	70280945	70281703	3	9	2	4	1	2	2	1	2
chr6	70281704	70282462	1	1	1	1	0	5	1	5	0
chr6	70282463	70283221	0	0	1	1	0	1	0	0	0
chr6	70283222	70283981	3	1	5	3	4	2	12	5	2
chr6	70283982	70284740	4	11	4	8	5	4	12	39	4
chr6	70284741	70285499	5	12	6	10	8	4	3	7	7
chr6	70285500	70286258	13	12	15	15	18	10	9	12	9
chr6	70286259	70287017	20	8	10	17	14	22	11	9	58
chr6	70287018	70287776	11	18	9	9	13	6	12	5	4
chr6	70287777	70288536	6	10	8	14	9	7	6	10	22
chr6	70288537	70289295	14	22	9	18	10	11	24	9	47
chr6	70289296	70290054	12	18	15	12	8	13	11	9	14
chr6	70290055	70290813	25	27	18	15	15	21	17	11	15
chr6	70290814	70291572	15	16	15	25	20	14	12	14	7
chr6	70291573	70292331	30	15	15	23	15	25	10	89	9
chr6	70292332	70293090	18	14	11	14	16	18	12	9	7
chr6	70293091	70293850	5	8	2	7	12	7	4	8	1
chr6	70293851	70294609	10	9	9	6	5	6	10	7	7
chr6	70294610	70295368	5	5	12	6	6	5	8	4	4
chr6	70295369	70296127	9	6	9	5	2	5	4	5	4
chr6	70296128	70296886	4	4	7	4	5	4	3	1	3
chr6	70296887	70297645	4	11	18	7	8	7	8	13	6
chr6	70297646	70298405	0	0	0	0	0	0	0	0	0
chr6	70298406	70299164	4	2	10	3	3	4	3	7	6
chr6	70299165	70299923	4	7	13	9	5	2	2	4	5
chr6	70299924	70300682	0	0	2	4	1	0	5	2	7
chr6	70300683	70301441	5	4	4	4	1	4	2	8	3
chr6	70301442	70302200	9	4	6	7	6	5	7	3	6
chr6	70302201	70302960	3	0	0	6	2	6	5	1	6
chr6	70302961	70303719	4	6	3	6	3	6	4	5	1
chr6	70303720	70304478	1	3	1	3	8	4	2	2	2
chr6	70304479	70305237	10	10	10	10	6	6	14	1	4
chr6	70305238	70305996	10	12	8	6	11	9	6	4	47
chr6	70305997	70306755	6	9	9	6	7	10	11	61	4
chr6	70306756	70307514	6	6	6	4	6	6	4	5	3
chr6	70307515	70308274	5	7	7	3	3	6	7	6	1
chr6	70308275	70309033	8	6	10	4	4	7	6	2	3
chr6	70309034	70309792	7	8	3	3	1	2	2	4	2
chr6	70309793	70310551	5	5	6	5	7	4	1	3	5
chr6	70310552	70311310	7	13	5	7	4	3	7	6	8
chr6	70311311	70312069	0	1	0	0	1	1	0	0	0
chr6	70312070	70312829	10	5	7	8	6	5	2	5	4
chr6	70312830	70313588	9	7	6	9	4	3	4	2	1
chr6	70313589	70314347	6	7	3	6	6	3	3	4	1
chr6	70314348	70315106	9	5	5	5	6	5	3	2	1
chr6	70315107	70315865	2	2	2	2	2	2	1	3	3
chr6	70315866	70316624	6	6	5	3	4	5	3	2	7
chr6	70316625	70317384	2	4	11	5	2	3	3	5	19
chr6	70317385	70318143	3	4	7	6	3	6	2	2	3
chr6	70318144	70318902	4	7	5	2	4	7	4	2	80
chr6	70318903	70319661	7	7	7	7	4	10	4	4	5
chr6	70319662	70320420	23	12	10	9	9	8	5	4	9
chr6	70320421	70321179	12	7	8	12	11	18	11	8	7
chr6	70321180	70321938	15	19	19	11	17	20	24	10	10
chr6	70321939	70322698	16	17	16	25	27	29	17	20	10
chr6	70322699	70323457	21	14	26	12	20	18	20	50	44
chr6	70323458	70324216	9	12	10	8	9	16	5	4	8
chr6	70324217	70324975	6	6	10	5	2	2	2	5	3
chr6	70324976	70325734	4	5	3	3	2	4	4	2	3
chr6	70325735	70326493	4	4	0	4	2	2	1	5	1
chr6	70326494	70327253	3	11	12	8	4	4	3	5	3
chr6	70327254	70328012	3	3	6	5	2	3	3	2	0
chr6	70328013	70328771	3	3	6	1	1	6	2	2	1
chr6	70328772	70329530	2	7	4	5	3	3	2	3	2
chr6	70329531	70330289	4	6	6	4	4	4	2	7	3
chr6	70330290	70331048	2	7	5	2	3	1	5	2	1
chr6	70331049	70331808	3	5	2	6	2	4	3	4	3
chr6	70331809	70332567	2	4	8	4	3	7	4	1	2
chr6	70332568	70333326	5	5	10	3	3	2	2	3	2
chr6	70333327	70334085	0	11	1	2	8	3	2	1	1
chr6	70334086	70334844	10	3	12	9	4	3	10	2	2
chr6	70334845	70335603	4	2	8	3	5	3	5	2	4
chr6	70335604	70336362	18	11	16	6	11	15	5	4	4
chr6	70336363	70337122	0	0	0	0	0	0	0	0	0
chr6	70337123	70337881	6	9	7	7	5	6	5	7	4
chr6	70337882	70338640	4	7	4	4	6	3	2	4	1
chr6	70338641	70339399	1	3	4	6	6	7	7	1	4
chr6	70339400	70340158	2	5	0	5	1	6	1	1	8
chr6	70340159	70340917	11	12	5	8	11	8	0	3	3
chr6	70340918	70341677	1	2	2	3	1	1	1	2	0
chr6	70341678	70342436	2	0	2	1	1	2	0	0	0
chr6	70342437	70343195	0	0	1	1	1	1	0	0	0
chr6	70343196	70343954	2	2	1	3	4	5	2	5	0
chr6	70343955	70344713	2	3	3	4	4	1	1	6	0
chr6	70344714	70345472	2	4	4	4	4	6	2	2	7
chr6	70345473	70346232	0	0	0	1	1	1	0	0	2
chr6	70346233	70346991	2	2	1	5	3	2	2	1	1
chr6	70346992	70347750	0	1	3	4	2	3	1	1	0
chr6	70347751	70348509	1	3	1	2	0	4	4	3	1
chr6	70348510	70349268	3	3	4	3	3	1	2	2	0
chr6	70349269	70350027	1	3	1	1	1	2	2	0	0
chr6	70350028	70350786	0	0	0	0	0	0	0	0	0
chr6	70350787	70351546	0	0	0	0	0	0	0	0	0
chr6	70351547	70352305	0	0	0	0	0	0	0	0	0
chr6	70352306	70353064	1	4	0	1	1	3	1	0	0
chr6	70353065	70353823	0	2	0	0	0	0	0	0	0
chr6	70353824	70354582	5	4	13	7	7	7	5	2	2
chr6	70354583	70355341	4	3	9	8	3	3	5	2	4
chr6	70355342	70356101	9	6	7	7	3	7	5	13	3
chr6	70356102	70356860	15	23	11	15	19	11	6	13	7
chr6	70356861	70357619	19	11	9	8	15	9	11	17	6
chr6	70357620	70358378	13	13	9	9	11	11	6	10	6
chr6	70358379	70359137	9	11	9	6	3	6	6	4	90
chr6	70359138	70359896	4	9	5	3	3	6	8	4	4
chr6	70359897	70360656	6	14	12	2	8	7	6	3	5
chr6	70360657	70361415	1	0	1	3	2	1	5	3	2
chr6	70361416	70362174	9	9	6	5	7	5	5	7	3
chr6	70362175	70362933	5	7	12	3	2	6	6	4	3
chr6	70362934	70363692	6	6	2	3	1	1	3	1	0
chr6	70363693	70364451	4	8	4	3	7	6	7	3	6
chr6	70364452	70365210	8	8	8	5	7	8	2	4	14
chr6	70365211	70365970	0	0	0	0	0	0	0	1	0
chr6	70365971	70366729	11	19	16	13	9	9	16	16	6
chr6	70366730	70367488	10	5	2	2	1	1	6	0	0
chr6	70367489	70368247	13	20	14	23	19	26	16	16	6
chr6	70368248	70369006	22	14	9	25	37	29	30	40	32
chr6	70369007	70369765	6	12	19	6	5	7	6	7	9
chr6	70369766	70370525	10	6	4	10	8	6	7	5	4
chr6	70370526	70371284	3	8	7	4	4	6	3	4	4
chr6	70371285	70372043	4	6	5	4	3	2	4	3	1
chr6	70372044	70372802	7	3	5	4	5	3	2	13	6
chr6	70372803	70373561	4	3	2	7	8	4	2	3	1
chr6	70373562	70374320	9	8	8	3	3	4	10	6	3
chr6	70374321	70375080	3	7	5	4	2	2	5	3	5
chr6	70375081	70375839	3	8	5	2	6	5	12	5	1
chr6	70375840	70376598	4	9	4	3	4	11	4	5	1
chr6	70376599	70377357	2	4	3	3	4	3	4	3	2
chr6	70377358	70378116	5	8	4	9	10	4	9	1	2
chr6	70378117	70378875	7	6	7	5	5	3	4	1	4
chr6	70378876	70379634	5	5	3	3	4	2	4	1	3
chr6	70379635	70380394	4	6	4	8	3	3	5	2	3
chr6	70380395	70381153	12	6	5	6	5	5	3	3	4
chr6	70381154	70381912	3	4	6	9	8	6	3	1	1
chr6	70381913	70382671	0	0	0	0	0	0	0	0	0
chr6	70382672	70383430	11	11	9	13	8	9	9	4	4
chr6	70383431	70384189	5	5	5	7	8	7	3	3	4
chr6	70384190	70384949	6	10	6	7	5	4	5	6	96
chr6	70384950	70385708	11	22	9	11	9	16	6	6	9
chr6	70385709	70386467	6	10	10	5	7	7	6	15	5
chr6	70386468	70387226	7	18	7	11	10	10	3	3	1
chr6	70387227	70387985	6	6	8	5	5	4	5	2	26
chr6	70387986	70388744	6	6	5	5	5	2	6	3	2
chr6	70388745	70389504	2	11	5	3	2	4	0	3	6
chr6	70389505	70390263	4	3	7	3	4	2	2	6	2
chr6	70390264	70391022	8	7	9	4	2	3	2	6	3
chr6	70391023	70391781	4	7	8	3	5	4	1	3	1
chr6	70391782	70392540	0	0	0	0	0	0	0	0	0
chr6	70392541	70393299	8	5	6	2	3	5	6	3	3
chr6	70393300	70394058	4	5	3	3	6	4	2	2	7
chr6	70394059	70394818	4	6	4	2	3	5	6	5	3
chr6	70394819	70395577	6	10	5	4	5	7	3	4	1
chr6	70395578	70396336	2	2	3	3	6	3	3	0	2
chr6	70396337	70397095	3	5	10	4	6	6	4	5	6
chr6	70397096	70397854	3	2	2	2	2	1	1	2	5
chr6	70397855	70398613	4	6	3	2	3	3	1	1	5
chr6	70398614	70399373	2	4	2	2	2	2	2	1	1
chr6	70399374	70400132	4	4	7	5	4	3	6	3	5
chr6	70400133	70400891	2	4	4	4	3	4	0	1	3
chr6	70400892	70401650	2	4	4	6	2	3	4	2	4
chr6	70401651	70402409	6	2	2	6	3	2	5	2	0
chr6	70402410	70403168	12	9	9	6	6	4	6	4	7
chr6	70403169	70403928	7	3	2	6	3	3	2	3	3
chr6	70403929	70404687	7	3	1	5	8	8	1	0	2
chr6	70404688	70405446	13	6	9	6	9	14	2	5	2
chr6	70405447	70406205	4	4	5	6	3	7	5	4	6
chr6	70406206	70406964	9	11	5	4	13	4	2	48	7
chr6	70406965	70407723	4	5	7	7	4	6	3	8	4
chr6	70407724	70408482	18	15	10	14	10	16	8	6	13
chr6	70408483	70409242	14	10	8	12	8	12	5	48	132
chr6	70409243	70410001	9	9	9	7	8	6	4	2	2
chr6	70410002	70410760	3	5	3	5	5	2	4	4	2
chr6	70410761	70411519	5	5	6	5	6	3	3	5	2
chr6	70411520	70412278	9	6	4	3	7	5	6	5	4
chr6	70412279	70413037	6	7	10	8	3	6	3	4	5
chr6	70413038	70413797	4	5	6	5	6	5	6	3	4
chr6	70413798	70414556	4	5	4	5	4	4	3	5	2
chr6	70414557	70415315	7	6	3	12	3	2	3	3	1
chr6	70415316	70416074	10	9	6	6	6	6	7	5	1
chr6	70416075	70416833	5	6	1	1	5	4	1	0	1
chr6	70416834	70417592	7	8	13	11	11	9	8	6	2
chr6	70417593	70418352	10	10	13	16	16	17	8	10	11
chr6	70418353	70419111	10	10	11	12	14	14	5	9	18
chr6	70419112	70419870	8	9	7	11	6	3	3	4	2
chr6	70419871	70420629	3	1	1	8	4	3	4	1	2
chr6	70420630	70421388	7	9	5	1	7	5	4	2	4
chr6	70421389	70422147	2	3	3	4	4	5	1	3	2
chr6	70422148	70422906	5	3	6	2	7	3	2	5	7
chr6	70422907	70423666	2	5	4	3	3	5	2	1	6
chr6	70423667	70424425	4	4	3	2	3	3	2	2	3
chr6	70424426	70425184	3	8	5	4	1	4	5	2	1
chr6	70425185	70425943	3	3	4	3	4	1	1	1	0
chr6	70425944	70426702	3	4	2	3	6	3	2	2	1
chr6	70426703	70427461	3	5	4	3	1	2	2	3	1
chr6	70427462	70428221	1	0	0	0	0	1	0	2	0
chr6	70428222	70428980	0	0	0	0	0	0	0	0	0
chr6	70428981	70429739	0	0	0	0	0	0	0	0	0
chr6	70429740	70430498	0	0	0	0	0	0	0	0	0
chr6	70430499	70431257	2	2	3	8	5	2	4	4	7
chr6	70431258	70432016	0	0	0	0	0	0	0	0	0
chr6	70432017	70432776	1	5	2	2	1	2	3	0	7
chr6	70432777	70433535	4	8	8	2	1	7	3	2	3
chr6	70433536	70434294	0	0	0	0	0	0	0	0	0
chr6	70434295	70435053	0	0	0	0	0	0	0	0	0
chr6	70435054	70435812	0	0	0	0	0	0	0	0	0
chr6	70435813	70436571	0	1	0	0	0	1	1	0	1
chr6	70436572	70437330	0	0	0	0	0	0	0	0	0
chr6	70437331	70438090	0	0	0	0	0	0	0	0	0
chr6	70438091	70438849	0	0	0	0	0	0	0	0	0
chr6	70438850	70439608	0	0	0	0	0	0	0	0	0
chr6	70439609	70440367	2	5	4	5	4	5	7	2	3
chr6	70440368	70441126	1	1	7	0	3	0	1	1	2
chr6	70441127	70441885	2	1	4	2	2	3	1	3	1
chr6	70441886	70442645	3	5	9	1	8	3	2	1	0
chr6	70442646	70443404	4	4	3	4	2	3	2	3	6
chr6	70443405	70444163	6	9	4	5	2	8	3	3	1
chr6	70444164	70444922	6	9	4	5	6	6	3	3	1
chr6	70444923	70445681	2	3	4	3	2	3	2	4	0
chr6	70445682	70446440	2	4	1	2	1	2	1	3	2
chr6	70446441	70447200	1	1	2	1	1	2	1	1	1
chr6	70447201	70447959	4	3	3	2	2	3	2	1	1
chr6	70447960	70448718	1	5	8	3	1	4	4	2	0
chr6	70448719	70449477	3	3	3	4	1	3	3	1	0
chr6	70449478	70450236	1	2	0	1	2	0	2	6	0
chr6	70450237	70450995	4	4	5	1	5	3	0	0	2
chr6	70450996	70451754	2	4	0	2	3	1	0	1	7
chr6	70451755	70452514	0	0	0	0	0	0	0	0	0
chr6	70452515	70453273	1	2	5	4	3	5	2	1	2
chr6	70453274	70454032	1	19	10	3	1	2	4	2	2
chr6	70454033	70454791	2	2	1	3	0	3	1	4	1
chr6	70454792	70455550	0	0	0	0	0	0	0	0	0
chr6	70455551	70456309	2	1	0	0	2	0	2	1	0
chr6	70456310	70457069	2	14	1	3	1	3	2	1	0
chr6	70457070	70457828	0	0	0	0	0	0	0	0	0
chr6	70457829	70458587	1	2	1	3	2	3	1	3	1
chr6	70458588	70459346	1	1	2	2	4	3	1	1	0
chr6	70459347	70460105	1	1	3	2	1	1	1	1	3
chr6	70460106	70460864	3	1	1	1	2	1	2	1	2
chr6	70460865	70461624	1	2	3	1	2	0	1	1	1
chr6	70461625	70462383	1	3	1	3	2	4	1	1	1
chr6	70462384	70463142	2	3	2	5	4	0	5	6	0
chr6	70463143	70463901	0	0	2	0	1	0	0	0	0
chr6	70463902	70464660	5	3	12	2	1	1	2	2	2
chr6	70464661	70465419	3	1	2	3	2	1	2	1	0
chr6	70465420	70466178	0	3	0	4	0	0	4	0	0
chr6	70466179	70466938	2	1	5	2	6	3	2	2	3
chr6	70466939	70467697	1	2	3	2	1	2	3	1	3
chr6	70467698	70468456	1	2	1	2	2	2	1	3	1
chr6	70468457	70469215	2	2	4	3	2	1	3	0	2
chr6	70469216	70469974	1	2	0	2	1	1	1	7	2
chr6	70469975	70470733	2	1	2	4	1	1	1	2	3
chr6	70470734	70471493	2	0	1	3	3	2	0	4	0
chr6	70471494	70472252	4	7	4	3	1	1	2	3	1
chr6	70472253	70473011	0	2	3	2	1	1	1	1	0
chr6	70473012	70473770	1	3	7	1	3	2	1	0	3
chr6	70473771	70474529	3	4	2	4	5	6	3	2	6
chr6	70474530	70475288	0	0	0	0	0	0	0	0	0
chr6	70475289	70476048	0	0	0	0	0	0	0	0	0
chr6	70476049	70476807	0	0	0	0	0	0	0	0	0
chr6	70476808	70477566	0	0	0	0	0	0	0	0	0
chr6	70477567	70478325	0	0	0	0	0	0	0	0	0
chr6	70478326	70479084	0	0	0	0	0	0	0	0	0
chr6	70479085	70479843	1	0	0	0	0	0	0	0	0
chr6	70479844	70480602	0	0	0	0	0	0	0	0	0
chr6	70480603	70481362	1	6	3	0	0	1	1	2	3
chr6	70481363	70482121	1	1	0	1	2	2	1	1	2
chr6	70482122	70482880	2	2	1	1	0	3	2	0	2
chr6	70482881	70483639	3	2	0	2	2	1	2	0	2
chr6	70483640	70484398	1	1	1	1	2	1	2	1	1
chr6	70484399	70485157	2	3	0	1	1	1	2	0	3
chr6	70485158	70485917	5	2	1	1	1	1	1	1	2
chr6	70485918	70486676	1	2	3	0	1	1	1	2	0
chr6	70486677	70487435	1	1	4	0	3	1	1	1	0
chr6	70487436	70488194	1	1	0	0	2	2	0	6	1
chr6	70488195	70488953	4	4	5	6	1	1	6	1	1
chr6	70488954	70489712	1	2	2	0	0	1	1	0	0
chr6	70489713	70490472	0	0	2	2	2	1	1	5	1
chr6	70490473	70491231	0	1	2	2	2	0	1	1	2
chr6	70491232	70491990	1	3	1	4	1	2	0	3	0
chr6	70491991	70492749	3	0	4	5	2	2	2	1	78
chr6	70492750	70493508	1	1	3	1	1	1	1	0	1
chr6	70493509	70494267	3	0	0	0	1	0	0	0	2
chr6	70494268	70495026	2	2	1	1	0	2	3	1	2
chr6	70495027	70495786	0	1	0	1	1	1	1	2	0
chr6	70495787	70496545	1	1	1	4	2	1	1	0	2
chr6	70496546	70497304	1	0	1	2	1	1	2	1	2
chr6	70497305	70498063	2	5	0	1	0	2	2	2	1
chr6	70498064	70498822	3	1	2	1	1	3	1	0	0
chr6	70498823	70499581	1	1	2	1	1	1	0	1	2
chr6	70499582	70500341	0	0	0	0	0	0	0	0	0
chr6	70500342	70501100	1	3	2	1	0	0	2	2	0
chr6	70501101	70501859	2	1	0	1	1	1	1	0	0
chr6	70501860	70502618	1	2	1	2	0	1	1	1	3
chr6	70502619	70503377	1	2	2	1	1	1	1	1	0
chr6	70503378	70504136	0	0	0	1	0	0	0	0	0
chr6	70504137	70504896	2	0	2	2	3	2	1	2	0
chr6	70504897	70505655	0	0	0	0	0	0	0	0	0
chr6	70505656	70506414	1	0	0	2	0	1	2	1	2
chr6	70506415	70507173	1	3	1	2	0	2	2	0	0
chr6	70507174	70507932	2	3	4	1	3	1	1	3	2
chr6	70507933	70508691	0	3	1	1	0	3	0	1	4
chr6	70508692	70509450	3	3	0	1	0	1	1	0	0
chr6	70509451	70510210	3	1	7	2	2	2	1	0	1
chr6	70510211	70510969	1	1	3	1	0	2	1	0	3
chr6	70510970	70511728	1	1	2	2	1	0	0	0	0
chr6	70511729	70512487	1	4	0	0	1	1	3	2	1
chr6	70512488	70513246	1	3	2	2	2	1	2	1	1
chr6	70513247	70514005	1	1	3	1	0	0	2	1	0
chr6	70514006	70514765	2	0	0	1	0	1	1	1	1
chr6	70514766	70515524	2	1	4	0	3	1	2	0	0
chr6	70515525	70516283	1	0	2	0	1	2	0	2	2
chr6	70516284	70517042	1	2	4	1	1	1	2	1	2
chr6	70517043	70517801	2	1	0	2	0	1	2	1	0
chr6	70517802	70518560	3	4	2	1	1	1	1	2	1
chr6	70518561	70519320	2	6	0	2	2	6	1	0	1
chr6	70519321	70520079	0	3	3	2	1	1	2	0	1
chr6	70520080	70520838	1	0	3	4	1	1	1	2	0
chr6	70520839	70521597	0	2	0	6	2	2	3	1	0
chr6	70521598	70522356	5	3	2	5	6	4	4	1	3
chr6	70522357	70523115	5	4	4	2	5	5	2	5	3
chr6	70523116	70523874	6	6	3	14	2	7	2	2	4
chr6	70523875	70524634	3	4	2	4	4	3	2	2	3
chr6	70524635	70525393	2	4	6	2	3	5	3	3	0
chr6	70525394	70526152	4	2	2	6	3	3	2	1	3
chr6	70526153	70526911	2	2	0	0	1	2	1	3	1
chr6	70526912	70527670	4	1	4	3	3	3	3	3	4
chr6	70527671	70528429	10	11	8	4	8	12	1	7	4
chr6	70528430	70529189	0	0	0	0	0	0	0	0	0
chr6	70529190	70529948	9	10	6	1	4	4	3	6	2
chr6	70529949	70530707	0	0	1	2	1	0	1	1	2
chr6	70530708	70531466	0	0	0	0	0	0	0	0	0
chr6	70531467	70532225	6	1	3	6	7	2	1	5	0
chr6	70532226	70532984	3	9	3	3	2	3	2	2	1
chr6	70532985	70533744	3	8	4	1	0	1	0	1	2
chr6	70533745	70534503	1	1	1	1	0	0	1	2	2
chr6	70534504	70535262	2	3	4	2	3	1	1	1	2
chr6	70535263	70536021	2	5	1	2	2	3	1	3	0
chr6	70536022	70536780	2	3	3	1	1	3	3	3	4
chr6	70536781	70537539	1	2	2	0	2	3	2	2	0
chr6	70537540	70538298	2	3	2	2	3	2	1	1	1
chr6	70538299	70539058	0	0	1	2	1	0	0	0	0
chr6	70539059	70539817	2	5	2	2	1	1	3	0	34
chr6	70539818	70540576	3	8	3	3	4	1	1	2	3
chr6	70540577	70541335	1	3	2	0	0	5	1	3	0
chr6	70541336	70542094	3	9	15	6	3	6	3	5	4
chr6	70542095	70542853	3	2	0	5	3	4	1	2	0
chr6	70542854	70543613	4	2	6	3	1	4	1	1	0
chr6	70543614	70544372	2	2	2	3	2	1	3	1	1
chr6	70544373	70545131	2	1	2	3	0	2	2	3	0
chr6	70545132	70545890	2	1	2	2	3	1	5	3	1
chr6	70545891	70546649	3	4	0	1	0	1	0	2	0
chr6	70546650	70547408	1	1	2	2	1	1	4	0	1
chr6	70547409	70548168	2	1	4	2	0	2	3	3	2
chr6	70548169	70548927	0	0	1	3	1	0	1	1	1
chr6	70548928	70549686	2	0	3	1	2	2	0	1	0
chr6	70549687	70550445	2	2	1	5	1	2	3	0	0
chr6	70550446	70551204	1	2	2	1	0	2	1	1	0
chr6	70551205	70551963	2	1	4	3	3	3	1	1	3
chr6	70551964	70552722	1	3	0	3	2	0	0	1	0
chr6	70552723	70553482	2	2	0	4	3	1	0	3	1
chr6	70553483	70554241	2	1	3	1	0	2	2	1	0
chr6	70554242	70555000	4	1	4	2	1	2	1	0	0
chr6	70555001	70555759	1	5	4	2	1	2	1	4	1
chr6	70555760	70556518	2	3	1	2	1	1	3	2	3
chr6	70556519	70557277	4	4	4	2	2	2	2	3	1
chr6	70557278	70558037	5	4	1	3	2	7	5	1	1
chr6	70558038	70558796	4	1	22	1	0	3	3	0	1
chr6	70558797	70559555	3	1	7	7	4	1	3	2	3
chr6	70559556	70560314	1	3	1	2	2	0	0	3	0
chr6	70560315	70561073	2	5	3	2	5	1	1	1	0
chr6	70561074	70561832	3	2	3	2	1	2	3	2	0
chr6	70561833	70562592	2	2	3	3	1	1	3	0	0
chr6	70562593	70563351	1	2	0	3	2	1	2	0	0
chr6	70563352	70564110	4	3	4	1	0	2	2	2	2
chr6	70564111	70564869	1	0	2	0	0	0	1	2	0
chr6	70564870	70565628	5	1	3	2	1	3	3	3	0
chr6	70565629	70566387	0	0	0	0	0	0	0	0	0
chr6	70566388	70567146	2	3	2	2	4	1	7	4	1
chr6	70567147	70567906	2	1	1	0	1	2	1	2	0
chr6	70567907	70568665	2	0	2	1	1	1	1	1	1
chr6	70568666	70569424	2	1	1	1	3	1	1	1	0
chr6	70569425	70570183	3	1	2	3	1	2	1	3	0
chr6	70570184	70570942	0	0	2	1	0	2	0	0	0
chr6	70570943	70571701	0	0	0	2	0	1	1	0	1
chr6	70571702	70572461	0	0	0	0	0	0	0	0	0
chr6	70572462	70573220	2	5	2	1	0	1	1	1	1
chr6	70573221	70573979	0	0	0	0	0	0	1	0	1
chr6	70573980	70574738	0	1	0	0	0	0	0	1	0
chr6	70574739	70575497	0	3	1	1	1	0	1	1	4
chr6	70575498	70576256	1	7	3	1	2	6	1	1	0
chr6	70576257	70577016	0	0	0	0	1	0	0	0	0
chr6	70577017	70577775	2	3	2	2	2	1	1	1	0
chr6	70577776	70578534	0	1	1	0	0	1	0	0	1
chr6	70578535	70579293	1	6	3	1	2	2	15	2	0
chr6	70579294	70580052	1	0	0	0	0	1	2	3	0
chr6	70580053	70580811	1	0	3	3	3	1	3	1	0
chr6	70580812	70581570	1	3	0	0	1	2	2	1	0
chr6	70581571	70582330	1	6	1	1	1	1	0	1	0
chr6	70582331	70583089	2	0	0	3	1	1	1	1	0
chr6	70583090	70583848	2	2	2	1	1	1	1	1	0
chr6	70583849	70584607	2	2	1	1	1	2	2	1	1
chr6	70584608	70585366	0	2	1	1	1	0	2	0	0
chr6	70585367	70586125	0	0	0	2	1	0	1	0	0
chr6	70586126	70586885	1	4	3	1	3	1	2	0	1
chr6	70586886	70587644	0	0	0	2	0	0	0	0	0
chr6	70587645	70588403	1	1	3	1	1	2	1	2	0
chr6	70588404	70589162	0	0	0	0	0	0	1	0	1
chr6	70589163	70589921	0	2	1	1	0	1	0	0	0
chr6	70589922	70590680	1	0	3	0	1	0	10	0	0
chr6	70590681	70591440	1	0	2	1	0	3	2	0	0
chr6	70591441	70592199	1	0	1	0	0	0	2	1	1
chr6	70592200	70592958	2	2	6	2	1	2	4	1	1
chr6	70592959	70593717	1	1	0	2	1	1	2	0	0
chr6	70593718	70594476	2	0	1	1	0	1	1	1	0
chr6	70594477	70595235	0	0	0	0	0	0	0	0	0
chr6	70595236	70595994	3	6	4	0	2	3	2	3	1
chr6	70595995	70596754	0	1	0	0	1	0	0	0	0
chr6	70596755	70597513	2	2	2	0	0	2	0	0	1
chr6	70597514	70598272	4	0	1	0	0	0	0	0	0
chr6	70598273	70599031	1	3	3	1	1	1	3	1	1
chr6	70599032	70599790	3	1	4	2	0	1	4	1	4
chr6	70599791	70600549	0	0	0	0	0	0	0	0	0
chr6	70600550	70601309	5	1	3	1	3	1	2	2	1
chr6	70601310	70602068	0	1	0	1	1	1	0	0	4
chr6	70602069	70602827	1	3	1	1	1	1	1	4	0
chr6	70602828	70603586	1	1	1	1	2	1	1	2	0
chr6	70603587	70604345	1	1	0	1	1	1	2	2	0
chr6	70604346	70605104	1	1	2	1	1	1	1	1	0
chr6	70605105	70605864	0	6	1	0	0	1	3	0	2
chr6	70605865	70606623	2	1	3	1	1	0	1	0	0
chr6	70606624	70607382	2	1	2	1	1	2	2	1	1
chr6	70607383	70608141	2	2	1	1	1	1	1	0	0
chr6	70608142	70608900	1	1	0	1	2	0	1	0	1
chr6	70608901	70609659	1	1	2	2	1	2	3	2	1
chr6	70609660	70610418	2	1	6	1	1	1	2	0	0
chr6	70610419	70611178	4	3	2	3	2	1	1	2	0
chr6	70611179	70611937	0	0	0	0	0	0	0	0	0
chr6	70611938	70612696	3	5	2	2	1	3	1	1	0
chr6	70612697	70613455	4	1	7	4	1	4	1	1	1
chr6	70613456	70614214	2	2	3	4	2	4	2	2	0
chr6	70614215	70614973	1	0	1	4	3	1	2	3	3
chr6	70614974	70615733	5	1	4	1	1	2	0	2	1
chr6	70615734	70616492	4	6	1	2	0	1	2	1	0
chr6	70616493	70617251	3	1	3	1	3	1	1	2	0
chr6	70617252	70618010	0	0	0	0	0	0	0	0	0
chr6	70618011	70618769	4	1	1	4	2	3	2	1	3
chr6	70618770	70619528	0	0	0	0	0	0	0	0	0
chr6	70619529	70620288	10	3	3	4	2	1	2	3	1
chr6	70620289	70621047	1	10	2	2	1	2	0	1	1
chr6	70621048	70621806	6	4	7	5	2	1	2	4	0
chr6	70621807	70622565	2	1	2	1	0	2	2	0	0
chr6	70622566	70623324	2	0	1	3	3	2	5	2	2
chr6	70623325	70624083	2	1	10	3	0	1	2	5	3
chr6	70624084	70624842	2	1	1	2	1	1	0	0	0
chr6	70624843	70625602	1	3	2	1	2	0	1	4	2
chr6	70625603	70626361	0	2	3	1	1	2	2	1	0
chr6	70626362	70627120	1	2	5	1	3	2	0	2	4
chr6	70627121	70627879	2	2	1	1	1	0	2	1	0
chr6	70627880	70628638	2	1	1	1	2	4	0	1	0
chr6	70628639	70629397	2	1	0	1	1	1	3	0	0
chr6	70629398	70630157	0	1	2	2	0	1	1	2	1
chr6	70630158	70630916	1	0	1	0	3	1	2	3	5
chr6	70630917	70631675	1	2	3	1	2	3	2	2	3
chr6	70631676	70632434	0	0	0	0	0	2	0	0	1
chr6	70632435	70633193	0	1	1	0	0	0	0	0	0
chr6	70633194	70633952	3	2	3	4	1	1	1	0	3
chr6	70633953	70634712	0	0	0	2	1	2	1	1	0
chr6	70634713	70635471	0	1	2	1	2	0	2	1	0
chr6	70635472	70636230	2	2	1	4	3	0	2	0	3
chr6	70636231	70636989	1	0	0	1	1	1	1	2	1
chr6	70636990	70637748	2	3	1	3	5	1	0	4	2
chr6	70637749	70638507	1	4	6	1	2	8	5	1	2
chr6	70638508	70639266	0	1	2	0	1	1	2	0	0
chr6	70639267	70640026	1	3	1	3	2	1	2	3	0
chr6	70640027	70640785	1	1	2	2	0	1	3	4	0
chr6	70640786	70641544	2	1	0	1	2	1	4	0	5
chr6	70641545	70642303	1	4	1	2	1	2	2	1	3
chr6	70642304	70643062	1	0	0	0	1	1	0	1	0
chr6	70643063	70643821	1	0	1	2	1	2	3	1	2
chr6	70643822	70644581	2	0	0	1	1	1	1	3	0
chr6	70644582	70645340	2	1	2	3	1	1	5	2	3
chr6	70645341	70646099	3	4	4	2	1	4	3	3	1
chr6	70646100	70646858	0	1	2	1	1	4	4	3	1
chr6	70646859	70647617	4	2	3	2	0	1	3	3	2
chr6	70647618	70648376	2	3	1	2	1	2	3	2	2
chr6	70648377	70649136	3	2	0	3	2	2	1	3	0
chr6	70649137	70649895	1	7	4	3	3	4	4	6	8
chr6	70649896	70650654	3	4	2	4	7	2	6	8	2
chr6	70650655	70651413	4	2	4	5	3	2	3	3	1
chr6	70651414	70652172	6	2	4	3	2	1	5	3	1
chr6	70652173	70652931	2	5	4	4	2	4	4	3	3
chr6	70652932	70653690	4	6	9	2	5	3	3	2	2
chr6	70653691	70654450	3	6	11	5	4	7	12	8	4
chr6	70654451	70655209	5	4	5	6	4	4	5	6	3
chr6	70655210	70655968	4	5	3	9	7	7	10	3	4
chr6	70655969	70656727	7	7	14	10	10	7	7	5	6
chr6	70656728	70657486	5	2	0	9	9	7	5	5	5
chr6	70657487	70658245	1	1	1	2	2	2	0	3	1
chr6	70658246	70659005	27	16	18	39	34	32	27	20	36
chr6	70659006	70659764	56	61	62	60	74	59	39	44	81
chr6	70659765	70660523	30	44	35	57	50	44	38	198	116
chr6	70660524	70661282	8	15	18	22	20	18	11	19	20
chr6	70661283	70662041	9	7	7	12	8	5	5	10	5
chr6	70662042	70662800	7	11	8	14	9	8	8	7	4
chr6	70662801	70663560	6	3	1	9	12	10	2	2	5
chr6	70663561	70664319	12	18	11	17	20	13	9	12	12
chr6	70664320	70665078	2	0	1	5	6	13	1	4	4
chr6	70665079	70665837	8	16	7	11	8	10	3	1	2
chr6	70665838	70666596	3	4	9	5	6	4	6	6	1
chr6	70666597	70667355	2	9	5	3	3	1	3	3	2
chr6	70667356	70668115	3	2	3	4	4	2	2	9	1

## Sheet: Fig.4d
			Inversional GRO-seq signals			Deletional GRO-seq signals			Inversional GRO-seq signals			Deletional GRO-seq signals
chr	start	end	Pre-rearranged Vk5-37/Jk1 Rep1	Pre-rearranged Vk5-37/Jk1 Rep2	Pre-rearranged Vk5-37/Jk1 Rep3	Pre-rearranged Vk5-37/Jk1 Rep1	Pre-rearranged Vk5-37/Jk1 Rep2	Pre-rearranged Vk5-37/Jk1 Rep3	Vk18-36 promoter deletion Rep1	Vk18-36 promoter deletion Rep2	Vk18-36 promoter deletion Rep3	Vk18-36 promoter deletion Rep1	Vk18-36 promoter deletion Rep2	Vk18-36 promoter deletion Rep3
chr6	69908958	69909716	0	0	0	0	0	0	0	0	0	0	0	0
chr6	69909717	69910475	0	0	0	0	0	0	0	0	0	0	0	0
chr6	69910476	69911234	0	0	0	0	0	0	0	0	0	0	0	0
chr6	69911235	69911993	0	0	0	0	0	0	0	0	0	0	0	0
chr6	69911994	69912752	0	0	0	0	0	0	0	0	0	0	0	0
chr6	69912753	69913511	-3.32357	-10.6248	-10.7528	0.21036	0.25902	1.88114	-8.27201	-5.72852	-8.23887	0	1.34283	0.74987
chr6	69913512	69914271	-16.1747	-23.1565	-11.5493	2.73469	7.38213	1.88114	-14.6762	-15.0374	-9.04266	2.51728	4.0285	1.31227
chr6	69914272	69915030	-3.32357	-3.40537	-1.593	2.31397	2.07218	0.75245	-6.40414	-4.29639	-5.82749	3.52419	3.02137	2.06215
chr6	69915031	69915789	-4.20985	-3.40537	-3.58426	0.42072	1.03609	1.12868	-4.53627	-9.30884	-2.41138	1.25864	0.33571	1.31227
chr6	69915790	69916548	0	0	0	3.7865	1.29511	0	-1.06736	0	0	1.00691	0.33571	0
chr6	69916549	69917307	0	0	-2.38951	1.68289	0.38853	0.75245	0	0	0	1.00691	1.00712	0.37494
chr6	69917308	69918066	0	-0.27243	0	0	0	0	0	0	-0.80379	0	0	0
chr6	69918067	69918826	-1.10786	-2.17944	-1.99126	0	0	0.18811	-1.06736	-1.79016	-0.4019	1.00691	0.33571	0
chr6	69918827	69919585	0	-0.54486	-1.39388	0	0	0	-3.73575	0	0	0.25173	0.33571	0.37494
chr6	69919586	69920344	-5.31771	-2.04322	-1.99126	0	0	0.94057	-1.60103	-2.14819	-2.61232	0	1.67854	0
chr6	69920345	69921103	0	-0.27243	0	2.73469	3.10827	0.94057	-0.53368	-0.71606	-0.20095	1.51037	3.35708	0
chr6	69921104	69921862	-1.99414	-0.54486	0	0	2.20169	0.37623	0	0	0	1.00691	0	0
chr6	69921863	69922621	-1.99414	-0.40864	0	0	0	0	0	0	0	0	0	0
chr6	69922622	69923381	0	-0.27243	-2.58863	0	0	0	0	0	0	0	0	0
chr6	69923382	69924140	0	0	0	0	0	0	0	0	0	0	0	0
chr6	69924141	69924899	0	0	-0.7965	0	0	0	0	0	0	0	0	0
chr6	69924900	69925658	0	0	-0.39825	0	0	0	0	0	0	0	0	0
chr6	69925659	69926417	-0.88628	-0.27243	-0.59738	0	0	0	0	0	0	0	0	0
chr6	69926418	69927176	-0.44314	-2.58808	-2.19038	2.73469	0	0	0	0	0	0	0	0
chr6	69927177	69927935	-3.102	-1.49836	-0.7965	0	0	0	0	-5.37049	0	0	0	0
chr6	69927936	69928695	-1.32943	-2.45187	-2.78776	0	0	0	0	0	0	0	0	0
chr6	69928696	69929454	0	-0.54486	-0.7965	0	0	0	0	0	0	0	0	0
chr6	69929455	69930213	-5.31771	-0.27243	-1.99126	0	0	0	0	0	0	0	0	0.74987
chr6	69930214	69930972	-1.32943	-1.08972	-3.58426	0	0	0	0	-0.35803	0	0	0	0.18747
chr6	69930973	69931731	-0.66471	-0.81729	-1.19475	0	0	0	0	0	-1.40664	0	0	0
chr6	69931732	69932490	-3.32357	-1.36215	-3.18601	0	0	0	-0.53368	0	0	0	0	0
chr6	69932491	69933250	-1.77257	-1.63458	-3.58426	0	0	0	0	-0.35803	-0.4019	0	0	0
chr6	69933251	69934009	-2.21571	-1.77079	-0.7965	0	0	0	0	0	0	0	0	0
chr6	69934010	69934768	-1.10786	-2.58808	-1.593	0	0	0	0	0	0	0	0	0
chr6	69934769	69935527	-1.551	-4.22266	-2.98688	0	0	0	0	-0.71606	-0.4019	0	0	0
chr6	69935528	69936286	-3.98828	-4.63131	-1.19475	0	0	0	-0.53368	0	-0.20095	0	0	0
chr6	69936287	69937045	-3.54514	-11.442	-6.57115	0	0	0	0	-1.0741	-3.21517	0	0	0
chr6	69937046	69937805	-6.20399	-10.3523	-5.37639	0	0	0	0	-1.0741	-3.21517	0	0	0
chr6	69937806	69938564	-4.43142	-9.26261	-5.17727	0	0	0	0	-1.0741	0	0	0	0
chr6	69938565	69939323	-25.0375	-32.964	-24.4925	0	0	0	-1.3342	-2.14819	-3.01422	0	0	0
chr6	69939324	69940082	-6.86871	-7.90046	-3.58426	0	0	0	0	-0.71606	-0.80379	0	0	0
chr6	69940083	69940841	-10.6354	-5.4486	-7.36765	0	0.77707	0	0	-3.93836	-0.4019	0	0	0
chr6	69940842	69941600	-6.86871	-5.58481	-4.97814	0	0.38853	1.3168	-1.60103	-4.65442	0	0	0	0
chr6	69941601	69942359	-7.53342	-5.31238	-4.77901	0.42072	0.77707	1.12868	0	0	0	0	0	0
chr6	69942360	69943119	-8.41971	-5.85724	-6.17289	2.52433	0.51804	1.12868	0	-0.71606	0	0	0	0
chr6	69943120	69943878	-4.87457	0	0	5.25903	3.75582	0.75245	0	0	0	0	0	0
chr6	69943879	69944637	-0.44314	-0.81729	-2.58863	0	1.29511	1.12868	0	0	0	0	0	0
chr6	69944638	69945396	-2.88043	-5.31238	-2.78776	0	0	1.88114	-0.53368	-0.35803	-1.20569	0	0	0
chr6	69945397	69946155	-4.87457	0	0	0	0	0	-0.53368	-0.35803	0	0	0	0
chr6	69946156	69946914	-0.88628	-0.27243	-2.38951	0	0	0	-0.26684	-1.0741	0	0	0	0
chr6	69946915	69947674	-0.88628	-1.63458	-1.593	0	0	0	-1.06736	-2.50623	-1.20569	0	0	0
chr6	69947675	69948433	-1.77257	-2.17944	-1.39388	0	0	0	-1.06736	-2.14819	-1.60758	0	0	0
chr6	69948434	69949192	0	-0.27243	0	0	0	0	0	-0.71606	-0.4019	0	0	0
chr6	69949193	69949951	0	-0.54486	0	0	0	0	0	0	0	0	0	0
chr6	69949952	69950710	0	-0.27243	0	0	0.12951	0	-1.60103	-0.35803	0	0	0	0
chr6	69950711	69951469	-0.22157	-0.27243	0	0.21036	0	0	-0.26684	0	-0.80379	0	0	0.18747
chr6	69951470	69952229	-3.102	-0.13621	0	0	0	0	-1.60103	0	-2.81327	0	0	0
chr6	69952230	69952988	0	0	-1.99126	0	0	0	-0.53368	-1.43213	0	0	0	0
chr6	69952989	69953747	-2.43728	0	0	0	0	0	0	-0.35803	-0.4019	0	0	0
chr6	69953748	69954506	0	-1.22593	-0.39825	0	0	0	-2.66839	-1.0741	0	0	0	0.5624
chr6	69954507	69955265	0	-0.81729	-0.39825	0	0	0	-1.86787	-1.79016	-0.80379	0	0	0.74987
chr6	69955266	69956024	-1.77257	-0.54486	0	0	0	0	0	-2.86426	-0.60284	0	0	0
chr6	69956025	69956783	0	-0.81729	-2.19038	0.84144	0	0	-1.06736	-0.35803	-0.80379	0	0	0
chr6	69956784	69957543	-0.44314	0	0	0	0	0	-2.66839	-0.35803	0	0	0	0
chr6	69957544	69958302	-1.32943	-0.13621	-0.99563	0	0	0	-1.06736	-3.93836	0	0	0	0
chr6	69958303	69959061	-2.21571	-0.40864	-3.38514	0	0	0	-0.53368	-5.01245	-1.20569	0	0	0
chr6	69959062	69959820	-1.32943	-0.40864	-1.39388	0	0	0	-0.80052	-2.86426	-2.81327	0	0	1.12481
chr6	69959821	69960579	-1.77257	-1.08972	-2.38951	0	0	0	-4.00259	-1.0741	-0.60284	0	0	0
chr6	69960580	69961338	-0.44314	-1.63458	-2.98688	3.57614	3.4968	1.3168	0	-2.14819	-2.00948	4.02765	0.33571	3.37442
chr6	69961339	69962098	-1.99414	-4.35888	-3.98251	0	0.64756	0.37623	-6.67098	-2.86426	-2.41138	2.01382	0	0.74987
chr6	69962099	69962857	0	0	0	0	0	0	0	0	0	0	0	0
chr6	69962858	69963616	0	0	0	0	0	0	0	0	0	0	0	0
chr6	69963617	69964375	0	0	0	0	0	0	0	0	-0.20095	0	0	0
chr6	69964376	69965134	0	0	0	0	0	0	0	0	-0.20095	0	0	0
chr6	69965135	69965893	0	0	0	0	0	0	0	0	0	0	0	0
chr6	69965894	69966653	0	0	-0.39825	0	0.25902	0	0	0	0	0	0	0
chr6	69966654	69967412	0	0	0	0	0.12951	0.75245	0	0	0	0	0	0
chr6	69967413	69968171	0	0	0	0.63108	0.25902	0.18811	0	0	0	0.25173	0	0.5624
chr6	69968172	69968930	0	0	0	0.21036	0	0	0	0	0	0	0	0.18747
chr6	69968931	69969689	0	0	0	0.21036	0	0	0	0	0	0	0	0
chr6	69969690	69970448	0	0	0	1.47253	0.12951	0	0	0	0	0	0	0
chr6	69970449	69971207	0	0	0	0	0	0	0	0	0	0	0	0
chr6	69971208	69971967	0	0	0	0	0	0	0	0	0	0	0	0
chr6	69971968	69972726	0	0	0	0	0.51804	0	0	-0.71606	0	0	0.33571	0
chr6	69972727	69973485	0	0	0	0	0	0	0	-0.71606	0	0	0	0
chr6	69973486	69974244	-2.43728	0	0	0	0	0	0	-1.0741	-2.00948	0	0	0
chr6	69974245	69975003	0	0	0	0	0	0	-0.26684	-1.0741	0	0	0	0.74987
chr6	69975004	69975762	0	-0.40864	0	0	0	0	0	0	-0.20095	0	0	0
chr6	69975763	69976522	0	-1.08972	-0.99563	0	0	0	-0.80052	-0.71606	-0.60284	0	0	0
chr6	69976523	69977281	0	-0.81729	-1.19475	0	0	0	0	-3.93836	-0.4019	0	0	0
chr6	69977282	69978040	0	-0.81729	0	0	0	0	0	-2.50623	-1.60758	0	0	0
chr6	69978041	69978799	0	0	0	0	0	0	-1.06736	-2.50623	-0.80379	0	0	0
chr6	69978800	69979558	0	-0.68107	-1.19475	0	0.25902	0	-1.86787	-1.79016	-1.20569	0	0	0
chr6	69979559	69980317	0	0	0	0	0	0.94057	0	0	-1.40664	0	0	0.18747
chr6	69980318	69981077	-0.44314	0	-0.19913	0	0	0.94057	-1.06736	-0.35803	-2.61232	0	0	0
chr6	69981078	69981836	0	-0.40864	-1.99126	0	0	0	-1.3342	-0.71606	-1.20569	0	0	0
chr6	69981837	69982595	0	-0.68107	-3.78339	0	0	0	-1.06736	-1.79016	-4.01896	0	0	0
chr6	69982596	69983354	-2.65885	-3.13294	-2.98688	0	0	0	-3.20207	-4.29639	-3.41612	0	0	0
chr6	69983355	69984113	-1.32943	-2.45187	-0.19913	0	0	0	-2.66839	-1.0741	-1.20569	0	0	0
chr6	69984114	69984872	-1.77257	-1.08972	-0.59738	0	0	0	-1.60103	-2.14819	-1.00474	0	0	0
chr6	69984873	69985631	-1.551	-1.77079	-1.99126	0	0	0	-3.20207	-2.50623	-2.41138	0	0	0
chr6	69985632	69986391	-1.32943	-1.36215	-1.19475	0	0	0	-2.66839	-2.50623	-2.41138	0	0	0
chr6	69986392	69987150	0	-0.81729	0	0	0	0	-1.3342	-0.35803	-1.80853	0	0	0
chr6	69987151	69987909	0	-0.27243	-0.39825	0	0	0	-0.53368	-2.14819	-3.01422	0	0	0
chr6	69987910	69988668	-5.09614	-4.63131	-1.593	0	0	0	-4.53627	-5.37049	-3.41612	0	0	0
chr6	69988669	69989427	-5.09614	-6.67453	-2.19038	0	0	0	-11.7409	-8.23475	-18.0853	0	0	0
chr6	69989428	69990186	-7.09028	-14.575	-6.77027	0	0.51804	1.12868	-28.8186	-18.9757	-23.109	2.01382	0.33571	2.81202
chr6	69990187	69990946	-5.76085	-14.9836	-7.96502	10.0973	10.4904	10.1581	-13.0751	-13.6052	-19.8939	5.28629	5.03562	4.12429
chr6	69990947	69991705	-7.31185	-5.99345	-6.37202	10.9388	16.3184	6.77209	-11.2072	-16.4695	-11.2531	19.6348	10.0712	7.49871
chr6	69991706	69992464	-11.5217	-8.85397	-8.76153	10.0973	4.92142	12.0393	-13.6088	-7.87671	-8.03792	9.56567	8.39271	5.43656
chr6	69992465	69993223	-12.408	-10.3523	-9.3589	2.31397	5.56898	2.25736	-14.1425	-7.87671	-7.83697	5.78975	4.0285	1.68721
chr6	69993224	69993982	-13.2943	-7.3556	-13.5405	0	0	0	-16.544	-12.1731	-12.2578	3.27247	0	0
chr6	69993983	69994741	-14.6237	-11.442	-12.1467	3.99686	4.40338	5.07907	-15.7435	-8.95081	-15.272	4.53111	2.34996	2.62455
chr6	69994742	69995501	0	-1.63458	0	1.05181	3.10827	1.3168	0	-0.71606	-0.60284	2.01382	0.67142	0.37494
chr6	69995502	69996260	0	0	0	0	0	0	0	0	0	0.25173	0	0
chr6	69996261	69997019	0	0	0	0	0	0	0	0	0	0	1.00712	0
chr6	69997020	69997778	0	0	0	0	0	0	0	0	0	0	0	0
chr6	69997779	69998537	-0.22157	0	-0.19913	0	0	0.18811	0	0	0	0	0	0.37494
chr6	69998538	69999296	0	0	0	0	0	0.18811	0	0	0	0	0.33571	0
chr6	69999297	70000055	0	0	0	0.21036	0.12951	0	0	0	-0.20095	0	0	0
chr6	70000056	70000815	0	0	0	0	0.12951	0.18811	0	0	0	0	0.33571	0.18747
chr6	70000816	70001574	0	-0.13621	0	0.42072	0.25902	0.18811	0	0	0	0.25173	0.67142	0
chr6	70001575	70002333	0	0	0	0.21036	0	0	0	0	0	0	0	0
chr6	70002334	70003092	0	-0.13621	0	0	0	0	-1.06736	0	0	0.25173	0	0.18747
chr6	70003093	70003851	0	0	0	0	0	0	-1.06736	0	0	0	0	1.31227
chr6	70003852	70004610	0	0	0	0	0	0	0	0	0	0	0	0
chr6	70004611	70005370	0	0	0	0	0	0	0	0	0	0	0	0
chr6	70005371	70006129	0	0	0	0.84144	0	0	-1.06736	0	0	0	0	0
chr6	70006130	70006888	0	-0.54486	0	0	0	0	0	0	0	0	0	0
chr6	70006889	70007647	0	0	0	0	0	0	0	-1.43213	0	0	0	0
chr6	70007648	70008406	0	-0.27243	-0.39825	0	0	0	-3.73575	-0.71606	-1.20569	0	0	0
chr6	70008407	70009165	-1.77257	-0.27243	-1.79213	0	0	0	-5.87046	-1.79016	-2.61232	1.00691	0	0.37494
chr6	70009166	70009925	0	0	0	0	0	0	0	0	0	1.00691	0	0
chr6	70009926	70010684	0	0	0	0	0	0	0	0	0	0	0	0
chr6	70010685	70011443	0	0	0	0	0	0	0	0	0	0	0	0
chr6	70011444	70012202	0	0	0	0	0	0	0	0	0	0	0	0
chr6	70012203	70012961	0	0	0	0	0	0	0	0	0	0	0	0
chr6	70012962	70013720	0	0	0	0	0	0	0	0	0	0	0	0
chr6	70013721	70014479	0	-0.54486	-1.593	0	0	0	0	0	0	0	0	0
chr6	70014480	70015239	0	0	0	0	0	0	0	0	0	0	0	0
chr6	70015240	70015998	0	0	0	0	0	0	0	0	0	0	0	0
chr6	70015999	70016757	-1.32943	0	0	0	0	0	-1.06736	-0.35803	-0.20095	0	0	0
chr6	70016758	70017516	0	0	-0.39825	0	0	0	0	0	-0.20095	0	0	0
chr6	70017517	70018275	0	-1.08972	-0.39825	0	0	0	-0.53368	0	0	0	0	0
chr6	70018276	70019034	-1.77257	-0.40864	-2.78776	0	0	0	-2.13471	-5.72852	-2.81327	0	0	0
chr6	70019035	70019794	-0.44314	-1.22593	-0.7965	0	0	0	-1.06736	-0.35803	-0.80379	0	0	0
chr6	70019795	70020553	-0.44314	-0.81729	-1.593	0	0	0	-1.60103	-1.0741	-3.01422	0	0	0
chr6	70020554	70021312	-4.87457	-1.90701	-1.593	0	0	0	-5.87046	-2.14819	-2.61232	0	0	0
chr6	70021313	70022071	-9.52756	-2.58808	-1.39388	0	0	0	-6.67098	-3.22229	-5.42559	0	0	0
chr6	70022072	70022830	-1.99414	-1.49836	-0.39825	0	0	0	-1.60103	-1.43213	-1.80853	0	0	0
chr6	70022831	70023589	-10.6354	-23.1565	-11.7484	0	0	0	-23.7487	-22.9141	-18.8891	0	0	0
chr6	70023590	70024349	-2.43728	-1.77079	-3.78339	1.89325	4.14435	2.8217	-4.00259	-3.93836	-2.81327	2.51728	1.67854	2.99948
chr6	70024350	70025108	-2.65885	-1.90701	-0.19913	0.63108	0.77707	0.94057	-1.60103	-2.50623	-1.20569	2.76901	1.00712	4.12429
chr6	70025109	70025867	-6.64714	-1.08972	-1.99126	0	0.64756	0.37623	-2.13471	-2.14819	-0.4019	0.25173	0	0.18747
chr6	70025868	70026626	-0.88628	0	-0.39825	0	0	0	-0.53368	-0.35803	0	0	0	0.18747
chr6	70026627	70027385	-0.88628	-0.13621	-2.78776	0	0	0	0	0	0	0	0	0
chr6	70027386	70028144	0	-0.13621	0	0	0	0	0	0	0	0	0	0
chr6	70028145	70028903	-4.43142	0	0	0	0.77707	0.18811	-0.53368	0	0	0.75518	0	0
chr6	70028904	70029663	-0.44314	-0.27243	0	0	1.29511	0.37623	-1.06736	0	0	1.7621	0	0
chr6	70029664	70030422	0	0	0	0	0	0	0	0	0	0	0	0
chr6	70030423	70031181	0	0	0	0	0	0	0	0	0	0	0	0
chr6	70031182	70031940	0	0	0	0	0	0	-1.06736	0	0	0	0	0
chr6	70031941	70032699	0	0	0	0	0	0	0	0	0	0	0	0
chr6	70032700	70033458	0	0	0	0	0	0	0	0	-0.4019	0	0	0
chr6	70033459	70034218	0	0	0	0	0	0	0	0	0	0	0	0
chr6	70034219	70034977	-1.551	-0.40864	0	0	0	0	-1.06736	0	0	0	0	0
chr6	70034978	70035736	-2.65885	0	0	0	0	0	0	0	-0.4019	0	0	0
chr6	70035737	70036495	0	0	0	0	0	0	-0.53368	-0.35803	-0.4019	0	0	0
chr6	70036496	70037254	0	-1.63458	0	0	0	0	0	0	-1.20569	0	0	0
chr6	70037255	70038013	0	0	-0.39825	0	0	0	0	0	0	0	0	0
chr6	70038014	70038773	0	0	0	0	0	0	0	0	0	0	0	0
chr6	70038774	70039532	-0.88628	-0.27243	-0.39825	0	0	0	-0.80052	-0.71606	-0.4019	0.50346	0	0
chr6	70039533	70040291	0	0	0	0	0	0	-0.53368	0	-1.20569	0	0	0
chr6	70040292	70041050	0	0	-0.19913	0	0	0	0	-1.0741	0	0	0	0
chr6	70041051	70041809	-1.77257	0	0	0	0	0	-0.26684	0	0	0	0	0
chr6	70041810	70042568	0	0	0	0	0	0	0	0	-1.20569	0.25173	0	0
chr6	70042569	70043327	0	-0.54486	-0.7965	0	0	0	0	0	-0.4019	0.25173	0	0
chr6	70043328	70044087	0	-0.27243	-0.7965	0	0	0	0	0	-0.4019	0	0.33571	0
chr6	70044088	70044846	-7.09028	0	0	0	0	0	0	0	0	0	0.33571	0
chr6	70044847	70045605	0	0	-0.39825	0	0	0	0	0	0	0	0	0
chr6	70045606	70046364	0	0	0	0	0	0	0	0	-0.80379	0	0	0
chr6	70046365	70047123	0	-0.27243	0	0	0	0	0	0	0	0	0	0
chr6	70047124	70047882	0	0	0	0	0	0	0	0	0	0	0	0
chr6	70047883	70048642	-2.65885	0	-0.39825	0	0	0	-0.80052	-0.35803	0	0	0	0
chr6	70048643	70049401	0	-0.81729	-0.39825	0	0	0	-1.60103	-0.35803	0	0	0	0
chr6	70049402	70050160	0	-1.63458	-0.39825	0	0	0	-0.26684	-0.71606	-0.4019	0	0	0
chr6	70050161	70050919	0	0	0	0	0	0	0	0	-0.80379	0	0	0
chr6	70050920	70051678	0	-0.27243	0	0	0	0	0	0	-0.80379	0	0	0
chr6	70051679	70052437	-2.65885	-3.26916	-0.39825	1.89325	0	0.37623	-0.80052	0	0	0	0.33571	0
chr6	70052438	70053197	-1.32943	-3.26916	-0.7965	0	0	0.75245	-0.80052	-0.35803	-1.40664	0	0	0
chr6	70053198	70053956	-1.32943	-0.54486	-0.7965	0	0	0.75245	-0.26684	-3.22229	-0.80379	0.50346	0	0
chr6	70053957	70054715	-0.22157	-0.27243	-0.39825	0	2.07218	0	0	-0.35803	-2.21043	0	0.33571	1.87468
chr6	70054716	70055474	-0.66471	0	0	0	0	0	-0.53368	0	-1.20569	0	0	0
chr6	70055475	70056233	-1.77257	-0.81729	-0.19913	0	0	0	0	-0.35803	-0.80379	0	0	0
chr6	70056234	70056992	0	0	0	0	0	0	0	0	-0.4019	0	0	0
chr6	70056993	70057751	0	0	0	0	0	0	0	0	-0.4019	0	0	0
chr6	70057752	70058511	-2.21571	0	-0.7965	0	0	0	0	0	-0.4019	0	0	0
chr6	70058512	70059270	0	0	-1.99126	0	0	0	-1.06736	-1.79016	-2.41138	0	0	0
chr6	70059271	70060029	0	0	-0.39825	0	0	0	-1.06736	-1.79016	-0.20095	0	0	0
chr6	70060030	70060788	0	-0.27243	-0.59738	0	0	0	-0.80052	-0.71606	-1.60758	0.25173	0	0
chr6	70060789	70061547	0	-0.9535	-0.7965	0	0	0	-0.80052	-1.0741	-2.00948	0	0	0
chr6	70061548	70062306	0	0	0	0	0	0	-1.06736	-0.71606	0	0	0	0
chr6	70062307	70063066	-1.77257	0	-0.39825	0	0	0	-1.06736	-2.50623	-1.80853	0	0	0
chr6	70063067	70063825	-0.88628	-0.13621	0	0	0.64756	0	0	-0.71606	-0.4019	0	0	0
chr6	70063826	70064584	-0.88628	-0.27243	0	0	0	0	0	-0.71606	-1.00474	0	0	0
chr6	70064585	70065343	0	-0.81729	-0.7965	0	0	0	-0.53368	-1.43213	-3.21517	0	0	0
chr6	70065344	70066102	0	-0.27243	0	0	0	0	-0.26684	0	-0.80379	0	0	0
chr6	70066103	70066861	-5.76085	-4.35888	-2.19038	0	0	0	-5.87046	-3.22229	-8.84171	0	0	0
chr6	70066862	70067621	-0.88628	-4.35888	-1.99126	0.84144	0.38853	2.25736	-4.8031	-3.22229	-8.84171	1.51037	5.37133	1.87468
chr6	70067622	70068380	0	0	-0.7965	0	0	0.94057	-0.26684	0	-0.80379	0	1.00712	0.74987
chr6	70068381	70069139	0	0	-1.39388	0	0	0	0	0	0	0.75518	0	0
chr6	70069140	70069898	0	0	0	0	0	0	0	0	0	0	0	0
chr6	70069899	70070657	0	0	0	0	0	0	0	0	0	0	0	0
chr6	70070658	70071416	0	0	0	0	0	0	0	0	0	0	0	0
chr6	70071417	70072175	0	0	-0.39825	0	0	0	0	-1.0741	-0.60284	0	0	0
chr6	70072176	70072935	0	0	0	0	0	0	-1.60103	0	-0.60284	0	0	0
chr6	70072936	70073694	0	0	0	0	0	0	0	0	0	0	0	0
chr6	70073695	70074453	0	-0.27243	0	0	0	0	-0.26684	0	0	0	0	0
chr6	70074454	70075212	-0.22157	0	-0.59738	0	0	0	-0.26684	0	0	0	0	0
chr6	70075213	70075971	0	-0.40864	0	0	0	0	-1.60103	-1.0741	-0.4019	0	0	0
chr6	70075972	70076730	0	0	-0.7965	0	0	0	0	0	0	0	0	0
chr6	70076731	70077490	0	0	0	0	0	0	-0.26684	0	-0.20095	0	0	0
chr6	70077491	70078249	-0.22157	0	0	0	0	0	0	0	-0.20095	0	0	0
chr6	70078250	70079008	0	0	0	0	0	0	-2.13471	0	0	0	0	0
chr6	70079009	70079767	0	0	-1.19475	0	0	0	0	0	-2.00948	0	0	0
chr6	70079768	70080526	0	-1.36215	-0.19913	0	0	0	0	0	-2.00948	0	0	0
chr6	70080527	70081285	-1.10786	0	-0.39825	0	0	0	-2.13471	0	0	0	0	0
chr6	70081286	70082045	-1.10786	0	0	0	0	0	0	0	-0.4019	0	0	0
chr6	70082046	70082804	-0.88628	-0.68107	-0.39825	0	0	0	-0.26684	-1.43213	-0.80379	0	0	0
chr6	70082805	70083563	-0.44314	-0.40864	-0.19913	0	0	0	-0.80052	-0.71606	-1.00474	0	0	0
chr6	70083564	70084322	-0.22157	-0.27243	-0.59738	0	0	0	0	-0.71606	-0.60284	0	0	0
chr6	70084323	70085081	0	-0.54486	-0.39825	0	0	0	0	0	-1.20569	0	0	0
chr6	70085082	70085840	-0.66471	-2.31565	-1.19475	0	0	0	-1.3342	-1.43213	-1.40664	0	0	0
chr6	70085841	70086599	-1.32943	-2.58808	-1.19475	0	0	0	-5.33678	-2.50623	-4.6218	0	0	0
chr6	70086600	70087359	-4.653	-2.17944	-0.39825	0	0	0	-4.00259	-2.14819	-2.00948	0	0	0
chr6	70087360	70088118	-1.32943	-1.49836	-0.7965	0	0	0	-3.20207	-3.22229	-2.41138	0	0	0
chr6	70088119	70088877	-3.76671	-4.63131	-3.58426	0.84144	0.64756	0.75245	-3.46891	-6.08655	-1.60758	0.50346	1.00712	2.99948
chr6	70088878	70089636	-1.77257	-0.54486	-0.99563	0	0	0.56434	-1.60103	-5.72852	-1.80853	0	0	0.18747
chr6	70089637	70090395	0	-0.54486	-1.19475	0	0	0	-1.06736	-2.86426	-1.80853	0	0	0
chr6	70090396	70091154	-1.77257	-1.49836	-2.58863	0	0	0	-2.66839	-3.58032	-4.42086	0	0	0
chr6	70091155	70091914	-1.32943	-2.45187	-0.19913	0	0	0	-1.86787	-1.43213	-3.21517	0	0	0
chr6	70091915	70092673	-1.551	-1.77079	-3.98251	0	0	0	-6.1373	-2.50623	-7.43507	0	0	0
chr6	70092674	70093432	-1.99414	-6.67453	-2.58863	0	0	0	-8.27201	-7.16065	-4.01896	0	0	0.74987
chr6	70093433	70094191	-1.77257	-0.54486	-4.57989	1.68289	0.64756	1.88114	-4.00259	-5.01245	-3.61706	4.02765	2.34996	0.74987
chr6	70094192	70094950	0	-0.54486	-0.7965	0	0	0.75245	0	-0.35803	-1.60758	0.50346	1.34283	0.74987
chr6	70094951	70095709	0	0	0	0	0.25902	0	0	0	0	0	1.00712	0
chr6	70095710	70096469	0	0	0	0	0	0	0	0	0	0	0	0
chr6	70096470	70097228	0	0	0	0	0	0	0	0	0	0	0	0
chr6	70097229	70097987	0	0	0	0	0	0	0	0	0	0	0	0
chr6	70097988	70098746	0	0	0	0	0	0	0	0	0	0	0	0
chr6	70098747	70099505	0	0	0	0	0	0	0	0	-1.40664	0	0	0
chr6	70099506	70100264	0	0	0	0	0	0	0	0	0	0	0	0
chr6	70100265	70101023	0	0	0	0	0	0	0	0	0	0	0.67142	0
chr6	70101024	70101783	0	0	0	0	0	0	0	0	0	0	0.67142	0
chr6	70101784	70102542	0	0	0	0	0	0	0	0	0	0	0	0
chr6	70102543	70103301	0	0	0	0	0	0	0	0	0	0	0	0
chr6	70103302	70104060	0	-0.81729	0	0	0	0	0	0	0	0	0	0
chr6	70104061	70104819	0	0	0	0	0	0.75245	0	0	0	0	0	0.18747
chr6	70104820	70105578	0	0	0	0	0.51804	0	0	0	0	0	0	0.5624
chr6	70105579	70106338	0	0	0	0	0	0	0	0	0	0	0	0
chr6	70106339	70107097	0	0	0	0	0	0	0	0	0	0	0	0
chr6	70107098	70107856	0	0	0	0	0	0	0	0	0	0	0	0
chr6	70107857	70108615	0	0	0	0	0	0	0	0	0	0	0	0
chr6	70108616	70109374	0	0	0	0	0	0	0	0	0	0	0	0
chr6	70109375	70110133	0	0	0	0	0	0	0	0	0	0	0	0
chr6	70110134	70110893	0	0	0	0	0	0	0	0	0	0	0	0
chr6	70110894	70111652	0	0	0	0	0	0	0	0	0	0	0	0
chr6	70111653	70112411	0	0	0	0	0	0	-0.26684	0	0	0	0	0
chr6	70112412	70113170	0	0	-0.39825	0	0	0.37623	0	0	0	0	0	0
chr6	70113171	70113929	0	0	0	0	0	0	0	0	0	0	0	0
chr6	70113930	70114688	0	0	0	0	0	0	0	0	-0.20095	0	0	0
chr6	70114689	70115447	0	0	0	0	0	0	0	0	0	0	0	0
chr6	70115448	70116207	0	-0.68107	0	0	0	0	-0.26684	-1.43213	0	0	0	0
chr6	70116208	70116966	0	0	-0.59738	0	0	0	-0.53368	0	0	0	0	0
chr6	70116967	70117725	-0.44314	-0.68107	0	0	0	0	-0.53368	-1.79016	0	0	0	0
chr6	70117726	70118484	0	0	-0.7965	0	0	0	-1.06736	-2.14819	0	0	0	0
chr6	70118485	70119243	0	-0.9535	-1.79213	0	0	0	0	0	0	0	0	0
chr6	70119244	70120002	0	-1.36215	0	0	0	0	0	0	-1.20569	0	0	0
chr6	70120003	70120762	0	0	-0.39825	0	0	0	-0.53368	0	-0.4019	0	0	0
chr6	70120763	70121521	-1.32943	-0.27243	-0.39825	0	0	0	-1.06736	0	-2.41138	0	0	0
chr6	70121522	70122280	0	-0.81729	0	3.99686	1.94267	3.19793	0	0	-0.80379	2.76901	3.02137	3.74935
chr6	70122281	70123039	0	0	0	0	0	0	0	0	0	0	0	0
chr6	70123040	70123798	0	-0.13621	-0.39825	0	0	0	0	0	-1.20569	0	0	0
chr6	70123799	70124557	0	-1.36215	-1.19475	0	0	0	0	-0.71606	0	0	0	0
chr6	70124558	70125317	0	0	0	0	0	0	0	0	0	0	0	0
chr6	70125318	70126076	0	0	0	0	0	0	-1.06736	0	-0.60284	0	0	0
chr6	70126077	70126835	0	0	0	0	0	0	0	0	0	0	0	0
chr6	70126836	70127594	0	0	0	0	0	0	-0.26684	0	0	0	0	0
chr6	70127595	70128353	0	0	0	0	0	0	0	0	0	0	0	0
chr6	70128354	70129112	0	-0.9535	0	0	0	0	0	0	0	0	0	0
chr6	70129113	70129871	-0.44314	-0.54486	-2.78776	0	0	0	0	0	0	0	0	0
chr6	70129872	70130631	0	-0.27243	0	0	0	0	-1.06736	0	-0.20095	0	0	0
chr6	70130632	70131390	-0.88628	-2.17944	0	0	0	0	-1.06736	0	-0.4019	0	0	0
chr6	70131391	70132149	0	-0.13621	-0.19913	0	0	0	0	0	-0.80379	0	0.33571	0
chr6	70132150	70132908	0	-3.13294	-0.99563	0	0	0	0	-0.71606	-0.80379	0	0	0
chr6	70132909	70133667	-0.66471	0	-0.39825	0	0	0	0	0	0	0	0	0
chr6	70133668	70134426	-2.21571	-2.31565	-2.78776	0	0	0	0	-1.79016	-0.20095	0	0	0
chr6	70134427	70135186	-2.65885	-1.22593	-2.38951	0	0	0	-4.53627	-2.14819	-0.4019	0	0	0
chr6	70135187	70135945	0	-0.81729	-0.39825	0	0	0	0	-0.35803	0	0	0	0
chr6	70135946	70136704	-0.44314	-2.17944	-0.19913	0	0	0	0	-0.71606	0	0	0	0
chr6	70136705	70137463	0	-0.27243	-1.19475	0	0	0	-0.53368	0	-1.60758	0	0	0
chr6	70137464	70138222	0	-0.27243	-1.593	0	0	0	-1.06736	-1.79016	-0.4019	0	0	0
chr6	70138223	70138981	-0.22157	0	-0.59738	0	0	0	-0.53368	-1.43213	-2.41138	0	0	0
chr6	70138982	70139741	-0.22157	0	-0.7965	0	0	0	-0.26684	0	0	0	0	0
chr6	70139742	70140500	-0.88628	-0.54486	-0.59738	0	0	0	0	-1.43213	-1.60758	0	0	0
chr6	70140501	70141259	-2.65885	-1.08972	-1.99126	0	0	0	-0.26684	0	0	0	0	0
chr6	70141260	70142018	0	-0.9535	0	0.21036	0	0.37623	0	-0.35803	-0.4019	0	0.67142	0.5624
chr6	70142019	70142777	0	0	-0.7965	0	0	0	-0.26684	0	-1.00474	0	0	0
chr6	70142778	70143536	-0.66471	0	0	0	0	0	0	-0.35803	-0.80379	0	0	0
chr6	70143537	70144295	0	0	0	0	0	0	0	-0.35803	0	0	0	0
chr6	70144296	70145055	0	0	0	0	0	0	0	0	0	0	0	0
chr6	70145056	70145814	-0.66471	-0.81729	-1.39388	0	0	0	0	0	0	0	0	0
chr6	70145815	70146573	-0.66471	0	0	0	0	0	-0.53368	0	0	0	0	0
chr6	70146574	70147332	-0.88628	-0.81729	0	0	0	0	-1.06736	0	0	0	0	0
chr6	70147333	70148091	-2.65885	-2.04322	0	0	0	0	0	-1.79016	-0.4019	0	0	0
chr6	70148092	70148850	-0.88628	-3.26916	-1.19475	0	0	0	-2.93523	-3.58032	-0.4019	0	0	0
chr6	70148851	70149610	-5.09614	-3.26916	-2.38951	0	0	0	-1.3342	-3.93836	-1.80853	0	0	0
chr6	70149611	70150369	-2.21571	-2.7243	-3.38514	0	0	0	-5.87046	-1.43213	-1.60758	0	0	0
chr6	70150370	70151128	-0.66471	-0.81729	-2.78776	0	0	0	-1.60103	-1.43213	-1.20569	0	0	0
chr6	70151129	70151887	-0.88628	-2.31565	-5.17727	0	0	0	-2.13471	-1.79016	-2.21043	0	0	0
chr6	70151888	70152646	-4.43142	-3.54159	-5.17727	0	0	0	-3.20207	-2.50623	-3.81801	0	0	0
chr6	70152647	70153405	-14.8453	-14.3026	-6.57115	0	0	0	-4.53627	-11.099	-5.22465	0	0	0
chr6	70153406	70154165	-3.98828	-4.35888	-6.57115	0	0	0	-5.06994	-3.58032	-7.63602	0	0	0
chr6	70154166	70154924	-10.1923	-4.76752	-8.76153	0	0	0	-7.4715	-6.80262	-24.3147	0	0	0
chr6	70154925	70155683	-21.2708	-21.7944	-19.3152	0	0	0	-16.2772	-23.9882	-12.2578	0	0	0
chr6	70155684	70156442	-5.31771	-6.81074	-8.96065	0	0	0	-6.93782	-3.58032	-4.42086	0	0	0
chr6	70156443	70157201	-10.1923	-10.4886	-6.17289	0	0	0	-8.53885	-8.59278	-9.44455	0	0	0
chr6	70157202	70157960	-5.76085	-4.63131	-6.57115	0	0	0	-9.07253	-5.72852	-12.4588	0	0	0
chr6	70157961	70158719	-15.51	-26.5619	-24.4925	0	0	0	-39.4922	-31.8649	-33.9602	0	0	0.37494
chr6	70158720	70159479	-29.469	-29.8311	-27.8776	0	0	0	-45.6295	-33.297	-38.1801	0	0	0
chr6	70159480	70160238	-6.86871	-4.63131	-4.57989	0	0	0	-10.4067	-7.51868	-7.83697	0	0	0
chr6	70160239	70160997	-9.9707	-10.4886	-8.5624	0	0	0	-11.4741	-8.59278	-6.63128	0	0	0
chr6	70160998	70161756	-29.2474	-14.3026	-19.5143	0	0	0	-22.1476	-16.1115	-12.4588	0	0	0
chr6	70161757	70162515	-24.3728	-14.0301	-11.5493	0	0	0	-22.4145	-17.5436	-16.8796	0	0	0
chr6	70162516	70163274	-2.88043	-6.4021	-5.37639	0	0	0	-8.27201	-6.08655	-4.42086	0	0	0
chr6	70163275	70164034	-30.7984	-16.6182	-20.1117	0	0	0	-20.2798	-17.9016	-14.8701	0	0	0
chr6	70164035	70164793	-31.9062	-44.2698	-35.8426	0.84144	0.51804	0.75245	-39.4922	-32.581	-27.128	0.50346	0.33571	0
chr6	70164794	70165552	-11.3001	-8.99018	-11.151	1.26217	1.94267	1.50491	-14.6762	-13.2472	-12.2578	3.77592	4.0285	2.62455
chr6	70165553	70166311	-11.7433	-5.58481	-10.1554	7.573	5.43946	3.95039	-8.80569	-11.8151	-7.03318	7.80357	6.37846	5.62403
chr6	70166312	70167070	-39.8828	-51.7617	-33.8513	0.84144	3.10827	5.64341	-57.9041	-45.4701	-48.0266	4.27938	5.70704	3.18695
chr6	70167071	70167829	-12.1864	-19.3425	-9.55803	0.42072	1.55413	5.64341	-5.87046	-10.741	-11.2531	3.02074	3.02137	3.37442
chr6	70167830	70168589	-1.77257	-0.68107	-0.39825	2.10361	1.55413	3.76227	0	-1.79016	-0.20095	3.52419	2.34996	5.8115
chr6	70168590	70169348	0	-0.13621	0	2.10361	0.90658	1.12868	0	0	0	2.76901	2.68567	3.37442
chr6	70169349	70170107	0	-0.13621	-0.39825	7.573	1.42462	2.63359	-0.26684	-0.71606	-0.20095	8.55876	3.69279	2.24961
chr6	70170108	70170866	-1.32943	0	-0.39825	3.7865	1.03609	2.63359	0	0	0	3.27247	4.0285	1.31227
chr6	70170867	70171625	-1.32943	-2.7243	0	0.84144	1.03609	1.12868	0	0	-0.20095	1.00691	1.67854	0.37494
chr6	70171626	70172384	0	-2.7243	0	0	0.25902	0.75245	0	0	-0.80379	1.00691	2.34996	0
chr6	70172385	70173143	0	0	-0.7965	0.84144	0	1.3168	0	-1.79016	0	1.51037	1.67854	0
chr6	70173144	70173903	-0.22157	0	0	0	0	1.12868	-1.60103	0	-0.4019	0	2.68567	0
chr6	70173904	70174662	0	0	0	0	0.25902	0.56434	0	-1.0741	0	1.00691	0.33571	0.18747
chr6	70174663	70175421	0	0	0	0	0	0.75245	0	0	0	1.00691	2.34996	0
chr6	70175422	70176180	0	0	-0.39825	0	0.25902	0	0	0	-0.80379	0	0	0.18747
chr6	70176181	70176939	0	0	0	0	0.12951	0	0	-0.35803	-1.60758	0	0	0.18747
chr6	70176940	70177698	0	0	-2.38951	0	1.1656	0	0	0	-1.60758	0.25173	0	0
chr6	70177699	70178458	0	-0.13621	-0.39825	0	0	0	0	0	0	0.25173	0	0.74987
chr6	70178459	70179217	0	-0.13621	0	0	0	0	-1.60103	0	0	0	0	0
chr6	70179218	70179976	0	-0.27243	0	0	0	0	-1.60103	-0.35803	0	0	0	0
chr6	70179977	70180735	-0.44314	-0.27243	-0.39825	0	0	0	-0.53368	-1.43213	0	0	0	0
chr6	70180736	70181494	-0.44314	-0.27243	-0.7965	0	0	0	0	-1.0741	-0.60284	0.25173	0	0
chr6	70181495	70182253	0	0	0	0	0	0	0	0	-5.0237	0	0	0
chr6	70182254	70183013	0	0	-0.39825	0	0.12951	0	0	-2.86426	-0.4019	0	0	0.18747
chr6	70183014	70183772	0	-0.13621	0	0	0	0	0	0	0	0	0	0
chr6	70183773	70184531	0	-1.90701	0	0	0	0	0	-2.86426	0	0	0	0
chr6	70184532	70185290	0	0	-0.7965	0	0	0	-1.86787	0	-0.80379	0	0	0
chr6	70185291	70186049	0	-1.77079	0	0	0	0	-0.53368	-0.35803	-1.00474	0	0	0
chr6	70186050	70186808	-2.21571	-0.68107	-0.59738	0	0	0	-0.53368	-0.71606	-1.00474	0	0	0
chr6	70186809	70187567	-1.10786	-0.81729	-0.59738	0	0	0	-1.60103	-1.43213	-1.20569	0	0	0
chr6	70187568	70188327	0	-0.54486	-0.19913	0	0	0	-1.60103	-3.22229	-1.60758	0	0	0
chr6	70188328	70189086	0	-0.54486	-1.99126	0	0	0	-2.13471	0	-1.20569	0	0	0
chr6	70189087	70189845	-2.21571	-3.81402	-1.99126	0	0	0	0	0	-0.80379	0	0	0
chr6	70189846	70190604	-4.20985	-1.36215	-1.19475	1.89325	0.90658	0.18811	-1.60103	-2.86426	-2.21043	1.00691	0	0.37494
chr6	70190605	70191363	0	-0.27243	-1.19475	0	0.51804	0	-0.80052	0	-2.21043	0.75518	0	0
chr6	70191364	70192122	0	-0.54486	0	0	0	0	-0.26684	-0.71606	0	0	0	0
chr6	70192123	70192882	0	-1.63458	-0.19913	0	0	0	0	0	0	0	0	0
chr6	70192883	70193641	-5.76085	-0.9535	-3.18601	0	0	0	-2.66839	-2.86426	-3.61706	0	0	0.37494
chr6	70193642	70194400	0	-1.49836	0	1.26217	0.25902	0	0	0	-1.20569	0.50346	0.33571	0.93734
chr6	70194401	70195159	0	0	-0.19913	0	0	0	0	0	0	0	0	0
chr6	70195160	70195918	-0.66471	0	0	0	0	0	0	0	0	0	0	0
chr6	70195919	70196677	0	0	-0.19913	0	0	0	0	0	0	0	0	0
chr6	70196678	70197437	0	0	-0.59738	0	0	0	0	0	0	0	0	0
chr6	70197438	70198196	0	0	0	0	0	0	0	0	0	0	0	0
chr6	70198197	70198955	0	0	0	0	0	0	0	0	0	0	0	0
chr6	70198956	70199714	0	-2.04322	-1.593	0	0	0	0	0	0	0	0	0
chr6	70199715	70200473	0	-0.68107	0	0	0	0	-0.26684	0	-0.60284	0	0	0
chr6	70200474	70201232	0	-0.68107	0	0	0	0	0	0	0	0	0	0
chr6	70201233	70201991	0	-0.13621	-2.38951	0	0	0	0	0	-2.61232	0	0	0
chr6	70201992	70202751	-1.77257	-0.13621	-6.57115	0	0	0	0	0	-0.20095	0	0	0
chr6	70202752	70203510	0	-0.13621	-0.39825	0	0	0	0	0	0	0	0	0
chr6	70203511	70204269	0	-0.13621	-0.39825	0	0	0	0	0	-0.4019	0	0	0
chr6	70204270	70205028	-0.66471	0	-0.19913	0	0	0	-0.26684	-0.71606	0	0	0	0
chr6	70205029	70205787	0	0	-0.59738	0	0	0	0	0	-0.60284	0	0	0
chr6	70205788	70206546	0	0	0	0	0	0	0	0	0	0	0	0
chr6	70206547	70207306	-1.77257	-1.63458	-1.39388	0	0	0	-1.60103	-0.35803	-0.80379	0	0	0
chr6	70207307	70208065	-5.76085	-2.86051	-3.38514	0	0	0	-1.60103	-0.71606	-1.80853	0	0	0
chr6	70208066	70208824	-3.98828	-4.49509	-6.57115	0	0	0	-2.13471	-3.22229	-2.61232	0	0	0
chr6	70208825	70209583	-2.65885	-4.08645	-5.77464	0	0	0	-1.86787	-2.86426	-2.21043	0	0	0
chr6	70209584	70210342	-4.43142	-4.90374	-1.593	0	0	0.75245	-1.3342	-0.35803	-0.4019	0	0	0
chr6	70210343	70211101	-5.09614	-3.95023	-4.97814	0	0	0	-1.60103	-1.0741	-2.21043	0	0.67142	0
chr6	70211102	70211861	0	0	-1.19475	0.84144	1.03609	0.56434	-1.06736	0	0	0	0	1.49974
chr6	70211862	70212620	0	0	0	1.26217	0	2.44548	0	-0.71606	0	0	2.01425	0
chr6	70212621	70213379	0	0	0	0	0	0.18811	0	0	0	0	0	0
chr6	70213380	70214138	0	0	0	0	0	0	0	0	0	0	0	0
chr6	70214139	70214897	0	0	0	0	1.29511	0	0	0	0	0	0	0
chr6	70214898	70215656	0	0	0	0	0	0	0	-0.71606	0	0.25173	0	0
chr6	70215657	70216415	0	0	0	0	0	0	0	-0.71606	0	1.00691	0	0
chr6	70216416	70217175	0	0	0	0	0	0	0	0	0	0	0	0
chr6	70217176	70217934	0	0	0	0	0	0	0	0	0	0	0	0
chr6	70217935	70218693	0	0	0	0	0	0	0	0	0	0	0	0
chr6	70218694	70219452	0	-1.63458	0	0	0	0	0	0	0	0	0	0
chr6	70219453	70220211	0	0	0	0	0	0	0	-1.43213	0	0	0	0
chr6	70220212	70220970	0	0	0	0	0	0	0	0	0	0	0	0
chr6	70220971	70221730	0	-1.49836	0	0	0	0	0	-0.35803	0	0	0	0
chr6	70221731	70222489	0	-0.13621	0	0.63108	0.12951	0.56434	0	0	0	0.50346	1.00712	1.12481
chr6	70222490	70223248	0	0	0	0	0	0	0	-0.35803	0	0.50346	0.33571	0
chr6	70223249	70224007	0	0	0	0	0	0	0	0	0	0	0	0
chr6	70224008	70224766	0	0	0	0	0	0	0	0	-0.20095	0	0	0
chr6	70224767	70225525	0	0	0	0	0	0	-0.26684	0	0	0	0	0
chr6	70225526	70226285	0	0	0	0	0	0	0	0	0	0	0	0
chr6	70226286	70227044	0	0	0	0	0	0	0	-0.35803	-0.20095	0	0	0
chr6	70227045	70227803	0	-0.13621	0	0	0	0	0	0	0	0	0	0
chr6	70227804	70228562	0	0	0	0	0	0	0	0	0	0	0	0
chr6	70228563	70229321	0	0	0	0	0	0	0	0	0	0	0	0
chr6	70229322	70230080	0	0	0	0	0	0	0	0	0	0	0	0
chr6	70230081	70230839	0	0	0	0	0	0	0	0	0	0	0	0.18747
chr6	70230840	70231599	0	-0.13621	0	0	0	0	0	0	0	0	0	0
chr6	70231600	70232358	0	0	0	0	0	0	0	0	0	0	0	0
chr6	70232359	70233117	0	0	0	0	0	0	-0.26684	0	-0.20095	0	0	0
chr6	70233118	70233876	-0.22157	0	-0.19913	0	0	0	0	0	0	0	0	0
chr6	70233877	70234635	-0.44314	-0.13621	-0.19913	0	0.12951	0	0	0	-0.20095	0	0	0
chr6	70234636	70235394	0	0	0	0	0	0	0	-0.35803	0	0	0	0
chr6	70235395	70236154	-0.22157	0	-0.19913	0	0	0.37623	0	-0.35803	0	0	0	0
chr6	70236155	70236913	0	-0.13621	-0.7965	0	0	0	-2.66839	-1.0741	0	0	0.33571	0
chr6	70236914	70237672	0	-0.81729	-0.7965	2.52433	0.25902	2.25736	-1.60103	-0.35803	-0.4019	3.02074	0	1.31227
chr6	70237673	70238431	0	0	0	0	0	0.18811	0	0	0	0	0	0
chr6	70238432	70239190	0	0	0	0	0	0.18811	0	0	0	0	0	0
chr6	70239191	70239949	-0.44314	-0.81729	0	0	0	0	0	-1.0741	0	0	0	0
chr6	70239950	70240709	0	0	-0.19913	0	0	0	0	0	0	0	0	0
chr6	70240710	70241468	0	0	-1.593	0	0	0	-1.60103	-1.43213	0	0	0	0
chr6	70241469	70242227	-2.65885	0	-0.39825	0	0	0	-0.26684	0	0	0	0	0
chr6	70242228	70242986	0	-1.36215	0	0	0	0	0	0	0	0	0	0
chr6	70242987	70243745	0	0	-2.38951	0	0	0	0	0	0	0	0	0
chr6	70243746	70244504	-3.32357	0	0	0	0	0	0	0	-0.80379	0	0	0.18747
chr6	70244505	70245263	-1.77257	0	0	0	0	0	0	-0.71606	-1.20569	0	0	0
chr6	70245264	70246023	0	-0.13621	-1.19475	0	0	0	0	0	-0.4019	0	0	0
chr6	70246024	70246782	0	0	0	0	0	0	0	-2.14819	-0.80379	0	0	0
chr6	70246783	70247541	-0.88628	-0.27243	-0.39825	0	0	0	0	0	-0.20095	0	0	0
chr6	70247542	70248300	0	-0.13621	0	0	0	0	-0.53368	0	-0.4019	0	0	0
chr6	70248301	70249059	0	-0.81729	-1.99126	0	0	0	-0.53368	-2.14819	0	0	0	0
chr6	70249060	70249818	0	-0.27243	-0.19913	0	0	0	-1.06736	-1.0741	0	0	0	0
chr6	70249819	70250578	-0.88628	-0.54486	-0.59738	0	0	0	-0.26684	-2.86426	-3.21517	0	0	0
chr6	70250579	70251337	-1.99414	-1.63458	-1.19475	0	0	0	0	-0.71606	-0.80379	0	0	0
chr6	70251338	70252096	-1.77257	-2.86051	-1.99126	0	0	0	-1.3342	-2.86426	-3.21517	0	0	0
chr6	70252097	70252855	-1.32943	-2.04322	-2.38951	0	0	0	-2.93523	-1.43213	-1.60758	0	0	0
chr6	70252856	70253614	-4.87457	-1.63458	-1.79213	0	0	0	-1.86787	-4.29639	-8.23887	0	0	0
chr6	70253615	70254373	-8.64128	-1.36215	-2.98688	0	0	0	-2.66839	-5.37049	-3.01422	0	0	0
chr6	70254374	70255133	0	0	-1.593	0	0	0	0	-1.43213	-0.80379	0	0	0
chr6	70255134	70255892	-0.22157	-1.63458	-0.7965	0	0	0	-1.06736	-0.71606	-3.61706	0	0	0
chr6	70255893	70256651	-1.32943	-0.27243	0	0	0	0	-1.60103	-1.43213	-1.00474	0	0	0
chr6	70256652	70257410	0	-0.81729	-0.7965	0	0	0	0	-1.0741	-0.4019	0	0	0
chr6	70257411	70258169	0	-0.13621	-0.39825	0	0	0	0	-2.86426	-0.20095	0	0	0
chr6	70258170	70258928	-1.32943	-1.36215	-1.99126	0	0	0	-0.53368	0	-2.81327	0	0	0
chr6	70258929	70259687	-0.66471	-1.49836	-3.18601	0	0	0	-2.93523	-2.86426	-2.00948	0	0	0.18747
chr6	70259688	70260447	-1.551	0	-0.19913	0	0	0	-1.06736	-0.35803	-1.60758	0	0	0
chr6	70260448	70261206	-2.21571	-1.08972	-1.99126	0	0	0	-2.13471	-2.14819	-3.21517	0	0	0
chr6	70261207	70261965	-1.99414	-2.31565	-1.593	0	0	0	-1.3342	-2.86426	-3.61706	0	0	0
chr6	70261966	70262724	-1.10786	-2.17944	-1.99126	0	0	0	-0.26684	-0.71606	-1.20569	0	0	0
chr6	70262725	70263483	-1.77257	-1.49836	-2.19038	0	0	0	-1.06736	-2.50623	-3.01422	0	0	0
chr6	70263484	70264242	-6.42556	-0.27243	-0.7965	0	0	0	-1.06736	-1.43213	-2.00948	0	0	0
chr6	70264243	70265002	-1.32943	-4.63131	-3.18601	0	0	0	-3.73575	-0.71606	-8.03792	1.51037	1.34283	0
chr6	70265003	70265761	-1.32943	-1.08972	-1.19475	2.73469	1.1656	2.8217	-1.06736	-3.22229	-2.61232	1.51037	3.02137	1.12481
chr6	70265762	70266520	-1.10786	-0.27243	-0.39825	3.36578	0.51804	0	0	-0.71606	0	0.50346	1.67854	0.74987
chr6	70266521	70267279	0	0	0	0	0	0	0	0	-0.80379	0.25173	0	0
chr6	70267280	70268038	0	-0.27243	0	0	0	0	0	0	0	0	0	0
chr6	70268039	70268797	0	-0.27243	0	0	0	0	-0.80052	-0.35803	0	0	0	0
chr6	70268798	70269557	0	0	-1.99126	0	0	0	-0.53368	-0.71606	-0.80379	0	0	0
chr6	70269558	70270316	0	0	-0.7965	0	0	0	0	0	0	0	0	0
chr6	70270317	70271075	0	-2.7243	-0.19913	0	0	0	0	0	0	0	0	0
chr6	70271076	70271834	0	-1.36215	0	0	0	0	-1.60103	0	-3.21517	1.25864	0	0
chr6	70271835	70272593	-0.44314	0	-0.39825	0	0	0	-0.26684	0	-0.4019	0	0	0
chr6	70272594	70273352	-0.88628	-2.04322	-1.39388	0	0	0	-1.06736	-2.14819	-1.20569	0	0	0
chr6	70273353	70274111	-0.22157	0	-0.39825	0	0	0	0	0	0	0	0	0
chr6	70274112	70274871	-0.22157	-1.08972	0	0	0	0	0	-3.58032	0	0	0	0
chr6	70274872	70275630	-0.44314	0	-0.7965	0	0	0	-0.80052	-1.79016	-0.4019	0	0	0
chr6	70275631	70276389	-2.21571	-1.08972	-0.39825	0	0	0	0	-3.58032	-0.4019	0	0	0
chr6	70276390	70277148	-1.10786	0	-0.7965	0	0	0	0	-1.0741	0	0	0	0
chr6	70277149	70277907	-3.76671	-0.13621	-0.59738	0	0	0	-1.06736	-0.71606	-0.4019	0	0	0
chr6	70277908	70278666	0	0	-0.7965	0	0	0	-0.53368	-0.71606	-1.00474	0	0	0
chr6	70278667	70279426	-2.21571	-0.27243	0	0	0	0	-1.06736	-1.43213	-0.4019	0	0	0
chr6	70279427	70280185	-0.88628	-0.68107	-0.39825	0	0	0	-0.80052	-2.50623	-0.80379	0	0	0
chr6	70280186	70280944	-0.44314	-0.54486	-0.59738	0	0	0	-0.53368	-0.71606	-0.60284	0	0	0
chr6	70280945	70281703	0	-0.27243	-0.7965	0	0	0	0	-0.35803	-0.20095	0	0	0
chr6	70281704	70282462	-0.88628	-0.27243	-0.59738	0	0	0	0	-0.71606	0	0	0	0
chr6	70282463	70283221	-1.551	-1.90701	-3.18601	0	0	0	-2.40155	-1.79016	-1.80853	0	0	0
chr6	70283222	70283981	-2.21571	-5.4486	-3.18601	0	0	0	-6.40414	-6.80262	-2.61232	0	0	0
chr6	70283982	70284740	-1.551	-2.86051	-3.98251	0	0	0	-2.13471	-1.0741	-0.80379	0	0	0
chr6	70284741	70285499	-3.76671	-4.08645	-8.96065	0	0	0	-6.1373	-6.08655	-4.21991	0	0	0
chr6	70285500	70286258	-5.09614	-5.85724	-6.37202	1.26217	1.68364	1.88114	-6.67098	-5.01245	-5.42559	1.00691	0.67142	2.81202
chr6	70286259	70287017	-0.22157	-0.54486	-3.18601	0	0.12951	0.56434	-0.53368	-0.71606	-0.80379	0.75518	0.33571	0.18747
chr6	70287018	70287776	0	0	0	0	0	0	-0.53368	-0.35803	-0.60284	0	0	0
chr6	70287777	70288536	0	0	0	0	0	0	-0.80052	0	0	0	0	0
chr6	70288537	70289295	0	0	0	0	0	3.00982	0	-2.50623	0	0	0	0
chr6	70289296	70290054	-0.22157	-0.27243	0	0	0	0	-1.06736	-0.71606	0	0	0	0
chr6	70290055	70290813	0	0	0	0	0.12951	0.37623	-1.60103	0	0	0	0	0
chr6	70290814	70291572	-1.32943	0	0	1.26217	0.12951	0.75245	-0.53368	0	0	0	1.34283	0
chr6	70291573	70292331	-0.66471	0	0	0	0	0	0	0	0	0	0	0
chr6	70292332	70293090	0	0	0	0	0	0	0	0	0	0	0	0
chr6	70293091	70293850	0	0	0	0	0	0	0	0	0	0	0	0
chr6	70293851	70294609	0	0	0	0	0	0	0	0	-1.20569	0	0	0
chr6	70294610	70295368	0	0	-0.39825	0	0	0	0	0	-0.4019	0	0	0
chr6	70295369	70296127	0	0	0	0	0	0	0	0	0	0	0	0
chr6	70296128	70296886	0	0	0	0	0	0	0	0	0	0	0	0
chr6	70296887	70297645	0	0	0	0	0	0	0	0	0	0	0	0
chr6	70297646	70298405	-0.44314	-0.13621	-0.39825	0	0	0	0	-0.71606	0	0	0	0
chr6	70298406	70299164	0	0	0	0	0	0	-0.26684	0	0	0	0	0
chr6	70299165	70299923	0	0	0	0	0	0	0	0	-0.60284	0	0	0
chr6	70299924	70300682	0	0	0	0	0	0	0	0	-1.60758	0	0	0
chr6	70300683	70301441	0	0	0	0	0.12951	0	0	0	0	0	0	0
chr6	70301442	70302200	0	0	0	0	0	0	0	0	0	0	0	0
chr6	70302201	70302960	0	-0.54486	0	0	0	0	0	-3.22229	0	0	0	0
chr6	70302961	70303719	-0.88628	-1.36215	-1.99126	0	0	0	-0.53368	0	-1.20569	0	0	0
chr6	70303720	70304478	-1.77257	-0.68107	-0.7965	0	0	0	-0.80052	-2.14819	-0.20095	0	0	0
chr6	70304479	70305237	0	-1.36215	-0.39825	0	0	0	-0.80052	-0.35803	0	0	0	0
chr6	70305238	70305996	0	0	-1.19475	0	0	0	-3.20207	0	0	0	0	0
chr6	70305997	70306755	-1.551	-0.13621	0	0	0.12951	0	0	-1.43213	-0.20095	0	0	0.18747
chr6	70306756	70307514	0	0	-0.39825	0	0	0.18811	0	0	0	0	0	0
chr6	70307515	70308274	-0.44314	-0.9535	-0.39825	0	0	0	0	0	0	0	0	0
chr6	70308275	70309033	0	0	-1.593	0	0	0	0	0	-0.4019	0	0	0
chr6	70309034	70309792	0	-0.81729	0	0	0	0	0	-0.35803	0	0	0	0
chr6	70309793	70310551	0	-1.08972	-0.59738	0	0	0	-1.3342	-1.0741	0	0	0	0
chr6	70310552	70311310	-0.88628	-3.40537	-2.78776	0	0	0.18811	-0.53368	-0.35803	-2.00948	0	0	0
chr6	70311311	70312069	-1.32943	-5.4486	-2.38951	0	0	0	-2.93523	-1.79016	-2.81327	0	0	0
chr6	70312070	70312829	-1.32943	-2.86051	-1.19475	0	0	0	-1.60103	-1.79016	-4.42086	0	0	0
chr6	70312830	70313588	-0.44314	-4.49509	-1.79213	0	0	0	-3.46891	-1.0741	-2.81327	0	0	0
chr6	70313589	70314347	-5.53928	-5.17617	-6.77027	0	0	0	-5.87046	-5.37049	-5.82749	0	0	0
chr6	70314348	70315106	-0.66471	-1.36215	-4.38076	0	0	0	-1.3342	-3.22229	-2.81327	0	0	0
chr6	70315107	70315865	-4.653	-5.58481	-5.57552	0	0	0	-4.00259	-2.50623	-2.81327	0	0	0
chr6	70315866	70316624	-4.43142	-0.81729	-1.99126	0	0	0	-1.60103	-1.43213	-0.60284	0	0	0
chr6	70316625	70317384	-2.65885	-2.7243	-3.98251	0	0	0	-4.00259	-2.86426	-3.81801	0	0	1.87468
chr6	70317385	70318143	-5.31771	-7.3556	-16.7265	0	0	0	-6.40414	-3.22229	-9.6455	0	0	1.87468
chr6	70318144	70318902	-2.43728	-3.81402	-2.38951	0	0	0	-2.93523	-2.86426	-3.01422	0	0	0
chr6	70318903	70319661	-1.32943	-1.77079	-2.38951	0	0	0	-3.20207	-4.65442	-2.00948	0	0	0
chr6	70319662	70320420	-12.1864	-11.7145	-11.5493	0	0	0	-8.80569	-15.0374	-7.23413	0	0	0
chr6	70320421	70321179	-13.5158	-11.0334	-13.3414	0	0	0	-18.6787	-11.457	-14.6692	0	0	0
chr6	70321180	70321938	-4.20985	-4.22266	-8.16415	1.68289	1.29511	3.00982	-3.73575	-4.29639	-4.82275	2.01382	1.67854	1.87468
chr6	70321939	70322698	-14.8453	-8.85397	-10.9519	3.99686	5.43946	4.32661	-10.9404	-6.80262	-5.0237	1.00691	1.34283	3.18695
chr6	70322699	70323457	0	-0.54486	-0.59738	0	1.81315	1.50491	0	-0.35803	0	2.51728	1.34283	0.74987
chr6	70323458	70324216	-1.10786	-1.63458	-0.19913	0	0	0	-0.80052	0	-0.80379	0	0.33571	0.18747
chr6	70324217	70324975	0	0	0	1.68289	0	0	0	0	0	0	0	0
chr6	70324976	70325734	0	0	0	0	0	0.56434	0	0	0	0	0	0
chr6	70325735	70326493	-1.32943	-0.27243	0	0	0	0	0	0	-0.4019	0	0	0
chr6	70326494	70327253	0	0	0	0	0	0	0	-1.43213	-2.41138	0	0	0
chr6	70327254	70328012	0	-0.68107	-1.19475	0	0	0	0	-0.35803	-1.20569	0	0	0
chr6	70328013	70328771	-0.66471	0	0	0	2.07218	0	0	0	0	0	1.34283	0
chr6	70328772	70329530	0	-0.27243	0	0	0	0	0	0	0	0	0	1.87468
chr6	70329531	70330289	0	0	0	0	0	0	0	0	0	0	0	0
chr6	70330290	70331048	0	0	-0.39825	0	0	0.18811	0	-0.35803	-2.81327	0	0	0
chr6	70331049	70331808	-0.44314	0	-0.39825	0	0	0	0	0	-0.80379	0	0	0
chr6	70331809	70332567	0	-0.54486	-0.39825	0	0	0	0	-0.71606	-0.20095	0	0	0
chr6	70332568	70333326	0	-0.54486	0	0	0	0	-0.53368	0	-1.20569	0	0	0
chr6	70333327	70334085	-1.32943	0	0	0	0	0	0	0	0	0	0	0
chr6	70334086	70334844	0	0	-0.19913	0	0	0	0	0	0	0	0	0
chr6	70334845	70335603	0	-1.63458	0	0	0	0	0	-1.79016	0	0	0	0
chr6	70335604	70336362	-0.88628	-2.86051	-0.59738	0	0	0	-1.06736	-0.71606	-1.20569	0	0	0
chr6	70336363	70337122	0	-0.27243	-0.99563	1.47253	0.64756	0.56434	-0.26684	-0.71606	-3.01422	1.00691	2.01425	0.37494
chr6	70337123	70337881	0	-0.13621	-0.39825	0	0	0	-0.80052	-0.35803	-0.4019	0	0	0
chr6	70337882	70338640	0	-0.27243	-0.39825	0	0	0	-0.53368	-1.0741	-0.20095	0	0	0
chr6	70338641	70339399	0	-1.08972	-0.39825	0	0	0	-0.80052	0	0	0	0	0
chr6	70339400	70340158	-3.76671	-2.04322	-1.19475	0	0	0	-1.60103	-0.71606	-0.80379	0	0	0
chr6	70340159	70340917	0	-0.54486	0	1.47253	1.03609	0.18811	0	0	0	1.00691	1.67854	0.37494
chr6	70340918	70341677	0	0	0	0	0.12951	0	0	0	0	0	0	0
chr6	70341678	70342436	-0.22157	0	-0.19913	0	0	0	0	0	0	0	0	0
chr6	70342437	70343195	0	0	0	0	0	0	0	0	0	0	0	0
chr6	70343196	70343954	0	0	0	0	0	0	0	0	0	0	0	0
chr6	70343955	70344713	0	0	0	0	0	0	0	0	0	0	0	0
chr6	70344714	70345472	0	0	0	0	0	0	0	0	0	0	0	0
chr6	70345473	70346232	0	-0.81729	-0.7965	0	0	0	0	0	-0.20095	0	0	0
chr6	70346233	70346991	0	0	0	0	0	0	0	0	0	0	0	0
chr6	70346992	70347750	0	0	0	0	0	0	0	0	0	0	0	0
chr6	70347751	70348509	-1.551	0	-5.37639	0	0	0	0	0	-0.60284	0	0	0
chr6	70348510	70349268	0	0	0	0	0	0	0	0	-0.20095	0	0	0
chr6	70349269	70350027	0	0	0	0	0	0	0	0	0	0	0	0
chr6	70350028	70350786	0	0	0	0	0	0	-0.26684	-0.35803	0	0	0	0
chr6	70350787	70351546	0	0	-0.59738	0	0	0	0	-1.0741	-1.20569	0	0	0
chr6	70351547	70352305	0	0	0	0	0	0	0	0	-0.4019	0	0	0
chr6	70352306	70353064	-0.22157	0	-0.99563	0	0	0	0	0	0	0	0	0
chr6	70353065	70353823	-1.32943	-0.68107	-0.39825	0	0	0	-2.40155	-1.43213	-1.40664	0	0	0
chr6	70353824	70354582	-2.88043	-2.45187	-2.19038	0	0	0	-0.53368	-0.35803	-1.00474	0	0	0
chr6	70354583	70355341	0	-0.81729	-0.19913	0	0	0	-0.53368	-0.71606	-0.20095	0	0	0
chr6	70355342	70356101	-3.102	0	-1.19475	0	0	0	-3.20207	-2.14819	-0.80379	0	0	0
chr6	70356102	70356860	-5.09614	-3.6778	-3.18601	0.42072	1.29511	0	-2.40155	-1.79016	-2.81327	1.00691	1.67854	1.87468
chr6	70356861	70357619	-1.32943	-0.54486	-0.39825	0.63108	0.51804	0	0	-0.35803	-2.41138	0	0.67142	0.37494
chr6	70357620	70358378	0	0	0	0	0.25902	3.19793	0	0	0	0	0	0
chr6	70358379	70359137	0	0	0	0	0	0	0	0	0	0	0	0
chr6	70359138	70359896	0	0	0	0	0	0	0	0	0	0	0	0
chr6	70359897	70360656	0	0	0	0	0	0	0	0	0	0	0	0
chr6	70360657	70361415	0	0	0	0	0	0	0	0	0	0	0	0
chr6	70361416	70362174	0	0	0	0	0	0	0	0	0	0	0	0
chr6	70362175	70362933	0	0	0	0	0	0	0	0	0	0	0	0
chr6	70362934	70363692	0	0	0	0	0	0	0	0	0	0	0	0
chr6	70363693	70364451	0	0	0	0	0	0	0	0	0	0	0	0
chr6	70364452	70365210	0	0	0	0	0	0	0	0	0	0	0	0
chr6	70365211	70365970	0	0	0	0.21036	0	0	0	0	0	0	0	0
chr6	70365971	70366729	0	0	0	0	0	0	0	0	0	0	0	0
chr6	70366730	70367488	0	0	0	0	0	0	0	0	0	0	0	0
chr6	70367489	70368247	0	0	0	0	0	0	0	0	0	0	0	0
chr6	70368248	70369006	0	0	0	0	0	0	0	0	0	0	0	0
chr6	70369007	70369765	0	0	0	0	0	0	0	0	0	0	0	0
chr6	70369766	70370525	0	0	0	0	0	0	0	0	0	0	0	0
chr6	70370526	70371284	0	0	0	0	0	0	0	0	0	0	0	0
chr6	70371285	70372043	0	0	0	0	0	0	0	0	0	0	0	0
chr6	70372044	70372802	0	0	-0.99563	0	0	0	0	0	0	0	0	0
chr6	70372803	70373561	0	0	-0.99563	0	0	0	0	0	0	0	0	0
chr6	70373562	70374320	0	0	0	0	0	0	0	0	0	0	0	0
chr6	70374321	70375080	0	0	0	0	0	0	0	0	0	0	0	0
chr6	70375081	70375839	0	0	0	0	0	0	0	0	0	0	0	0
chr6	70375840	70376598	0	0	0	0	0	0	0	0	0	0	0	0
chr6	70376599	70377357	0	0	0	0	0	0	0	0	0	0	0	0
chr6	70377358	70378116	0	0	0	0	0	0	0	0	0	0	0	0
chr6	70378117	70378875	0	0	0	0	0	0	0	0	0	0	0	0
chr6	70378876	70379634	0	0	0	0	0	0	0	0	0	0	0	0
chr6	70379635	70380394	0	0	0	0	0	0	0	0	0	0	0	0
chr6	70380395	70381153	0	0	0	0	0	0	0	0	0	0	0	0
chr6	70381154	70381912	0	0	0	0	0	0	0	0	0	0	0	0
chr6	70381913	70382671	0	0	0	0	0	0	0	0	-0.4019	0	0	0
chr6	70382672	70383430	0	0	0	0	0	0	-0.26684	-0.35803	-0.4019	0	0	0
chr6	70383431	70384189	0	-0.27243	-0.19913	0	0	0	0	-0.71606	-0.20095	0	0	0
chr6	70384190	70384949	-0.88628	-0.54486	-1.99126	0.63108	1.55413	0	-0.53368	0	-0.80379	0	0	0
chr6	70384950	70385708	0	-1.63458	-1.19475	1.26217	0.77707	0.37623	0	-2.14819	-0.4019	0	0	0
chr6	70385709	70386467	0	-1.36215	-0.99563	0.84144	0.77707	1.69302	0	0	0	1.51037	2.01425	0
chr6	70386468	70387226	0	0	0	0	0	0	0	0	-0.20095	1.51037	0	0
chr6	70387227	70387985	0	0	0	0	0	0	0	0	0	0	0	0
chr6	70387986	70388744	0	0	0	0	0	0	0	0	0	0	0	0
chr6	70388745	70389504	0	0	0	0	0	0	0	0	0	0	0	0
chr6	70389505	70390263	0	0	0	0	0	0	0	0	0	0	0	0
chr6	70390264	70391022	0	0	0	0	0	0	0	0	0	0	0	0
chr6	70391023	70391781	0	0	0	0	0	0	0	0	0	0	0	0
chr6	70391782	70392540	0	0	0	0	0	0	0	0	0	0	0	0
chr6	70392541	70393299	0	0	0	0	0	0	0	0	0	0	0	0
chr6	70393300	70394058	0	0	0	0	0	0	0	0	0	0	0	0
chr6	70394059	70394818	0	0	-0.7965	0.42072	0	0	-0.80052	0	0	0	0	0
chr6	70394819	70395577	0	0	0	0.42072	0	0	0	-0.35803	0	0	0	0
chr6	70395578	70396336	0	0	0	0	0	0	0	-0.35803	0	0	0	0
chr6	70396337	70397095	0	0	0	0	0	0	0	0	0	0	0	0
chr6	70397096	70397854	0	0	0	0	0	0	-0.26684	0	0	0	0	0
chr6	70397855	70398613	0	-0.27243	0	0	0	0	0	0	0	0	0	0
chr6	70398614	70399373	0	0	0	0	0	0	-0.26684	-0.35803	-0.4019	0	0	0
chr6	70399374	70400132	0	0	0	0	0	0	0	0	-0.4019	0	1.67854	0
chr6	70400133	70400891	0	-0.27243	-0.59738	0	0	0	0	0	0	0	0	0
chr6	70400892	70401650	0	0	0	0	0	0	0	0	0	0	0	0
chr6	70401651	70402409	0	-0.54486	0	0	0	0	0	0	0	0	0	0
chr6	70402410	70403168	0	0	0	0	0	0	0	0	0	0	0	0
chr6	70403169	70403928	0	-0.13621	0	0	0	0	0	0	0	0	0	0
chr6	70403929	70404687	0	-0.81729	0	0	0	0	0	-1.79016	0	0	0	0
chr6	70404688	70405446	0	-0.13621	0	0	0	0	0	0	-0.20095	0	0	0
chr6	70405447	70406205	0	-0.27243	-0.7965	0	0	0	-1.06736	-0.35803	-0.20095	0	0	0
chr6	70406206	70406964	0	-0.27243	-0.39825	0	0	0	0	0	0	0	0	0
chr6	70406965	70407723	-2.21571	-1.08972	-2.19038	3.36578	3.4968	0.94057	-1.86787	-1.0741	0	1.25864	4.0285	0.74987
chr6	70407724	70408482	-0.66471	-1.36215	-2.98688	0	0	0	-0.53368	0	-0.4019	0	0	0
chr6	70408483	70409242	0	-0.27243	0	0	0	0	0	-1.79016	0	0	0	0.5624
chr6	70409243	70410001	0	0	0	0	0	0	0	0	0	0	0	0
chr6	70410002	70410760	0	0	0	0	0	0	0	0	0	0	0	0
chr6	70410761	70411519	0	0	0	0	0	0	0	0	0	0	0	0
chr6	70411520	70412278	0	0	0	0	0	0	0	0	0	0	0	0
chr6	70412279	70413037	0	0	0	0	0	0	0	0	0	0	0	0
chr6	70413038	70413797	0	0	0	0	0	0	0	0	0	0	0	0
chr6	70413798	70414556	0	0	0	0	0	0	0	0	0	0	0	0
chr6	70414557	70415315	0	0	0	0	0	0	0	0	0	0	0	0
chr6	70415316	70416074	0	0	0	0	0	0	0	0	0	0	0	0
chr6	70416075	70416833	0	0	0	0	0	0	0	0	0	0	0	0
chr6	70416834	70417592	0	0	0	0	0	0	0	0	0	0	0	0
chr6	70417593	70418352	0	0	0	0	0	0	0	0	0	0	0	0
chr6	70418353	70419111	0	0	0	0	0	0	0	0	0	0	0	0
chr6	70419112	70419870	0	0	0	0	0	0	0	0	0	0	0	0
chr6	70419871	70420629	0	0	0	0	0	0	0	0	0	0	0	0
chr6	70420630	70421388	0	0	0	0	0	0	0	0	0	0	0	0
chr6	70421389	70422147	0	0	0	0	0	0	0	0	0	0	0	0
chr6	70422148	70422906	0	0	0	0	0	0	0	0	0	0	0	0
chr6	70422907	70423666	0	0	0	0	0	0	0	0	0	0	0	0
chr6	70423667	70424425	0	0	-0.19913	0	0	0	0	0	0	0	0	0
chr6	70424426	70425184	0	0	0	0	0	0	0	0	0	0	0	0
chr6	70425185	70425943	0	0	0	0	0	0	0	0	0	0	0	0
chr6	70425944	70426702	0	0	0	0	0	0	0	0	0	0	0	0
chr6	70426703	70427461	0	0	0	0	0	0	0	0	0	0	0	0
chr6	70427462	70428221	0	0	0	0	0	0	0	0	0	0	0	0
chr6	70428222	70428980	0	0	0	0.42072	0	0	0	0	0	0	0	0
chr6	70428981	70429739	0	-0.13621	0	0	0	0	0	0	0	0	0	0
chr6	70429740	70430498	0	-0.13621	0	0	0	0	0	0	0	0	0	0
chr6	70430499	70431257	0	0	0	0	0	0	0	0	0	0	0	0
chr6	70431258	70432016	0	0	0	0	0	0	0	0	0	0	0	0
chr6	70432017	70432776	0	0	0	0	0	0	0	0	0	0	0	0
chr6	70432777	70433535	-0.22157	0	0	0	0	0	0	0	0	0	0	0
chr6	70433536	70434294	-0.22157	0	0	0	0	0	0	0	0	0	0	0
chr6	70434295	70435053	-0.22157	0	0	0	0	0	-0.26684	0	0	0	0.33571	0
chr6	70435054	70435812	0	0	0	0	0	0	0	0	0	0	0.33571	0
chr6	70435813	70436571	0	0	0	0	0.12951	0	0	0	0	0.25173	0	0
chr6	70436572	70437330	0	0	0	0	0.12951	0	0	0	0	0	0	0
chr6	70437331	70438090	0	-0.13621	0	0	0	0	0	0	0	0.25173	0	0
chr6	70438091	70438849	0	0	0	0	0.12951	0.18811	-0.26684	0	0	0	0.33571	0.18747
chr6	70438850	70439608	0	0	0	0.21036	0	0.18811	0	-0.71606	-0.20095	0	0	0
chr6	70439609	70440367	0	0	0	0	0	0	-0.80052	0	0	0	0	0
chr6	70440368	70441126	0	0	0	0	0	0	0	0	0	0	0	0
chr6	70441127	70441885	0	0	0	0	0	0	0	0	0	0	0	0
chr6	70441886	70442645	0	0	0	0	0	0	0	0	0	0	0	0
chr6	70442646	70443404	0	0	0	0	0	0	0	0	0	0	0	0
chr6	70443405	70444163	-1.551	-3.13294	-2.98688	0	0	0	-3.20207	-10.741	-3.01422	0	0	0
chr6	70444164	70444922	0	0	0	0	0	0	0	0	0	0	0	0
chr6	70444923	70445681	0	0	0	0	0	0	0	0	0	0	0	0
chr6	70445682	70446440	0	0	0	0	0	0	0	0	0	0	0	0
chr6	70446441	70447200	0	0	0	0	0	0	0	0	0	0	0	0
chr6	70447201	70447959	0	0	0	0	0	0	0	0	0	0	0	0
chr6	70447960	70448718	0	0	0	0	0	0	0	0	0	0	0	0
chr6	70448719	70449477	0	0	0	0	0	0	0	0	0	0	0	0
chr6	70449478	70450236	0	0	0	0	0	0	0	0	0	0	0	0
chr6	70450237	70450995	0	0	0	0	0	0	0	0	0	0	0	0
chr6	70450996	70451754	0	0	0	0	0	0	0	0	0	0	0	0
chr6	70451755	70452514	0	0	0	0	0	0	0	0	0	0	0	0
chr6	70452515	70453273	0	0	-0.19913	0	0	0	0	0	0	0	0	0
chr6	70453274	70454032	0	0	0	0	0	0	0	0	0	0	0	0
chr6	70454033	70454791	0	0	0	0	0	0	0	0	0	0	0	0
chr6	70454792	70455550	0	0	0	0	0	0	0	0	0	0	0	0
chr6	70455551	70456309	0	0	0	0.21036	0	0	0	-0.71606	0	0	0	0
chr6	70456310	70457069	0	0	0	0	0	0	0	0	0	0	0	0
chr6	70457070	70457828	0	0	0	0	0	0	0	0	0	0	0	0
chr6	70457829	70458587	0	0	0	0	0	0	0	0	0	0	0	0
chr6	70458588	70459346	0	0	0	0	0	0	0	0	0	0	0	0
chr6	70459347	70460105	0	0	0	0	0	0	0	0	0	0	0	0
chr6	70460106	70460864	0	0	0	0	0	0	0	0	0	0	0	0
chr6	70460865	70461624	0	0	0	0	0	0	0	0	0	0	0	0
chr6	70461625	70462383	0	0	0	0	0	0	0	0	0	0	0	0
chr6	70462384	70463142	0	0	0	0	0	0	0	0	0	0	0	0
chr6	70463143	70463901	0	0	0	0	0	0	0	0	0	0	0	0
chr6	70463902	70464660	0	0	0	0	0	0	0	0	0	0	0	0
chr6	70464661	70465419	0	0	0	0	0	0	0	0	0	0	0	0
chr6	70465420	70466178	0	0	0	0	0	0	0	0	0	0	0	0
chr6	70466179	70466938	0	0	0	0	0	0	0	0	0	0	0	0
chr6	70466939	70467697	0	0	0	0	0	0	0	0	0	0	0	0
chr6	70467698	70468456	0	0	0	0	0	0	0	0	0	0	0	0
chr6	70468457	70469215	0	0	0	0	0	0	0	0	0	0	0	0
chr6	70469216	70469974	0	0	0	0	0	0	0	0	0	0	0	0
chr6	70469975	70470733	0	0	0	0	0	0	0	0	0	0	0	0
chr6	70470734	70471493	0	0	0	0	0	0	0	0	0	0	0	0
chr6	70471494	70472252	0	0	0	0	0	0	0	0	0	0	0	0
chr6	70472253	70473011	0	0	0	0	0	0	0	0	0	0	0	0
chr6	70473012	70473770	0	0	0	0	0	0	0	0	0	0	0	0
chr6	70473771	70474529	0	0	0	0	0	0	0	0	0	0	0	0
chr6	70474530	70475288	0	-0.13621	0	0	0.12951	0	0	0	-0.20095	0	0	0
chr6	70475289	70476048	-0.22157	0	-0.19913	0	0.12951	0	0	0	0	0	0	0
chr6	70476049	70476807	0	0	-0.19913	0	0	0	-0.26684	0	0	0	0	0
chr6	70476808	70477566	-0.22157	-0.13621	0	0	0	0	0	0	0	0	0	0
chr6	70477567	70478325	0	0	-0.19913	0	0	0	0	0	-0.20095	0	0	0
chr6	70478326	70479084	0	-0.13621	0	0	0	0	0	0	-0.20095	0.50346	0	0
chr6	70479085	70479843	0	-0.13621	-0.19913	0	0	0	0	0	0	0	0	0
chr6	70479844	70480602	0	-0.13621	0	0	0	0	-0.26684	0	0	0.25173	0	0
chr6	70480603	70481362	0	-0.13621	0	0	0	0	0	0	0	0.25173	0	0
chr6	70481363	70482121	0	0	0	0	0	0	0	0	0	0	0	0
chr6	70482122	70482880	0	0	0	0	0	0	0	0	0	0	0	0
chr6	70482881	70483639	0	0	0	0	0	0	0	0	0	0	0	0
chr6	70483640	70484398	0	0	0	0	0	0	0	0	0	0	0	0
chr6	70484399	70485157	0	0	0	0	0	0	0	0	0	0	0	0
chr6	70485158	70485917	0	0	0	0	0	0	0	0	0	0	0	0
chr6	70485918	70486676	0	0	0	0	0	0	0	0	0	0	0	0
chr6	70486677	70487435	0	0	0	0	0	0	0	0	0	0	0	0
chr6	70487436	70488194	0	0	0	0	0	0	0	0	0	0	0	0
chr6	70488195	70488953	0	0	0	0	0	0	0	0	0	0	0	0
chr6	70488954	70489712	0	0	0	0	0	0	0	0	0	0	0	0
chr6	70489713	70490472	0	0	0	0	0	0	0	0	0	0	0	0
chr6	70490473	70491231	0	0	0	0	0	0	0	0	0	0	0	0
chr6	70491232	70491990	0	0	0	0	0	0	0	0	0	0	0	0
chr6	70491991	70492749	0	0	0	0	0	0	0	0	0	0	0	0
chr6	70492750	70493508	0	0	0	0	0	0	0	0	0	0	0	0
chr6	70493509	70494267	0	0	0	0	0	0	0	0	0	0	0	0
chr6	70494268	70495026	0	0	0	0	0	0	0	0	0	0	0	0
chr6	70495027	70495786	0	0	0	0	0	0	0	0	0	0	0	0
chr6	70495787	70496545	0	0	0	0	0	0	0	0	0	0	0	0
chr6	70496546	70497304	0	0	0	0	0	0	0	0	0	0	0	0
chr6	70497305	70498063	0	0	0	0	0	0	0	0	0	0	0	0
chr6	70498064	70498822	0	0	0	0	0	0	0	0	0	0	0	0
chr6	70498823	70499581	0	0	0	0	0	0	0	0	0	0	0	0
chr6	70499582	70500341	0	0	0	0	0	0	0	0	0	0	0	0
chr6	70500342	70501100	0	0	0	0	0	0	0	0	0	0	0	0
chr6	70501101	70501859	0	0	0	0	0	0	0	0	0	0	0	0
chr6	70501860	70502618	0	0	0	0	0	0	0	0	0	0	0	0
chr6	70502619	70503377	0	0	0	0	0	0	0	0	0	0	0	0
chr6	70503378	70504136	0	0	0	0	0	0	0	0	0	0	0	0
chr6	70504137	70504896	0	0	0	0	0	0	0	0	0	0	0	0
chr6	70504897	70505655	0	0	0	0	0	0	0	0	0	0	0	0
chr6	70505656	70506414	0	0	0	0	0	0	0	0	0	0	0	0
chr6	70506415	70507173	0	0	0	0	0	0	0	0	0	0	0	0
chr6	70507174	70507932	0	0	0	0	0	0	0	0	0	0	0	0
chr6	70507933	70508691	0	0	-0.19913	0	0	0	0	0	0	0	0	0
chr6	70508692	70509450	0	0	-0.19913	0	0	0	0	0	0	0	0	0
chr6	70509451	70510210	0	0	0	0	0	0	0	0	0	0	0	0
chr6	70510211	70510969	0	0	0	0	0	0	0	0	0	0	0	0
chr6	70510970	70511728	0	0	0	0	0	0	0	0	0	0	0	0
chr6	70511729	70512487	0	0	0	0	0	0	0	0	0	0	0	0
chr6	70512488	70513246	0	0	0	0	0	0	0	0	0	0	0	0
chr6	70513247	70514005	0	0	0	0	0	0	0	0	0	0	0	0
chr6	70514006	70514765	0	0	0	0	0	0	0	0	0	0	0	0
chr6	70514766	70515524	0	0	0	0	0	0	0	0	0	0	0	0
chr6	70515525	70516283	0	0	0	0	0	0	0	0	0	0	0	0
chr6	70516284	70517042	0	0	0	0	0	0	0	0	0	0	0	0
chr6	70517043	70517801	0	0	0	0	0	0	0	0	0	0	0	0
chr6	70517802	70518560	0	0	0	0	0	0	0	0	0	0	0	0
chr6	70518561	70519320	0	0	0	0	0	0	0	0	0	0	0	0
chr6	70519321	70520079	0	0	0	0	0	0	0	0	0	0	0	0
chr6	70520080	70520838	0	0	0	0	0	0	0	0	0	0	0	0
chr6	70520839	70521597	0	0	0	0	0	0	0	0	0	0	0	0
chr6	70521598	70522356	0	0	0	0	0	0	0	0	0	0	0	0
chr6	70522357	70523115	0	0	0	0	0	0	0	0	0	0	0	0
chr6	70523116	70523874	0	0	0	0	0	0	0	0	0	0	0	0.37494
chr6	70523875	70524634	0	0	0	0	0	0	0	0	0	0	0	0
chr6	70524635	70525393	0	0	0	0	0	0	0	0	0	0	0	0
chr6	70525394	70526152	0	0	0	0	0	0	0	0	0	0	0	0
chr6	70526153	70526911	0	0	0	0	0	0	0	0	0	0	0	0
chr6	70526912	70527670	0	0	0	0	0	0	0	0	0	0	0	0
chr6	70527671	70528429	-0.66471	0	0	0	0	0	-0.53368	0	0	0	0	0
chr6	70528430	70529189	-0.66471	-0.81729	0	0	0	0	0	0	-0.80379	0	0	0
chr6	70529190	70529948	0	0	0	0	0	0	0	0	0	0	0	0
chr6	70529949	70530707	0	0	0	0	0	0	0	0	0	0	0.33571	0
chr6	70530708	70531466	0	0	0	0	0	0	0	0	0	0	0	0
chr6	70531467	70532225	0	0	0	0	0	0	0	0	0	0	0	0
chr6	70532226	70532984	0	0	0	0	0	0	0	0	0	0	0	0
chr6	70532985	70533744	0	0	0	0	0	0	-0.26684	0	0	0	0	0
chr6	70533745	70534503	0	0	0	0	0	0	0	0	0	0	0	0
chr6	70534504	70535262	0	0	0	0	0	0	0	0	0	0	0	0
chr6	70535263	70536021	0	0	0	0	0	0	0	0	0	0	0	0
chr6	70536022	70536780	0	0	0	0	0	0	0	0	0	0	0	0
chr6	70536781	70537539	0	0	0	0	0	0	0	0	0	0	0	0
chr6	70537540	70538298	0	0	0	0	0	0	0	0	0	0	0	0
chr6	70538299	70539058	0	0	0	0	0	0	0	0	0	0	0	0
chr6	70539059	70539817	0	0	0	0	0	0	0	0	0	0	0	0
chr6	70539818	70540576	0	0	0	0	0	0	0	0	0	0	0	0
chr6	70540577	70541335	-0.22157	0	0	0	0	0	0	-0.35803	0	0	0	0
chr6	70541336	70542094	0	0	0	0	0	0	0	0	0	0	0	0
chr6	70542095	70542853	0	0	0	0	0	0	0	0	0	0	0	0
chr6	70542854	70543613	0	0	0	0	0	0	0	0	0	0	0	0
chr6	70543614	70544372	0	0	0	0	0	0	0	0	0	0	0	0
chr6	70544373	70545131	0	0	0	0	0	0	0	0	0	0	0	0
chr6	70545132	70545890	0	0	0	0	0	0	0	0	0	0	0	0
chr6	70545891	70546649	0	0	0	0	0	0	0	0	0	0	0	0
chr6	70546650	70547408	0	0	0	0	0	0	0	0	0	0	0	0
chr6	70547409	70548168	0	0	0	0	0	0	0	0	0	0	0	0
chr6	70548169	70548927	0	0	0	0	0	0	0	0	0	0	0	0
chr6	70548928	70549686	0	0	0	0	0	0	0	0	0	0	0	0
chr6	70549687	70550445	0	0	0	0	0	0	0	0	0	0	0	0
chr6	70550446	70551204	0	0	0	0	0	0	0	0	0	0	0	0
chr6	70551205	70551963	0	0	0	0	0	0	0	0	0	0	0	0
chr6	70551964	70552722	0	0	0	0	0	0	0	0	0	0	0	0
chr6	70552723	70553482	0	0	0	0	0	0	0	0	0	0	0	0
chr6	70553483	70554241	0	0	0	0	0	0	0	0	0	0	0	0
chr6	70554242	70555000	0	0	0	0	0	0	0	0	0	0	0	0
chr6	70555001	70555759	0	0	0	0	0	0	0	0	0	0	0	0
chr6	70555760	70556518	0	0	0	0	0	0	0	0	0	0	0	0
chr6	70556519	70557277	0	0	-0.39825	0	0	0	0	0	0	0	0	0
chr6	70557278	70558037	0	0	0	0	0	0	0	0	0	0	0	0
chr6	70558038	70558796	0	0	0	0	0	0	0	0	0	0	0	0
chr6	70558797	70559555	0	0	0	0	0	0	0	0	0	0	0	0
chr6	70559556	70560314	0	0	0	0	0	0	0	0	0	0	0	0
chr6	70560315	70561073	0	0	0	0	0	0	0	0	0	0	0	0
chr6	70561074	70561832	0	0	0	0	0	0	0	0	0	0	0	0
chr6	70561833	70562592	0	0	0	0	0	0	0	0	0	0	0	0
chr6	70562593	70563351	0	0	0	0	0	0	0	0	0	0	0	0
chr6	70563352	70564110	0	0	0	0	0	0	0	0	0	0	0	0
chr6	70564111	70564869	0	0	0	0	0	0	0	0	0	0	0	0
chr6	70564870	70565628	0	0	0	0	0	0	0	0	0	0	0	0
chr6	70565629	70566387	0	0	0	0	0	0	0	0	0	0	0	0
chr6	70566388	70567146	0	0	0	0	0	0	0	0	0	0	0	0
chr6	70567147	70567906	0	0	0	0	0	0	0	0	0	0	0	0
chr6	70567907	70568665	0	0	0	0	0	0	0	0	0	0	0	0
chr6	70568666	70569424	0	0	0	0	0	0	0	0	0	0	0	0
chr6	70569425	70570183	0	0	0	0	0	0	0	0	0	0	0	0
chr6	70570184	70570942	0	0	0	0	0	0	0	0	0	0	0	0
chr6	70570943	70571701	0	0	0	0	0	0	0	0	0	0	0	0.18747
chr6	70571702	70572461	0	0	-0.19913	0	0	0.18811	-0.26684	0	0	0	0	0
chr6	70572462	70573220	-0.22157	0	0	0	0	0	0	0	0	0	0	0
chr6	70573221	70573979	-0.22157	-0.13621	0	0	0	0	0	0	0	0	0	0
chr6	70573980	70574738	0	-0.27243	-0.19913	0	0	0	0	-0.35803	0	0	0	0
chr6	70574739	70575497	-0.22157	-0.13621	0	0	0.12951	0	0	0	0	0.25173	0	0
chr6	70575498	70576256	0	-0.13621	0	0	0	0	0	0	0	0	0	0
chr6	70576257	70577016	0	0	0	0	0	0	0	0	0	0	0	0
chr6	70577017	70577775	0	0	0	0	0	0	0	0	0	0	0	0
chr6	70577776	70578534	0	0	0	0	0	0	0	0	0	0	0	0
chr6	70578535	70579293	0	0	0	0	0	0	0	0	0	0	0	0
chr6	70579294	70580052	0	0	0	0	0	0	0	0	0	0	0	0
chr6	70580053	70580811	0	0	0	0	0	0	0	0	0	0	0	0
chr6	70580812	70581570	0	0	0	0	0	0	0	0	0	0	0	0
chr6	70581571	70582330	0	0	0	0	0	0	0	0	0	0	0	0
chr6	70582331	70583089	0	0	0	0	0	0	0	0	0	0	0	0
chr6	70583090	70583848	0	0	0	0	0	0	0	0	0	0	0	0
chr6	70583849	70584607	0	0	0	0	0	0	0	0	0	0	0	0
chr6	70584608	70585366	0	0	0	0	0	0	0	0	0	0	0	0
chr6	70585367	70586125	0	0	0	0	0	0	0	0	0	0	0	0
chr6	70586126	70586885	0	0	0	0	0	0	0	0	0	0	0	0
chr6	70586886	70587644	0	0	0	0	0	0	0	0	0	0	0	0
chr6	70587645	70588403	0	0	0	0	0	0	0	0	0	0	0	0
chr6	70588404	70589162	0	0	0	0	0	0	0	0	0	0	0	0
chr6	70589163	70589921	0	0	0	0	0	0	0	0	0	0	0	0
chr6	70589922	70590680	0	0	0	0	0	0	0	0	0	0	0	0
chr6	70590681	70591440	0	0	0	0	0	0	0	0	0	0	0	0
chr6	70591441	70592199	0	0	0	0	0	0	0	0	0	0	0	0
chr6	70592200	70592958	0	0	0	0	0	0	0	0	0	0	0	0
chr6	70592959	70593717	0	0	0	0	0	0	0	0	0	0	0	0
chr6	70593718	70594476	0	0	0	0	0	0	0	0	0	0	0	0
chr6	70594477	70595235	0	0	0	0	0	0	0	0	0	0	0	0
chr6	70595236	70595994	0	0	0	0	0	0	0	0	0	0	0	0
chr6	70595995	70596754	0	0	0	0	0	0	0	0	0	0	0	0
chr6	70596755	70597513	0	0	0	0	0	0	0	0	0	0	0	0
chr6	70597514	70598272	0	-0.13621	0	0	0	0	0	0	0	0	0	0
chr6	70598273	70599031	0	0	0	0	0	0	0	0	0	0	0	0
chr6	70599032	70599790	0	0	0	0	0	0	0	0	0	0	0	0
chr6	70599791	70600549	0	0	0	0	0	0	0	0	0	0.25173	0	0
chr6	70600550	70601309	0	0	0	0	0	0	0	0	0	0	0	0
chr6	70601310	70602068	0	0	0	0	0	0	0	0	0	0	0	0
chr6	70602069	70602827	0	0	0	0	0	0	0	0	0	0	0	0
chr6	70602828	70603586	0	0	0	0	0	0	0	0	0	0	0	0
chr6	70603587	70604345	0	0	0	0	0	0	0	0	0	0	0	0
chr6	70604346	70605104	0	0	0	0	0	0	0	0	0	0	0	0
chr6	70605105	70605864	0	0	0	0	0	0	0	0	0	0	0	0
chr6	70605865	70606623	0	0	0	0	0	0	0	0	0	0	0	0
chr6	70606624	70607382	0	0	0	0	0	0	0	0	0	0	0	0
chr6	70607383	70608141	0	0	0	0	0	0	0	0	0	0	0	0
chr6	70608142	70608900	0	0	0	0	0	0	0	0	0	0	0	0
chr6	70608901	70609659	0	0	0	0	0	0	0	0	0	0	0	0
chr6	70609660	70610418	0	0	0	0	0	0	0	0	0	0	0	0
chr6	70610419	70611178	0	0	0	0	0	0	0	0	0	0	0	0
chr6	70611179	70611937	0	0	0	0	0	0	0	0	0	0	0	0
chr6	70611938	70612696	0	0	0	0	0	0	0	0	0	0	0	0
chr6	70612697	70613455	0	-0.13621	0	0	0	0	0	0	0	0	0	0
chr6	70613456	70614214	0	0	0	0	0	0	0	0	0	0	0	0
chr6	70614215	70614973	0	0	0	0	0	0	0	0	0	0	0	0
chr6	70614974	70615733	0	0	0	0	0	0	0	0	0	0	0	0
chr6	70615734	70616492	0	0	0	0	0	0	0	0	0	0	0	0
chr6	70616493	70617251	0	0	0	0	0	0	0	0	0	0	0	0
chr6	70617252	70618010	0	0	0	0	0	0	0	0	0	0	0	0
chr6	70618011	70618769	0	-0.13621	0	0	0	0	0	0	0	0	0	0
chr6	70618770	70619528	0	0	-0.99563	0	0	0	0	0	0	0	0	0
chr6	70619529	70620288	0	0	0	0	0	0	0	0	0	0	0	0
chr6	70620289	70621047	0	0	0	0	0	0	0	0	0	0	0	0
chr6	70621048	70621806	0	0	0	0	0	0	0	0	0	0	0	0
chr6	70621807	70622565	0	0	0	0	0	0	0	0	0	0	0	0
chr6	70622566	70623324	0	0	0	0	0	0	0	0	0	0	0	0
chr6	70623325	70624083	0	0	0	0	0	0	0	0	0	0	0	0
chr6	70624084	70624842	0	0	0	0	0	0	0	0	0	0	0	0
chr6	70624843	70625602	0	0	0	0	0	0	0	0	0	0	0	0
chr6	70625603	70626361	0	0	0	0	0	0	0	0	0	0	0	0
chr6	70626362	70627120	0	0	0	0	0	0	0	0	0	0	0	0
chr6	70627121	70627879	0	0	0	0	0	0	0	0	0	0	0	0
chr6	70627880	70628638	0	0	0	0	0	0	0	0	0	0	0	0
chr6	70628639	70629397	0	0	0	0	0	0	0	0	0	0	0	0
chr6	70629398	70630157	0	0	0	0	0	0	0	0	0	0	0	0
chr6	70630158	70630916	0	0	0	0	0	0	0	0	0	0	0	0
chr6	70630917	70631675	0	0	0	0	0	0	0	0	0	0	0	0
chr6	70631676	70632434	0	0	-0.19913	0	0	0	0	0	0	0	0	0
chr6	70632435	70633193	0	-0.13621	0	0	0	0	-0.53368	0	0	0	0	0
chr6	70633194	70633952	0	0	0	0	0	0	0	0	0	0	0	0
chr6	70633953	70634712	-0.22157	-0.13621	-0.39825	0	0	0	0	0	0	0	0	0
chr6	70634713	70635471	0	0	-0.19913	0	0	0	-0.26684	0	0	0	0	0
chr6	70635472	70636230	0	-0.13621	0	0	0	0	0	0	0	0	0	0
chr6	70636231	70636989	0	-0.13621	0	0	0	0	0	0	0	0	0	0
chr6	70636990	70637748	0	0	0	0	0	0	0	0	0	0	0	0
chr6	70637749	70638507	0	0	0	0	0	0	0	0	0	0	0	0
chr6	70638508	70639266	0	0	0	0	0	0	0	0	0	0	0	0
chr6	70639267	70640026	0	0	0	0	0	0	0	0	0	0	0	0
chr6	70640027	70640785	0	0	0	0	0	0	0	0	0	0	0	0
chr6	70640786	70641544	0	0	-0.19913	0	0	0	0	0	0	0	0	0
chr6	70641545	70642303	0	0	0	0	0	0	0	0	0	0	0	0
chr6	70642304	70643062	0	0	0	0	0	0	0	0	0	0	0	0
chr6	70643063	70643821	0	0	0	0	0	0	0	-0.71606	0	0	0	0
chr6	70643822	70644581	0	0	0	0	0	0	0	0	0	0	0	0
chr6	70644582	70645340	0	0	0	0	0	0	0	0	0	0	0	0
chr6	70645341	70646099	0	0	0	0	0	0	0	0	0	0	0	0
chr6	70646100	70646858	0	0	0	0	0	0	0	0	0	0	0	0
chr6	70646859	70647617	0	0	0	0	0	0	0	0	0	0	0	0
chr6	70647618	70648376	0	0	0	0	0	0	0	0	0	0	0	0
chr6	70648377	70649136	0	0	0	0	0	0	0	0	0	0	0	0
chr6	70649137	70649895	0	0	0	0	0	0	0	0	0	0	0	0
chr6	70649896	70650654	0	0	0	0	0	0	0	0	0	0	0	0
chr6	70650655	70651413	0	0	0	0	0	0	0	0	0	0	0	0
chr6	70651414	70652172	0	0	0	0	0	0	0	0	0	0	0	0
chr6	70652173	70652931	0	0	0	0	0	0	0	0	0	0	0	0
chr6	70652932	70653690	0	0	0	0	0	0	0	0	0	0	0	0.37494
chr6	70653691	70654450	0	0	0	0	0	0	0	0	0	0	0	0
chr6	70654451	70655209	0	0	0	0	0	0	0	0	0	0	0	0
chr6	70655210	70655968	0	0	0	0	0	0	0	0	0	0	0	0
chr6	70655969	70656727	0	0	0	0	0	0	0	0	0	0	0	0
chr6	70656728	70657486	0	0	0	0	0	0	0	0	0	0	0	0
chr6	70657487	70658245	0	0	0	0	0	0	0	0	0	0	0	0
chr6	70658246	70659005	0	0	0	0	0	0	0	0	0	0	0	0
chr6	70659006	70659764	0	-2.17944	-0.99563	0	0.25902	0	-0.53368	0	-0.80379	0	0	0
chr6	70659765	70660523	0	-2.17944	-1.19475	2.94506	1.03609	1.3168	-0.53368	-0.71606	0	1.51037	1.34283	1.12481
chr6	70660524	70661282	0	0	0	0	0.38853	0	0	0	0	0.25173	0	0
chr6	70661283	70662041	0	0	0	0	0.77707	0	0	0	0	0	0	0
chr6	70662042	70662800	0	0	0	0	0	0	0	0	0	0	0	0
chr6	70662801	70663560	0	0	0	0	0	0	0	0	0	0	0	0
chr6	70663561	70664319	0	0	0	0	0	0	0	0	0	0	0	0
chr6	70664320	70665078	0	0	0	0	0	0	0	0	0	0	0	0
chr6	70665079	70665837	0	0	0	0	0	0	0	0	0	0	0	0
chr6	70665838	70666596	0	0	0	0	0	0	0	0	0	0	0	0
chr6	70666597	70667355	0	0	0	0	0	0	0	0	0	0	0	0
chr6	70667356	70668115	0	0	-0.19913	0	0	0	0	0	-0.20095	0	0	0
