# Supplementary material for: Linear RAG scanning mediates editing of Igκ variable region repertoires
Source: Nature. 2026 Apr 15;653(8115):870–8. doi: 10.1038/s41586-026-10362-5 (PMC13190342; doi:10.1038/s41586-026-10362-5)
Supplement: Supplementary file 15 — Source Data Fig. 5. [file 41586_2026_10362_MOESM15_ESM.xlsx]

## Sheet: Fig.5b
			Inversional joining signals of HTGTS			Deletional joining signals of HTGTS			Inversional joining signals of HTGTS			Deletional joining signals of HTGTS			Deletional joining signals of HTGTS			Inversional joining signals of HTGTS
chr	start	end	Pre-rearranged Vk3-12/Jk1 Rep1	Pre-rearranged Vk3-12/Jk1 Rep2	Pre-rearranged Vk3-12/Jk1 Rep3	Pre-rearranged Vk3-12/Jk1 Rep1	Pre-rearranged Vk3-12/Jk1 Rep2	Pre-rearranged Vk3-12/Jk1 Rep3	Pre-rearranged Vk3-12/Jk1/Vk11-125 RSS Replacement Rep1	Pre-rearranged Vk3-12/Jk1/Vk11-125 RSS Replacement Rep2	Pre-rearranged Vk3-12/Jk1/Vk11-125 RSS Replacement Rep3	Pre-rearranged Vk3-12/Jk1/Vk11-125 RSS Replacement Rep1	Pre-rearranged Vk3-12/Jk1/Vk11-125 RSS Replacement Rep2	Pre-rearranged Vk3-12/Jk1/Vk11-125 RSS Replacement Rep3	Pre-rearranged Vk3-12/Jk1/Jk2 inv Rep1	Pre-rearranged Vk3-12/Jk1/Jk2 inv Rep2	Pre-rearranged Vk3-12/Jk1/Jk2 inv Rep3	Pre-rearranged Vk3-12/Jk1/Jk2 inv Rep1	Pre-rearranged Vk3-12/Jk1/Jk2 inv Rep2	Pre-rearranged Vk3-12/Jk1/Jk2 inv Rep3
chr6	69403576	69408913	0	0	0	0	0	0	0	0	0	0	0	0	0	0	0	0	0	0
chr6	69408914	69414251	0	0	0	0	0	0	0	0	0	0	0	0	0	0	0	0	0	0
chr6	69414252	69419590	0	0	0	0	0	0	0	0	0	0	0	0	0	0	0	0	0	0
chr6	69419591	69424928	0	0	0	0	0	0	0	0	0	0	0	0	0	0	0	0	0	0
chr6	69424929	69430267	0	0	0	0	0	0	0	0	0	0	0	0	0	0	0	0	0	0
chr6	69430268	69435605	0	0	0	0	0	0	0	0	0	0	0	0	0	0	0	0	0	0
chr6	69435606	69440944	0	0	0	0	0	0	0	0	0	0	0	0	0	0	0	0	0	0
chr6	69440945	69446282	0	0	0	0	0	0	0	0	0	0	0	0	0	0	0	0	0	0
chr6	69446283	69451621	-9	-8	-16	1311	1441	1461	-6	-15	-16	607	703	916	-1530	-1354	-1571	14	5	22
chr6	69451622	69456959	0	0	0	0	0	0	0	0	0	0	0	0	0	0	0	0	0	0
chr6	69456960	69462297	0	0	0	0	0	0	0	0	0	0	0	0	0	0	0	0	0	0
chr6	69462298	69467636	0	0	0	0	0	0	0	0	0	0	0	0	0	0	0	0	0	0
chr6	69467637	69472974	0	0	0	0	0	0	0	0	0	0	0	0	0	0	0	0	0	0
chr6	69472975	69478313	0	-8	-3	0	0	0	-4	-4	-2	0	0	0	0	0	0	0	0	0
chr6	69478314	69483651	0	0	0	0	0	0	0	0	0	0	0	0	0	0	0	0	0	0
chr6	69483652	69488990	0	0	0	0	0	0	0	0	0	0	0	0	0	0	0	0	0	0
chr6	69488991	69494328	0	0	0	0	0	0	0	0	0	0	0	0	0	0	0	0	0	0
chr6	69494329	69499667	-6	-3	-13	1669	2292	2384	-8	-2	-3	1326	1196	1412	-2725	-2401	-2676	7	5	9
chr6	69499668	69505005	0	0	0	0	0	0	0	0	0	0	0	0	0	0	0	0	0	0
chr6	69505006	69510343	0	0	0	0	0	0	0	0	0	0	0	0	0	0	0	0	0	0
chr6	69510344	69515682	0	0	0	0	0	0	0	0	0	0	0	0	0	0	0	0	0	0
chr6	69515683	69521020	0	0	0	0	0	0	0	0	0	0	0	0	0	0	0	0	0	0
chr6	69521021	69526359	-5	-3	-5	730	980	814	-6	-1	-2	475	577	552	-983	-949	-1017	7	4	3
chr6	69526360	69531697	0	0	0	0	0	0	0	0	0	0	0	0	0	0	0	0	0	0
chr6	69531698	69537036	0	0	0	0	0	0	0	0	0	0	0	0	0	0	0	0	0	0
chr6	69537037	69542374	0	-2	-2	367	853	352	-3	0	-6	370	335	206	-684	-783	-891	14	0	0
chr6	69542375	69547713	0	0	0	0	0	0	0	0	0	0	0	0	0	0	0	0	0	0
chr6	69547714	69553051	0	0	0	0	0	0	0	0	0	0	0	0	0	0	0	0	0	0
chr6	69553052	69558389	0	-6	-3	763	1061	776	-1	-6	-5	773	510	615	-968	-1096	-1301	1	4	1
chr6	69558390	69563728	0	0	0	0	0	0	0	0	0	0	0	0	0	0	0	0	0	0
chr6	69563729	69569066	0	0	0	0	0	0	0	0	0	0	0	0	0	0	0	0	0	0
chr6	69569067	69574405	0	0	0	0	0	0	0	0	0	0	0	0	0	0	0	0	0	0
chr6	69574406	69579743	0	0	0	0	0	0	0	0	0	0	0	0	0	0	0	0	0	0
chr6	69579744	69585082	-3	-3	0	1050	1559	1096	-4	-4	-2	825	743	738	-1524	-1450	-1480	0	2	2
chr6	69585083	69590420	0	0	0	0	0	0	0	0	0	0	0	0	0	0	0	0	0	0
chr6	69590421	69595759	0	0	0	0	0	0	0	0	0	0	0	0	0	0	0	0	0	0
chr6	69595760	69601097	-5	-7	-3	998	1101	778	0	-4	-4	575	649	541	-1070	-1150	-1041	1	3	0
chr6	69601098	69606435	0	0	0	0	0	0	0	0	0	0	0	0	0	0	0	0	0	0
chr6	69606436	69611774	0	0	0	0	0	0	0	0	0	0	0	0	0	0	0	0	0	0
chr6	69611775	69617112	0	0	0	0	0	0	0	0	0	0	0	0	0	0	0	0	0	0
chr6	69617113	69622451	0	0	0	0	0	0	0	0	0	0	0	0	0	0	0	0	0	0
chr6	69622452	69627789	0	0	0	0	0	0	0	0	0	0	0	0	0	0	0	0	0	0
chr6	69627790	69633128	-11	-34	-27	2087	2017	2038	-17	-24	-6	1362	1680	1608	-2545	-2002	-2410	3	24	10
chr6	69633129	69638466	0	0	0	0	0	0	0	0	0	0	0	0	0	0	0	0	0	0
chr6	69638467	69643805	0	0	0	0	0	0	0	0	0	0	0	0	0	0	0	0	0	0
chr6	69643806	69649143	0	0	0	0	0	0	0	0	0	0	0	0	0	0	0	0	0	0
chr6	69649144	69654481	-16	-25	-38	5243	5872	5843	-7	-38	-14	5584	3853	3725	-7704	-6703	-7085	10	9	15
chr6	69654482	69659820	0	0	0	0	0	0	0	0	0	0	0	0	0	0	0	0	0	0
chr6	69659821	69665158	0	0	0	0	0	0	0	0	0	0	0	0	0	0	0	0	0	0
chr6	69665159	69670497	0	0	0	0	0	0	0	0	0	0	0	0	0	0	0	0	0	0
chr6	69670498	69675835	0	0	0	0	0	0	0	0	0	0	0	0	0	0	0	0	0	0
chr6	69675836	69681174	-5	-6	-3	568	637	692	-2	-5	-4	489	619	585	-690	-789	-890	1	0	2
chr6	69681175	69686512	0	0	0	0	0	0	0	0	0	0	0	0	0	0	0	0	0	0
chr6	69686513	69691851	0	0	0	0	0	0	0	0	0	0	0	0	0	0	0	0	0	0
chr6	69691852	69697189	0	0	0	0	0	0	0	0	0	0	0	0	0	0	0	0	0	0
chr6	69697190	69702527	0	0	0	0	0	0	0	0	0	0	0	0	0	0	0	0	0	0
chr6	69702528	69707866	0	0	0	0	0	0	0	0	0	0	0	0	0	0	0	0	0	0
chr6	69707867	69713204	0	0	0	0	0	0	0	0	0	0	0	0	0	0	0	0	0	0
chr6	69713205	69718543	-52	-58	-56	4206	4812	4671	-51	-69	-50	2390	2343	2798	-6283	-5716	-6322	40	78	51
chr6	69718544	69723881	0	0	0	0	0	0	0	0	0	0	0	0	0	0	0	0	0	0
chr6	69723882	69729220	-4	-28	-7	1128	1275	1345	-3	-24	-8	741	755	611	-840	-859	-1063	9	9	14
chr6	69729221	69734558	0	0	0	0	0	0	0	0	0	0	0	0	0	0	0	0	0	0
chr6	69734559	69739897	0	0	0	0	0	0	0	0	0	0	0	0	0	0	0	0	0	0
chr6	69739898	69745235	0	0	0	0	0	0	0	0	0	0	0	0	0	0	0	0	0	0
chr6	69745236	69750573	0	0	0	0	0	0	0	0	0	0	0	0	0	0	0	0	0	0
chr6	69750574	69755912	0	0	0	0	0	0	0	0	0	0	0	0	0	0	0	0	0	0
chr6	69755913	69761250	0	0	0	0	0	0	0	0	0	0	0	0	0	0	0	0	0	0
chr6	69761251	69766589	-45	-74	-62	7790	7854	7943	-27	-48	-37	5931	5087	6096	-11755	-10024	-10364	54	38	54
chr6	69766590	69771927	0	0	0	0	0	0	0	0	0	0	0	0	0	0	0	0	0	0
chr6	69771928	69777266	-13	-8	-12	1187	1368	1591	-9	-3	-8	664	682	703	-841	-898	-1136	3	15	20
chr6	69777267	69782604	0	0	0	0	0	0	0	0	0	0	0	0	0	0	0	0	0	0
chr6	69782605	69787943	0	0	0	0	0	0	0	0	0	0	0	0	0	0	0	0	0	0
chr6	69787944	69793281	0	0	0	0	0	0	0	0	0	0	0	0	0	0	0	0	0	0
chr6	69793282	69798619	0	0	0	0	0	0	0	0	0	0	0	0	0	0	0	0	0	0
chr6	69798620	69803958	0	0	0	0	0	0	0	0	0	0	0	0	0	0	0	0	0	0
chr6	69803959	69809296	-23	-22	-17	5318	5799	6032	-11	-22	-13	3124	2983	3449	-8160	-6574	-7351	20	21	39
chr6	69809297	69814635	0	0	0	0	0	0	0	0	0	0	0	0	0	0	0	0	0	0
chr6	69814636	69819973	0	0	0	0	0	0	0	0	0	0	0	0	0	0	0	0	0	0
chr6	69819974	69825312	0	0	0	0	0	0	0	0	0	0	0	0	0	0	0	0	0	0
chr6	69825313	69830650	-14	-9	-20	4359	4327	3977	-23	-31	-13	2004	2310	2146	-6628	-5656	-5889	38	17	29
chr6	69830651	69835989	0	0	0	0	0	0	0	0	0	0	0	0	0	0	0	0	0	0
chr6	69835990	69841327	0	0	0	0	0	0	0	0	0	0	0	0	0	0	0	0	0	0
chr6	69841328	69846665	0	0	0	0	0	0	0	0	0	0	0	0	0	0	0	0	0	0
chr6	69846666	69852004	-12	-20	-23	6346	6204	6799	-12	-21	-9	3907	4994	3398	-7966	-7331	-6670	9	26	34
chr6	69852005	69857342	0	0	0	0	0	0	0	0	0	0	0	0	0	0	0	0	0	0
chr6	69857343	69862681	0	0	0	0	0	0	0	0	0	0	0	0	0	0	0	0	0	0
chr6	69862682	69868019	0	0	0	0	0	0	0	0	0	0	0	0	0	0	0	0	0	0
chr6	69868020	69873358	0	0	0	0	0	0	0	0	0	0	0	0	0	0	0	0	0	0
chr6	69873359	69878696	0	0	0	0	0	0	0	0	0	0	0	0	0	0	0	0	0	0
chr6	69878697	69884035	0	0	0	0	0	0	0	0	0	0	0	0	0	0	0	0	0	0
chr6	69884036	69889373	0	0	0	0	0	0	0	0	0	0	0	0	0	0	0	0	0	0
chr6	69889374	69894711	-30	-31	-15	4675	5064	4743	-12	-5	-16	3170	4050	3414	-6881	-6460	-7203	18	18	22
chr6	69894712	69900050	0	0	0	0	0	0	0	0	0	0	0	0	0	0	0	0	0	0
chr6	69900051	69905388	0	0	0	0	0	0	0	0	0	0	0	0	0	0	0	0	0	0
chr6	69905389	69910727	0	0	0	0	0	0	0	0	0	0	0	0	0	0	0	0	0	0
chr6	69910728	69916065	-2	-5	-4	1457	1159	1288	-3	0	-1	755	808	583	-1405	-1475	-1279	1	0	0
chr6	69916066	69921404	0	0	0	0	0	0	0	0	0	0	0	0	0	0	0	0	0	0
chr6	69921405	69926742	0	0	0	0	0	0	0	0	0	0	0	0	0	0	0	0	0	0
chr6	69926743	69932081	0	0	0	0	0	0	0	0	0	0	0	0	0	0	0	0	0	0
chr6	69932082	69937419	0	0	0	0	0	0	0	0	0	0	0	0	0	0	0	0	0	0
chr6	69937420	69942757	-4	-2	-2	546	380	402	0	-2	-1	254	381	427	-699	-643	-680	0	4	3
chr6	69942758	69948096	0	0	0	0	0	0	0	0	0	0	0	0	0	0	0	0	0	0
chr6	69948097	69953434	0	0	0	0	0	0	0	0	0	0	0	0	0	0	0	0	0	0
chr6	69953435	69958773	0	0	0	0	0	0	0	0	0	0	0	0	0	0	0	0	0	0
chr6	69958774	69964111	-2	0	-3	1	3	4	0	0	-2	3	4	6	-3	-2	-10	0	6	1
chr6	69964112	69969450	0	0	0	0	0	0	0	0	0	0	0	0	0	0	0	0	0	0
chr6	69969451	69974788	0	0	0	0	0	0	0	0	0	0	0	0	0	0	0	0	0	0
chr6	69974789	69980127	0	0	0	0	0	0	0	0	0	0	0	0	0	0	0	0	0	0
chr6	69980128	69985465	0	0	0	0	0	0	0	0	0	0	0	0	0	0	0	0	0	0
chr6	69985466	69990803	0	0	0	0	0	0	0	0	0	0	0	0	0	0	0	0	0	0
chr6	69990804	69996142	-128	-107	-45	4702	3948	2672	-59	-95	-40	1714	1983	1998	-3384	-6491	-5428	49	119	80
chr6	69996143	70001480	0	0	0	0	0	0	0	0	0	0	0	0	0	0	0	0	0	0
chr6	70001481	70006819	0	0	0	0	0	0	0	0	0	0	0	0	0	0	0	0	0	0
chr6	70006820	70012157	-5	-2	0	68	95	102	0	-3	-1	43	33	74	-72	-120	-106	1	6	0
chr6	70012158	70017496	0	0	0	0	0	0	0	0	0	0	0	0	0	0	0	0	0	0
chr6	70017497	70022834	0	0	0	0	0	0	0	0	0	0	0	0	0	0	0	0	0	0
chr6	70022835	70028173	-106	-111	-128	10392	11304	10515	-89	-108	-64	8324	8315	9930	-16476	-14469	-16141	93	104	103
chr6	70028174	70033511	0	0	0	0	0	0	0	0	0	0	0	0	0	0	0	0	0	0
chr6	70033512	70038849	0	0	0	0	0	0	0	0	0	0	0	0	0	0	0	0	0	0
chr6	70038850	70044188	0	0	0	0	0	0	0	0	0	0	0	0	0	0	0	0	0	0
chr6	70044189	70049526	0	0	0	0	0	0	0	0	0	0	0	0	0	0	0	0	0	0
chr6	70049527	70054865	0	0	0	0	0	0	0	0	0	0	0	0	0	0	0	0	0	0
chr6	70054866	70060203	0	-2	-1	29	50	36	0	0	-1	9	4	22	-8	-16	-23	0	5	1
chr6	70060204	70065542	0	0	0	0	0	0	0	0	0	0	0	0	0	0	0	0	0	0
chr6	70065543	70070880	-19	-30	-22	10057	11051	10459	-21	-21	-12	6764	6383	7770	-10274	-9537	-10835	4	12	16
chr6	70070881	70076219	0	0	0	0	0	0	0	0	0	0	0	0	0	0	0	0	0	0
chr6	70076220	70081557	0	0	0	0	0	0	0	0	0	0	0	0	0	0	0	0	0	0
chr6	70081558	70086895	0	0	0	0	0	0	0	0	0	0	0	0	0	0	0	0	0	0
chr6	70086896	70092234	-3	-1	-2	830	714	608	0	-3	-1	414	501	366	-1536	-819	-865	0	0	0
chr6	70092235	70097572	-2	-9	-2	6076	6191	5283	-4	-1	-1	3078	3096	3344	-4438	-5019	-4991	1	0	1
chr6	70097573	70102911	0	0	0	0	0	0	0	0	0	0	0	0	0	0	0	0	0	0
chr6	70102912	70108249	0	0	0	0	0	0	0	0	0	0	0	0	0	0	0	0	0	0
chr6	70108250	70113588	0	0	0	0	0	0	0	0	0	0	0	0	0	0	0	0	0	0
chr6	70113589	70118926	0	0	0	0	0	0	0	0	0	0	0	0	0	0	0	0	0	0
chr6	70118927	70124265	-8	-7	-1	5139	5762	5637	-7	-13	-13	4906	4027	4324	-6492	-6724	-6512	3	4	6
chr6	70124266	70129603	0	0	0	0	0	0	0	0	0	0	0	0	0	0	0	0	0	0
chr6	70129604	70134941	0	0	0	0	0	0	0	0	0	0	0	0	0	0	0	0	0	0
chr6	70134942	70140280	0	0	0	0	0	0	0	0	0	0	0	0	0	0	0	0	0	0
chr6	70140281	70145618	-540	-522	-512	1	1	0	-271	-169	-291	2	0	0	0	0	0	24	17	11
chr6	70145619	70150957	0	0	0	0	0	0	0	0	0	0	0	0	0	0	0	0	0	0
chr6	70150958	70156295	0	0	0	0	0	0	0	0	0	0	0	0	0	0	0	0	0	0
chr6	70156296	70161634	0	0	0	0	0	0	0	0	0	0	0	0	0	0	0	0	0	0
chr6	70161635	70166972	-19171	-21298	-19922	23130	26179	27077	-12020	-11998	-17844	14321	15373	22419	-34483	-28861	-31747	14802	13019	14395
chr6	70166973	70172311	0	0	0	0	0	0	0	0	0	0	0	0	0	0	0	0	0	0
chr6	70172312	70177649	0	0	0	0	0	0	0	0	0	0	0	0	0	0	0	0	0	0
chr6	70177650	70182987	0	0	0	0	0	0	0	0	0	0	0	0	0	0	0	0	0	0
chr6	70182988	70188326	0	0	0	0	0	0	0	0	0	0	0	0	0	0	0	0	0	0
chr6	70188327	70193664	-38	-40	-33	1931	2136	2233	-27	-29	-30	850	901	1074	-995	-1449	-1750	12	14	17
chr6	70193665	70199003	0	0	0	0	0	0	0	0	0	0	0	0	0	0	0	0	0	0
chr6	70199004	70204341	0	0	0	0	0	0	0	0	0	0	0	0	0	0	0	0	0	0
chr6	70204342	70209680	0	0	0	0	0	0	0	0	0	0	0	0	0	0	0	0	0	0
chr6	70209681	70215018	-18	-15	-14	2373	2471	2013	-19	-7	-7	1495	1696	1682	-2690	-2498	-2824	0	3	2
chr6	70215019	70220357	0	0	0	0	0	0	0	0	0	0	0	0	0	0	0	0	0	0
chr6	70220358	70225695	0	0	0	0	0	0	0	0	0	0	0	0	0	0	0	0	0	0
chr6	70225696	70231033	0	0	0	0	0	0	0	0	0	0	0	0	0	0	0	0	0	0
chr6	70231034	70236372	0	0	0	0	0	0	0	0	0	0	0	0	0	0	0	0	0	0
chr6	70236373	70241710	0	0	0	0	0	0	0	0	0	0	0	0	0	0	0	0	0	0
chr6	70241711	70247049	0	0	0	0	0	0	0	0	0	0	0	0	0	0	0	0	0	0
chr6	70247050	70252387	0	0	0	5	1	2	0	0	0	7	8	16	-7	-3	-3	0	0	0
chr6	70252388	70257726	0	0	0	0	0	0	0	0	0	0	0	0	0	0	0	0	0	0
chr6	70257727	70263064	0	0	0	0	0	0	0	0	0	0	0	0	0	0	0	0	0	0
chr6	70263065	70268403	-73	-57	-119	27333	29327	29080	-64	-142	-91	18647	17860	21660	-33780	-30479	-35428	41	59	58
chr6	70268404	70273741	0	0	0	0	0	0	0	0	0	0	0	0	0	0	0	0	0	0
chr6	70273742	70279079	0	0	0	0	0	0	0	0	0	0	0	0	0	0	0	0	0	0
chr6	70279080	70284418	0	0	0	0	0	0	0	0	0	0	0	0	0	0	0	0	0	0
chr6	70284419	70289756	-61	-98	-36	3683	3540	3256	-25	-108	-43	2137	2666	2130	-3650	-4466	-5000	13	18	17
chr6	70289757	70295095	-18	-7	-9	36556	34236	27308	-12	-10	-6	20539	20800	20303	-27450	-32967	-32806	2	1	9
chr6	70295096	70300433	0	0	0	0	0	0	0	0	0	0	0	0	0	0	0	0	0	0
chr6	70300434	70305772	0	0	0	0	0	0	0	0	0	0	0	0	0	0	0	0	0	0
chr6	70305773	70311110	-11403	-13005	-13196	27	47	28	-7082	-7350	-7381	28	19	23	-2	0	-2	298	381	266
chr6	70311111	70316449	0	0	0	0	0	0	0	0	0	0	0	0	0	0	0	0	0	0
chr6	70316450	70321787	0	0	0	0	0	0	0	0	0	0	0	0	0	0	0	0	0	0
chr6	70321788	70327125	-121004	-138122	-119867	142	141	90	-79530	-80399	-112319	126	165	180	-81	-104	-142	65789	62959	60568
chr6	70327126	70332464	0	0	0	0	0	0	0	0	0	0	0	0	0	0	0	0	0	0
chr6	70332465	70337802	-86	-231	-68	6100	6229	6578	-86	-107	-80	2828	2825	3406	-2922	-3741	-4798	30	25	44
chr6	70337803	70343141	0	0	0	0	0	0	0	0	0	0	0	0	0	0	0	0	0	0
chr6	70343142	70348479	0	0	0	0	0	0	0	0	0	0	0	0	0	0	0	0	0	0
chr6	70348480	70353818	0	0	0	0	0	0	0	0	0	0	0	0	0	0	0	0	0	0
chr6	70353819	70359156	-6	-8	-12	2885	3849	3112	-7	-5	-5	2140	2342	1975	-4717	-4676	-5580	0	10	2
chr6	70359157	70364495	0	0	0	0	0	0	0	0	0	0	0	0	0	0	0	0	0	0
chr6	70364496	70369833	0	0	0	0	0	0	0	0	0	0	0	0	0	0	0	0	0	0
chr6	70369834	70375171	0	0	0	0	0	0	0	0	0	0	0	0	0	0	0	0	0	0
chr6	70375172	70380510	0	0	0	0	0	0	0	0	0	0	0	0	0	0	0	0	0	0
chr6	70380511	70385848	-7	-31	-6	7656	9082	7217	-44	-24	-9	5258	5344	4075	-13124	-13406	-14936	9	3	13
chr6	70385849	70391187	0	0	0	0	0	0	0	0	0	0	0	0	0	0	0	0	0	0
chr6	70391188	70396525	0	0	0	0	0	0	0	0	0	0	0	0	0	0	0	0	0	0
chr6	70396526	70401864	0	0	0	0	0	0	0	0	0	0	0	0	0	0	0	0	0	0
chr6	70401865	70407202	0	0	0	0	0	0	0	0	0	0	0	0	0	0	0	0	0	0
chr6	70407203	70412541	-543	-583	-764	255	293	191	0	0	0	102162	96724	108317	-438	-575	-594	0	6	8
chr6	70412542	70417879	0	0	0	0	0	0	0	0	0	0	0	0	0	0	0	0	0	0
chr6	70417880	70423217	0	0	0	0	0	0	0	0	0	0	0	0	0	0	0	0	0	0
chr6	70423218	70428556	0	0	0	0	0	0	0	0	0	0	0	0	0	0	0	0	0	0
chr6	70428557	70433894	0	0	0	0	0	0	0	0	0	0	0	0	0	0	0	0	0	0
chr6	70433895	70439233	0	0	0	0	0	0	0	0	0	0	0	0	0	0	0	0	0	0
chr6	70439234	70444571	0	0	0	0	0	0	0	0	0	0	0	0	0	0	0	0	0	0
chr6	70444572	70449910	0	-2	0	142	128	99	-7	0	0	88	147	70	-193	-181	-219	0	0	0
chr6	70449911	70455248	0	0	0	0	0	0	0	0	0	0	0	0	0	0	0	0	0	0
chr6	70455249	70460587	0	0	0	0	0	0	0	0	0	0	0	0	0	0	0	0	0	0
chr6	70460588	70465925	0	0	0	0	0	0	0	0	0	0	0	0	0	0	0	0	0	0
chr6	70465926	70471264	-12	-1	-9	0	0	0	-27	-15	-9	0	0	0	0	0	0	38	23	56

## Sheet: Fig.5c
Pre-rearranged Vk3-12/Jk1							Pre-rearranged Vk3-12/Jk1/Jk2 inv
Positive strand			Junctions				Positive strand			Junctions
chr6	69992847	69992848	1				chr6	69894297	69894298	1
chr6	69993536	69993537	1				chr6	69941959	69941960	2
chr6	70166109	70166110	2				chr6	69992847	69992848	2
chr6	70166793	70166794	1				chr6	69992849	69992850	11
chr6	70166796	70166797	12				chr6	69992980	69992981	1
chr6	70210099	70210100	2				chr6	69993536	69993537	1
chr6	70264826	70264827	1				chr6	70023189	70023190	1
chr6	70285386	70285387	1				chr6	70024085	70024086	2
chr6	70285862	70285863	1				chr6	70166002	70166003	1
chr6	70290937	70290938	4				chr6	70166796	70166797	15
chr6	70321335	70321336	1				chr6	70167453	70167454	1
chr6	70321513	70321514	1				chr6	70237214	70237215	1
chr6	70322038	70322039	1				chr6	70264826	70264827	12
chr6	70356169	70356170	1				chr6	70264828	70264829	1
chr6	70385019	70385020	2				chr6	70285862	70285863	1
chr6	70443376	70443377	2				chr6	70310068	70310069	1
chr6	70468097	70468098	64				chr6	70316528	70316529	3
chr6	70468101	70468102	95				chr6	70324828	70324829	1
chr6	70675071	70675072	1				chr6	70443376	70443377	7
chr6	70675193	70675194	2				chr6	70444023	70444024	1
chr6	70676072	70676073	1				chr6	70468097	70468098	61
chr6	70687124	70687125	4				chr6	70468101	70468102	84
chr6	70690807	70690808	2				chr6	70468328	70468329	5
chr6	70690809	70690810	2				chr6	70468751	70468752	1
chr6	70694080	70694081	250				chr6	70674904	70674905	5
chr6	70698845	70698846	37				chr6	70675071	70675072	9
chr6	70698847	70698848	134				chr6	70675852	70675853	28
chr6	70698854	70698855	1				chr6	70676072	70676073	1
chr6	70700020	70700021	1				chr6	70676325	70676326	2
chr6	70700936	70700937	3				chr6	70676335	70676336	1
							chr6	70676337	70676338	1
							chr6	70676414	70676415	11
							chr6	70677360	70677361	44
Negative strand							chr6	70677913	70677914	30
chr6	69850470	69850471	-2				chr6	70678426	70678427	3
chr6	69865216	69865217	-1				chr6	70678960	70678961	2
chr6	69869732	69869733	-1				chr6	70679384	70679385	2
chr6	69882448	69882449	-2				chr6	70679691	70679692	3
chr6	69891561	69891562	-2				chr6	70679866	70679867	19
chr6	69891571	69891572	-6				chr6	70680191	70680192	2
chr6	69911080	69911081	-2				chr6	70680194	70680195	4
chr6	69919657	69919658	-1				chr6	70680197	70680198	9
chr6	69919659	69919660	-4				chr6	70680200	70680201	1
chr6	69942413	69942414	-5				chr6	70681200	70681201	3
chr6	69946430	69946431	-1				chr6	70681754	70681755	10
chr6	69958910	69958911	-5				chr6	70681763	70681764	11
chr6	69960849	69960850	-6				chr6	70682271	70682272	2
chr6	69960857	69960858	-1				chr6	70682303	70682304	8
chr6	69961840	69961841	-4				chr6	70683925	70683926	18
chr6	69962718	69962719	-1				chr6	70684211	70684212	5
chr6	69974428	69974429	-1				chr6	70684213	70684214	16
chr6	69990422	69990423	-1				chr6	70684486	70684487	690
chr6	69990641	69990642	-20				chr6	70684890	70684891	200
chr6	69990643	69990644	-1				chr6	70685082	70685083	7
chr6	69990654	69990655	-3				chr6	70685193	70685194	10
chr6	69990821	69990822	-1				chr6	70685211	70685212	2
chr6	69992468	69992469	-4				chr6	70685412	70685413	122
chr6	69992476	69992477	-15				chr6	70685585	70685586	41
chr6	69992478	69992479	-8				chr6	70685632	70685633	11
chr6	69992798	69992799	-3				chr6	70686705	70686706	7
chr6	69993541	69993542	-10				chr6	70687124	70687125	16
chr6	69993543	69993544	-14				chr6	70688949	70688950	12
chr6	69993579	69993580	-3				chr6	70688951	70688952	15
chr6	69993581	69993582	-2				chr6	70688953	70688954	23
chr6	69993593	69993594	-3				chr6	70688973	70688974	5
chr6	69993999	69994000	-4				chr6	70689434	70689435	8
chr6	69994158	69994159	-6				chr6	70689948	70689949	2
chr6	69994371	69994372	-3				chr6	70690554	70690555	1
chr6	69994545	69994546	-1				chr6	70690654	70690655	18
chr6	70022661	70022662	-3				chr6	70690656	70690657	186
chr6	70024217	70024218	-9				chr6	70690807	70690808	883
chr6	70024526	70024527	-1				chr6	70690809	70690810	743
chr6	70024535	70024536	-3				chr6	70691143	70691144	1
chr6	70025347	70025348	-1				chr6	70691156	70691157	2
chr6	70025532	70025533	-13				chr6	70691160	70691161	4
chr6	70028929	70028930	-1				chr6	70691162	70691163	1
chr6	70029255	70029256	-2				chr6	70691164	70691165	3
chr6	70033421	70033422	-6				chr6	70691166	70691167	4
chr6	70059895	70059896	-1				chr6	70691168	70691169	1
chr6	70062163	70062164	-1				chr6	70691170	70691171	3
chr6	70062165	70062166	-1				chr6	70691172	70691173	2
chr6	70063373	70063374	-2				chr6	70691174	70691175	3
chr6	70090903	70090904	-2				chr6	70691176	70691177	1
chr6	70093238	70093239	-1				chr6	70691178	70691179	3
chr6	70093241	70093242	-1				chr6	70691180	70691181	5
chr6	70093534	70093535	-1				chr6	70691182	70691183	2
chr6	70093794	70093795	-4				chr6	70691184	70691185	3
chr6	70094188	70094189	-10				chr6	70691389	70691390	7
chr6	70094531	70094532	-2				chr6	70691742	70691743	1
chr6	70095366	70095367	-9				chr6	70692512	70692513	37
chr6	70099971	70099972	-2				chr6	70692563	70692564	3
chr6	70099975	70099976	-1				chr6	70692567	70692568	20
chr6	70105737	70105738	-1				chr6	70692875	70692876	9
chr6	70109843	70109844	-2				chr6	70692885	70692886	7
chr6	70122297	70122298	-22				chr6	70692983	70692984	13
chr6	70137400	70137401	-1				chr6	70693015	70693016	23
chr6	70150740	70150741	-1				chr6	70693043	70693044	16
chr6	70150948	70150949	-9				chr6	70693119	70693120	1
chr6	70150950	70150951	-2				chr6	70693361	70693362	4
chr6	70165699	70165700	-3				chr6	70693711	70693712	2
chr6	70165914	70165915	-3				chr6	70693737	70693738	4
chr6	70166005	70166006	-2				chr6	70694080	70694081	95257
chr6	70166008	70166009	-1				chr6	70694590	70694591	241
chr6	70166028	70166029	-1				chr6	70694745	70694746	1
chr6	70166172	70166173	-1				chr6	70694851	70694852	31
chr6	70166799	70166800	-20				chr6	70694927	70694928	5
chr6	70166904	70166905	-6				chr6	70695147	70695148	13
chr6	70166906	70166907	-4				chr6	70695337	70695338	7
chr6	70167447	70167448	-109				chr6	70695934	70695935	3
chr6	70168086	70168087	-11				chr6	70696233	70696234	27
chr6	70168328	70168329	-1				chr6	70696474	70696475	3
chr6	70169618	70169619	-1				chr6	70696511	70696512	73
chr6	70169794	70169795	-3				chr6	70696513	70696514	18
chr6	70170295	70170296	-1				chr6	70696515	70696516	72
chr6	70173426	70173427	-4				chr6	70696761	70696762	6
chr6	70182407	70182408	-2				chr6	70696846	70696847	59
chr6	70182645	70182646	-2				chr6	70697699	70697700	3
chr6	70187437	70187438	-1				chr6	70697734	70697735	24
chr6	70191319	70191320	-1				chr6	70697740	70697741	141
chr6	70197708	70197709	-2				chr6	70698845	70698846	127
chr6	70210122	70210123	-1				chr6	70698847	70698848	655
chr6	70210602	70210603	-4				chr6	70698854	70698855	8
chr6	70237429	70237430	-27				chr6	70698856	70698857	3
chr6	70239649	70239650	-3				chr6	70698858	70698859	3
chr6	70240005	70240006	-2				chr6	70698860	70698861	2
chr6	70240344	70240345	-3				chr6	70698862	70698863	2
chr6	70241327	70241328	-5				chr6	70698864	70698865	7
chr6	70244755	70244756	-2				chr6	70698866	70698867	5
chr6	70244823	70244824	-2				chr6	70698868	70698869	1
chr6	70245930	70245931	-1				chr6	70698870	70698871	2
chr6	70246830	70246831	-34				chr6	70698872	70698873	5
chr6	70246832	70246833	-27				chr6	70698874	70698875	5
chr6	70248271	70248272	-2				chr6	70698876	70698877	5
chr6	70248407	70248408	-6				chr6	70698878	70698879	19
chr6	70250326	70250327	-2				chr6	70698880	70698881	9
chr6	70250863	70250864	-2				chr6	70698882	70698883	14
chr6	70264576	70264577	-1				chr6	70698884	70698885	5
chr6	70266664	70266665	-1				chr6	70698886	70698887	18
chr6	70266674	70266675	-1				chr6	70698888	70698889	9
chr6	70267095	70267096	-1				chr6	70698890	70698891	13
chr6	70269394	70269395	-1				chr6	70698892	70698893	3
chr6	70277673	70277674	-1				chr6	70698894	70698895	7
chr6	70284504	70284505	-2				chr6	70699006	70699007	10
chr6	70284576	70284577	-1				chr6	70699057	70699058	50
chr6	70285536	70285537	-1				chr6	70699844	70699845	5
chr6	70285856	70285857	-13				chr6	70699846	70699847	348
chr6	70285887	70285888	-2				chr6	70699990	70699991	947
chr6	70286034	70286035	-4				chr6	70700020	70700021	160
chr6	70286174	70286175	-1				chr6	70700028	70700029	2
chr6	70287241	70287242	-2				chr6	70700062	70700063	2
chr6	70288009	70288010	-1				chr6	70700385	70700386	14
chr6	70290521	70290522	-4				chr6	70700387	70700388	184
chr6	70290524	70290525	-2				chr6	70700736	70700737	1
chr6	70290817	70290818	-10				chr6	70700748	70700749	6
chr6	70291077	70291078	-7				chr6	70700936	70700937	310
chr6	70291475	70291476	-21				chr6	70702595	70702596	452
chr6	70292387	70292388	-4				chr6	70703402	70703403	166
chr6	70294524	70294525	-1				chr6	70704156	70704157	2
chr6	70295261	70295262	-14				chr6	70704827	70704828	34
chr6	70296854	70296855	-4
chr6	70298256	70298257	-1
chr6	70301754	70301755	-19
chr6	70302953	70302954	-3
chr6	70303077	70303078	-1				Negative strand
chr6	70306332	70306333	-1				chr6	69891571	69891572	-1
chr6	70306414	70306415	-1				chr6	69893761	69893762	-1
chr6	70306500	70306501	-2				chr6	69946430	69946431	-1
chr6	70307715	70307716	-20				chr6	69960810	69960811	-3
chr6	70307717	70307718	-24				chr6	69961840	69961841	-2
chr6	70307727	70307728	-5				chr6	69974430	69974431	-1
chr6	70307977	70307978	-2				chr6	69990878	69990879	-3
chr6	70310969	70310970	-3				chr6	69992468	69992469	-1
chr6	70311190	70311191	-3				chr6	69992476	69992477	-2
chr6	70311293	70311294	-1				chr6	69992798	69992799	-2
chr6	70314414	70314415	-4				chr6	69993541	69993542	-2
chr6	70316418	70316419	-4				chr6	69993543	69993544	-1
chr6	70316561	70316562	-2				chr6	69993579	69993580	-5
chr6	70316565	70316566	-1				chr6	69993581	69993582	-6
chr6	70317549	70317550	-1				chr6	69993593	69993594	-6
chr6	70317853	70317854	-2				chr6	69994158	69994159	-6
chr6	70318172	70318173	-2				chr6	69995131	69995132	-4
chr6	70318451	70318452	-1				chr6	70024217	70024218	-2
chr6	70319579	70319580	-1				chr6	70024535	70024536	-7
chr6	70321918	70321919	-1				chr6	70025532	70025533	-19
chr6	70322041	70322042	-1				chr6	70029304	70029305	-4
chr6	70322044	70322045	-3				chr6	70033421	70033422	-2
chr6	70322046	70322047	-4				chr6	70093794	70093795	-1
chr6	70322048	70322049	-7				chr6	70095366	70095367	-5
chr6	70322064	70322065	-1				chr6	70099772	70099773	-6
chr6	70322209	70322210	-1				chr6	70107348	70107349	-11
chr6	70322502	70322503	-3				chr6	70150740	70150741	-13
chr6	70322630	70322631	-485				chr6	70157653	70157654	-2
chr6	70328003	70328004	-2				chr6	70164801	70164802	-2
chr6	70328956	70328957	-2				chr6	70166005	70166006	-2
chr6	70336504	70336505	-1				chr6	70166172	70166173	-3
chr6	70337009	70337010	-5				chr6	70166799	70166800	-24
chr6	70337017	70337018	-2				chr6	70166904	70166905	-3
chr6	70342854	70342855	-29				chr6	70166906	70166907	-5
chr6	70343788	70343789	-1				chr6	70167319	70167320	-3
chr6	70345860	70345861	-1				chr6	70167447	70167448	-5
chr6	70348574	70348575	-1				chr6	70244510	70244511	-6
chr6	70356515	70356516	-3				chr6	70245930	70245931	-4
chr6	70356662	70356663	-11				chr6	70251597	70251598	-1
chr6	70362022	70362023	-1				chr6	70270963	70270964	-7
chr6	70365066	70365067	-1				chr6	70285856	70285857	-5
chr6	70366599	70366600	-11				chr6	70301754	70301755	-7
chr6	70367973	70367974	-7				chr6	70307727	70307728	-1
chr6	70368257	70368258	-2				chr6	70314412	70314413	-4
chr6	70368910	70368911	-6				chr6	70322041	70322042	-1
chr6	70369266	70369267	-4				chr6	70322209	70322210	-4
chr6	70370265	70370266	-2				chr6	70322630	70322631	-3
chr6	70370367	70370368	-5				chr6	70370555	70370556	-2
chr6	70370555	70370556	-87				chr6	70370558	70370559	-1
chr6	70370558	70370559	-7				chr6	70388767	70388768	-1
chr6	70371006	70371007	-1				chr6	70407013	70407014	-1
chr6	70371471	70371472	-1				chr6	70418837	70418838	-1
chr6	70371479	70371480	-1				chr6	70424779	70424780	-2
chr6	70373600	70373601	-3				chr6	70441392	70441393	-1
chr6	70373602	70373603	-2				chr6	70443370	70443371	-2
chr6	70373782	70373783	-24				chr6	70444017	70444018	-4
chr6	70375575	70375576	-15				chr6	70444257	70444258	-2
chr6	70375855	70375856	-104				chr6	70444472	70444473	-2
chr6	70375857	70375858	-161				chr6	70444478	70444479	-4
chr6	70376218	70376219	-2				chr6	70448354	70448355	-24
chr6	70376658	70376659	-10				chr6	70448356	70448357	-4
chr6	70376660	70376661	-3				chr6	70461217	70461218	-1
chr6	70378596	70378597	-1				chr6	70461905	70461906	-3
chr6	70378605	70378606	-2				chr6	70468557	70468558	-11
chr6	70380388	70380389	-1				chr6	70468823	70468824	-4
chr6	70380895	70380896	-1				chr6	70675406	70675407	-65
chr6	70384180	70384181	-2				chr6	70676370	70676371	-16
chr6	70384443	70384444	-8				chr6	70676713	70676714	-15
chr6	70384470	70384471	-2				chr6	70676771	70676772	-4
chr6	70384998	70384999	-15				chr6	70694180	70694181	-1
chr6	70385437	70385438	-5				chr6	70699894	70699895	-1
chr6	70385596	70385597	-3				chr6	70699896	70699897	-1
chr6	70386391	70386392	-1				chr6	70702598	70702599	-27
chr6	70386860	70386861	-11
chr6	70386891	70386892	-1
chr6	70387733	70387734	-11
chr6	70388767	70388768	-59
chr6	70395465	70395466	-5
chr6	70395829	70395830	-4
chr6	70396000	70396001	-4
chr6	70396068	70396069	-2
chr6	70398025	70398026	-1
chr6	70399117	70399118	-3
chr6	70401660	70401661	-2
chr6	70402041	70402042	-2
chr6	70402107	70402108	-1
chr6	70402109	70402110	-1
chr6	70402125	70402126	-2
chr6	70402792	70402793	-1
chr6	70403476	70403477	-3
chr6	70404263	70404264	-21
chr6	70407004	70407005	-1
chr6	70407013	70407014	-26
chr6	70407694	70407695	-65
chr6	70408054	70408055	-2
chr6	70408144	70408145	-5
chr6	70409407	70409408	-1
chr6	70409413	70409414	-62
chr6	70409875	70409876	-4
chr6	70410802	70410803	-15
chr6	70411993	70411994	-3
chr6	70412040	70412041	-1
chr6	70412044	70412045	-1
chr6	70412046	70412047	-1
chr6	70413942	70413943	-4
chr6	70416330	70416331	-1
chr6	70417284	70417285	-24
chr6	70417374	70417375	-1
chr6	70417568	70417569	-2
chr6	70418549	70418550	-1
chr6	70418579	70418580	-59
chr6	70418837	70418838	-103
chr6	70419063	70419064	-5
chr6	70419154	70419155	-6
chr6	70419269	70419270	-2
chr6	70420091	70420092	-18
chr6	70420213	70420214	-18
chr6	70420266	70420267	-4
chr6	70420554	70420555	-2
chr6	70420606	70420607	-1
chr6	70420743	70420744	-2
chr6	70420774	70420775	-5
chr6	70421194	70421195	-6
chr6	70421412	70421413	-1
chr6	70421650	70421651	-12
chr6	70422161	70422162	-1
chr6	70422422	70422423	-1
chr6	70422466	70422467	-41
chr6	70422469	70422470	-78
chr6	70422645	70422646	-88
chr6	70422717	70422718	-5
chr6	70422734	70422735	-8
chr6	70422736	70422737	-4
chr6	70422749	70422750	-1
chr6	70422949	70422950	-7
chr6	70423362	70423363	-1
chr6	70423461	70423462	-9
chr6	70424069	70424070	-64
chr6	70424078	70424079	-3
chr6	70424779	70424780	-223
chr6	70425959	70425960	-31
chr6	70425970	70425971	-4
chr6	70425972	70425973	-1
chr6	70426103	70426104	-3
chr6	70426198	70426199	-1
chr6	70426302	70426303	-4
chr6	70426308	70426309	-31
chr6	70426310	70426311	-69
chr6	70426318	70426319	-15
chr6	70426320	70426321	-2
chr6	70426322	70426323	-3
chr6	70429701	70429702	-15
chr6	70430977	70430978	-15
chr6	70431468	70431469	-3
chr6	70431470	70431471	-2
chr6	70432247	70432248	-3
chr6	70432255	70432256	-61
chr6	70440027	70440028	-1
chr6	70441392	70441393	-13
chr6	70441394	70441395	-2
chr6	70441785	70441786	-16
chr6	70441800	70441801	-1
chr6	70442077	70442078	-8
chr6	70442079	70442080	-2
chr6	70442762	70442763	-3
chr6	70442839	70442840	-1
chr6	70442854	70442855	-15
chr6	70442888	70442889	-89
chr6	70443198	70443199	-2
chr6	70443350	70443351	-504
chr6	70443370	70443371	-277
chr6	70443768	70443769	-46
chr6	70443865	70443866	-9
chr6	70444017	70444018	-222
chr6	70444257	70444258	-408
chr6	70444472	70444473	-559
chr6	70444478	70444479	-1208
chr6	70444932	70444933	-1
chr6	70445479	70445480	-135
chr6	70447623	70447624	-4
chr6	70447956	70447957	-4
chr6	70448343	70448344	-7
chr6	70448354	70448355	-2782
chr6	70448356	70448357	-604
chr6	70448712	70448713	-1
chr6	70449008	70449009	-2
chr6	70450168	70450169	-1
chr6	70452230	70452231	-78
chr6	70452310	70452311	-8
chr6	70452325	70452326	-2
chr6	70452359	70452360	-3
chr6	70452385	70452386	-1
chr6	70452632	70452633	-5
chr6	70457609	70457610	-11
chr6	70457806	70457807	-2
chr6	70458941	70458942	-1
chr6	70460534	70460535	-10
chr6	70460652	70460653	-1
chr6	70460655	70460656	-11
chr6	70460992	70460993	-1
chr6	70461213	70461214	-1
chr6	70461215	70461216	-2
chr6	70461217	70461218	-1
chr6	70461221	70461222	-1
chr6	70461223	70461224	-10
chr6	70461225	70461226	-35
chr6	70461227	70461228	-7
chr6	70461229	70461230	-1
chr6	70461905	70461906	-11
chr6	70463857	70463858	-1
chr6	70466959	70466960	-9
chr6	70468557	70468558	-15
chr6	70548337	70548338	-3
chr6	70672973	70672974	-1
chr6	70674935	70674936	-1
chr6	70675406	70675407	-62
chr6	70676370	70676371	-3
chr6	70677109	70677110	-1
chr6	70681215	70681216	-1
chr6	70687118	70687119	-1
chr6	70694008	70694009	-1
chr6	70694074	70694075	-2
chr6	70699894	70699895	-9
chr6	70699896	70699897	-15
chr6	70702598	70702599	-21

## Sheet: Fig.5d
			3C-HTGTS signals			3C-HTGTS signals								3C-HTGTS signals			3C-HTGTS signals
chr	start	end	Pre-rearranged Vk3-12/Jk1 Rep1	Pre-rearranged Vk3-12/Jk1 Rep2	Pre-rearranged Vk3-12/Jk1 Rep3	Pre-rearranged Vk3-12/Jk1/Jk2 inv Rep1	Pre-rearranged Vk3-12/Jk1/Jk2 inv Rep2	Pre-rearranged Vk3-12/Jk1/Jk2 inv Rep3			chr	start	end	Pre-rearranged Vk3-12/Jk1 Rep1	Pre-rearranged Vk3-12/Jk1 Rep2	Pre-rearranged Vk3-12/Jk1 Rep3	Pre-rearranged Vk3-12/Jk1/Jk2 inv Rep1	Pre-rearranged Vk3-12/Jk1/Jk2 inv Rep2	Pre-rearranged Vk3-12/Jk1/Jk2 inv Rep3
chr6	69403576	69404642	0	0	0	0	0	0			chr6	70673222	70673871	0	0	0	0	0	0
chr6	69404643	69405710	2	1	0	0	0	1			chr6	70673872	70674522	0	0	0	643	768	540
chr6	69405711	69406778	0	0	0	0	0	0			chr6	70674523	70675172	2105	1418	1381	1916	3473	1594
chr6	69406779	69407845	1	2	1	0	0	1			chr6	70675173	70675823	2179	1315	1203	1301	1857	1689
chr6	69407846	69408913	0	0	1	0	0	0			chr6	70675824	70676473	839	1341	1673	365	238	1498
chr6	69408914	69409981	4	2	0	0	0	1			chr6	70676474	70677124	1860	1257	1419	1257	860	816
chr6	69409982	69411048	2	0	1	3	2	1			chr6	70677125	70677774	499	440	474	403	333	334
chr6	69411049	69412116	1	3	1	3	2	1			chr6	70677775	70678425	304	243	272	211	229	200
chr6	69412117	69413184	2	1	0	4	0	1			chr6	70678426	70679076	243	142	206	160	182	178
chr6	69413185	69414251	1	0	2	0	2	1			chr6	70679077	70679726	174	148	177	150	160	102
chr6	69414252	69415319	0	0	0	3	2	0			chr6	70679727	70680377	105	146	136	153	143	86
chr6	69415320	69416387	1	0	7	1	2	2			chr6	70680378	70681027	64	72	67	89	69	66
chr6	69416388	69417454	0	0	0	0	2	0			chr6	70681028	70681678	149	137	214	152	189	181
chr6	69417455	69418522	1	1	2	0	0	3			chr6	70681679	70682328	70	70	80	80	90	78
chr6	69418523	69419590	4	0	0	0	1	6			chr6	70682329	70682979	28	54	34	27	21	45
chr6	69419591	69420658	0	0	1	1	1	2			chr6	70682980	70683629	63	78	59	66	100	50
chr6	69420659	69421725	3	2	3	0	1	1			chr6	70683630	70684280	47	36	53	62	48	52
chr6	69421726	69422793	2	0	3	2	3	1			chr6	70684281	70684931	41	82	82	148	116	85
chr6	69422794	69423861	0	3	2	0	0	1			chr6	70684932	70685581	42	70	79	69	104	89
chr6	69423862	69424928	3	2	2	2	0	1			chr6	70685582	70686232	75	126	92	219	128	161
chr6	69424929	69425996	0	1	6	1	3	0			chr6	70686233	70686882	52	58	56	79	61	52
chr6	69425997	69427064	0	3	1	2	1	1			chr6	70686883	70687533	53	49	38	83	96	70
chr6	69427065	69428131	1	0	0	3	3	1			chr6	70687534	70688183	47	56	58	97	85	56
chr6	69428132	69429199	1	0	1	1	2	1			chr6	70688184	70688834	35	121	68	90	100	44
chr6	69429200	69430267	1	1	0	0	1	0			chr6	70688835	70689484	48	49	65	61	44	49
chr6	69430268	69431334	2	1	1	1	0	3			chr6	70689485	70690135	43	46	64	71	117	56
chr6	69431335	69432402	1	0	1	0	4	1			chr6	70690136	70690786	67	50	62	76	71	71
chr6	69432403	69433470	1	1	0	0	3	0			chr6	70690787	70691436	55	66	71	106	118	90
chr6	69433471	69434537	1	2	1	2	0	1			chr6	70691437	70692087	57	61	63	80	60	64
chr6	69434538	69435605	1	0	3	0	2	1			chr6	70692088	70692737	93	77	71	115	118	111
chr6	69435606	69436673	0	2	2	0	1	1			chr6	70692738	70693388	140	94	107	144	97	105
chr6	69436674	69437741	3	1	0	0	0	0			chr6	70693389	70694038	159	117	143	232	195	144
chr6	69437742	69438808	1	0	0	0	0	1			chr6	70694039	70694689	201	197	227	374	329	340
chr6	69438809	69439876	0	0	1	0	0	0			chr6	70694690	70695339	85	60	88	99	130	88
chr6	69439877	69440944	0	1	1	2	0	0			chr6	70695340	70695990	117	109	88	211	217	149
chr6	69440945	69442011	1	0	1	0	1	1			chr6	70695991	70696641	82	89	75	113	115	86
chr6	69442012	69443079	0	0	0	0	0	0			chr6	70696642	70697291	54	61	52	61	63	51
chr6	69443080	69444147	2	2	1	0	0	3			chr6	70697292	70697942	68	76	68	99	57	72
chr6	69444148	69445214	2	0	1	2	5	1			chr6	70697943	70698592	109	109	87	155	201	109
chr6	69445215	69446282	1	2	10	1	2	2			chr6	70698593	70699243	83	92	86	79	53	144
chr6	69446283	69447350	3	0	0	0	1	2			chr6	70699244	70699893	113	136	123	128	92	141
chr6	69447351	69448417	3	1	2	3	4	3			chr6	70699894	70700544	118	129	127	119	85	140
chr6	69448418	69449485	4	3	2	2	3	2			chr6	70700545	70701194	122	150	120	91	124	132
chr6	69449486	69450553	8	9	5	5	6	7			chr6	70701195	70701845	0	0	0	0	0	0
chr6	69450554	69451621	0	0	0	0	0	0			chr6	70701846	70702496	212	250	211	171	161	163
chr6	69451622	69452688	6	3	5	3	1	3			chr6	70702497	70703146	366	351	293	309	265	320
chr6	69452689	69453756	4	2	2	2	4	2			chr6	70703147	70703797	152	97	93	89	105	120
chr6	69453757	69454824	2	0	2	1	4	2			chr6	70703798	70704447	128	95	103	139	103	161
chr6	69454825	69455891	3	2	3	1	2	2			chr6	70704448	70705098	48	56	89	59	79	70
chr6	69455892	69456959	2	6	1	0	1	2			chr6	70705099	70705748	38	41	52	46	56	45
chr6	69456960	69458027	3	1	1	1	2	3			chr6	70705749	70706399	36	30	18	26	51	19
chr6	69458028	69459094	4	2	3	2	1	3			chr6	70706400	70707049	25	38	21	27	32	25
chr6	69459095	69460162	0	0	0	1	0	3			chr6	70707050	70707700	13	6	22	25	20	19
chr6	69460163	69461230	3	8	0	1	2	2			chr6	70707701	70708351	9	4	1	2	9	9
chr6	69461231	69462297	2	2	2	2	1	6			chr6	70708352	70709001	9	7	11	21	11	9
chr6	69462298	69463365	0	1	2	1	3	5			chr6	70709002	70709652	28	24	29	18	31	23
chr6	69463366	69464433	1	3	0	2	2	2			chr6	70709653	70710302	4	5	4	15	4	3
chr6	69464434	69465500	3	2	2	2	1	2			chr6	70710303	70710953	31	36	21	20	27	33
chr6	69465501	69466568	1	1	5	2	3	0			chr6	70710954	70711603	18	49	35	24	24	24
chr6	69466569	69467636	2	5	1	3	2	4			chr6	70711604	70712254	15	19	14	15	16	23
chr6	69467637	69468704	4	2	0	5	2	7			chr6	70712255	70712904	15	11	19	14	10	13
chr6	69468705	69469771	0	2	4	1	2	3			chr6	70712905	70713555	21	32	32	29	28	37
chr6	69469772	69470839	19	3	3	0	3	2			chr6	70713556	70714206	45	20	19	14	19	22
chr6	69470840	69471907	2	14	15	2	0	2			chr6	70714207	70714856	27	27	25	12	28	23
chr6	69471908	69472974	2	1	4	2	2	3			chr6	70714857	70715507	21	14	22	30	40	28
chr6	69472975	69474042	0	1	1	0	3	1			chr6	70715508	70716157	20	12	30	20	15	22
chr6	69474043	69475110	1	2	0	0	3	3			chr6	70716158	70716808	22	46	11	11	14	20
chr6	69475111	69476177	0	0	3	2	2	2			chr6	70716809	70717458	32	44	22	29	18	19
chr6	69476178	69477245	1	0	0	2	0	2			chr6	70717459	70718109	20	20	26	22	28	19
chr6	69477246	69478313	1	1	2	2	3	3			chr6	70718110	70718759	111	74	96	73	100	83
chr6	69478314	69479380	1	0	3	3	3	0			chr6	70718760	70719410	115	129	126	114	95	142
chr6	69479381	69480448	0	1	0	3	0	2			chr6	70719411	70720061	42	47	47	33	39	38
chr6	69480449	69481516	1	2	0	1	2	1			chr6	70720062	70720711	26	21	25	22	19	15
chr6	69481517	69482583	2	3	2	7	3	1			chr6	70720712	70721362	16	21	23	29	17	11
chr6	69482584	69483651	1	0	0	1	2	4			chr6	70721363	70722012	17	7	11	14	12	10
chr6	69483652	69484719	0	2	0	1	1	1			chr6	70722013	70722663	10	12	10	9	26	11
chr6	69484720	69485787	0	2	0	0	1	1			chr6	70722664	70723313	8	26	12	13	18	30
chr6	69485788	69486854	0	0	0	0	0	0			chr6	70723314	70723964	12	11	6	11	18	13
chr6	69486855	69487922	2	0	2	1	1	1			chr6	70723965	70724614	12	23	8	15	16	7
chr6	69487923	69488990	1	0	0	0	1	0			chr6	70724615	70725265	15	7	17	9	20	10
chr6	69488991	69490057	4	1	2	0	1	1			chr6	70725266	70725916	8	8	4	7	5	12
chr6	69490058	69491125	1	1	0	1	3	2			chr6	70725917	70726566	11	9	5	8	7	9
chr6	69491126	69492193	3	2	3	4	1	1			chr6	70726567	70727217	4	16	6	8	7	4
chr6	69492194	69493260	2	2	2	2	1	1			chr6	70727218	70727867	5	8	8	4	3	5
chr6	69493261	69494328	2	3	2	2	1	1			chr6	70727868	70728518	6	5	5	4	7	7
chr6	69494329	69495396	2	4	2	1	1	4			chr6	70728519	70729168	14	11	0	10	13	6
chr6	69495397	69496463	3	1	3	1	3	1			chr6	70729169	70729819	5	5	5	5	3	5
chr6	69496464	69497531	0	2	0	0	0	1			chr6	70729820	70730469	7	8	7	17	10	8
chr6	69497532	69498599	6	3	0	1	0	2			chr6	70730470	70731120	5	8	4	5	11	2
chr6	69498600	69499667	2	0	3	2	1	0			chr6	70731121	70731771	10	5	5	9	7	7
chr6	69499668	69500734	1	3	0	1	0	2			chr6	70731772	70732421	4	7	4	7	5	4
chr6	69500735	69501802	3	1	2	3	1	4			chr6	70732422	70733072	2	3	7	2	6	5
chr6	69501803	69502870	1	0	1	2	2	1			chr6	70733073	70733722	8	13	4	8	15	9
chr6	69502871	69503937	0	1	2	2	0	9			chr6	70733723	70734373	5	9	6	4	4	5
chr6	69503938	69505005	1	0	1	3	2	4			chr6	70734374	70735023	0	0	0	0	0	0
chr6	69505006	69506073	0	3	1	0	2	1			chr6	70735024	70735674	5	3	4	10	6	6
chr6	69506074	69507140	1	3	1	1	1	2			chr6	70735675	70736324	5	6	12	5	9	5
chr6	69507141	69508208	0	3	4	2	0	2			chr6	70736325	70736975	6	9	4	5	6	5
chr6	69508209	69509276	0	0	0	1	0	1			chr6	70736976	70737626	5	3	14	10	11	11
chr6	69509277	69510343	2	0	0	0	0	0			chr6	70737627	70738276	2	8	7	10	8	3
chr6	69510344	69511411	0	1	1	2	1	0			chr6	70738277	70738927	5	3	9	17	8	9
chr6	69511412	69512479	2	1	0	2	2	2			chr6	70738928	70739577	12	8	9	12	14	10
chr6	69512480	69513546	0	0	0	3	0	1			chr6	70739578	70740228	7	31	14	23	14	10
chr6	69513547	69514614	2	0	0	3	2	1			chr6	70740229	70740878	45	45	53	25	31	24
chr6	69514615	69515682	1	0	0	0	0	1			chr6	70740879	70741529	0	0	0	0	0	0
chr6	69515683	69516750	1	2	1	0	1	1			chr6	70741530	70742179	0	0	0	0	0	0
chr6	69516751	69517817	2	1	1	1	2	3			chr6	70742180	70742830	0	0	0	0	0	0
chr6	69517818	69518885	3	2	1	1	3	1			chr6	70742831	70743481	19	49	51	11	22	24
chr6	69518886	69519953	2	1	2	0	1	3			chr6	70743482	70744131	9	29	17	9	13	5
chr6	69519954	69521020	2	4	3	2	2	2			chr6	70744132	70744782	6	9	21	8	11	6
chr6	69521021	69522088	0	1	2	3	1	1			chr6	70744783	70745432	0	0	0	0	0	0
chr6	69522089	69523156	2	1	1	0	2	0			chr6	70745433	70746083	5	41	7	7	10	6
chr6	69523157	69524223	3	0	3	2	1	1			chr6	70746084	70746733	5	3	4	2	2	3
chr6	69524224	69525291	3	1	3	2	4	1			chr6	70746734	70747384	11	4	5	6	7	5
chr6	69525292	69526359	4	4	3	1	2	1			chr6	70747385	70748034	12	21	23	15	13	6
chr6	69526360	69527426	2	0	1	2	5	1			chr6	70748035	70748685	16	72	15	14	11	17
chr6	69527427	69528494	4	2	4	2	3	3			chr6	70748686	70749336	8	3	20	2	6	6
chr6	69528495	69529562	2	2	1	1	1	2			chr6	70749337	70749986	6	9	9	4	11	5
chr6	69529563	69530629	2	2	3	1	0	1			chr6	70749987	70750637	3	3	4	6	10	2
chr6	69530630	69531697	5	2	3	3	0	1			chr6	70750638	70751287	6	4	9	8	6	3
chr6	69531698	69532765	1	4	1	2	2	5			chr6	70751288	70751938	0	0	0	0	0	0
chr6	69532766	69533833	3	0	6	2	1	1			chr6	70751939	70752588	4	6	7	20	20	7
chr6	69533834	69534900	2	1	1	0	0	2			chr6	70752589	70753239	4	10	15	3	9	1
chr6	69534901	69535968	3	2	1	1	1	2			chr6	70753240	70753889	8	7	3	4	13	3
chr6	69535969	69537036	1	1	3	2	0	2			chr6	70753890	70754540	2	8	2	3	3	3
chr6	69537037	69538103	1	3	44	2	4	5			chr6	70754541	70755190	16	11	7	4	10	2
chr6	69538104	69539171	0	2	2	2	0	1
chr6	69539172	69540239	2	1	0	1	2	2
chr6	69540240	69541306	0	1	2	1	0	1
chr6	69541307	69542374	0	0	3	0	0	0
chr6	69542375	69543442	0	0	0	0	0	0
chr6	69543443	69544509	0	0	0	0	0	1
chr6	69544510	69545577	1	0	0	0	3	1
chr6	69545578	69546645	1	1	0	2	2	1
chr6	69546646	69547713	3	0	1	4	0	1
chr6	69547714	69548780	1	1	1	0	2	1
chr6	69548781	69549848	0	10	2	2	1	1
chr6	69549849	69550916	0	1	1	4	3	1
chr6	69550917	69551983	2	1	0	2	0	1
chr6	69551984	69553051	1	2	1	2	1	3
chr6	69553052	69554119	1	0	1	1	1	1
chr6	69554120	69555186	16	0	4	0	1	0
chr6	69555187	69556254	2	9	2	1	3	1
chr6	69556255	69557322	0	1	1	1	2	1
chr6	69557323	69558389	2	0	2	1	1	0
chr6	69558390	69559457	0	0	0	0	0	1
chr6	69559458	69560525	1	1	2	1	2	3
chr6	69560526	69561592	3	2	1	3	2	2
chr6	69561593	69562660	1	0	3	2	3	2
chr6	69562661	69563728	2	1	1	3	1	1
chr6	69563729	69564796	1	4	2	0	4	1
chr6	69564797	69565863	2	2	0	1	1	1
chr6	69565864	69566931	0	2	0	1	1	2
chr6	69566932	69567999	2	1	2	1	0	3
chr6	69568000	69569066	1	2	2	2	1	2
chr6	69569067	69570134	2	2	5	0	1	1
chr6	69570135	69571202	4	3	2	2	1	1
chr6	69571203	69572269	0	8	1	2	1	4
chr6	69572270	69573337	1	1	1	4	5	2
chr6	69573338	69574405	1	1	0	0	0	2
chr6	69574406	69575472	1	5	4	3	0	2
chr6	69575473	69576540	4	3	2	0	2	1
chr6	69576541	69577608	5	0	3	0	5	3
chr6	69577609	69578675	2	0	2	1	1	2
chr6	69578676	69579743	1	1	2	3	0	3
chr6	69579744	69580811	0	7	1	1	2	1
chr6	69580812	69581879	1	3	1	2	1	1
chr6	69581880	69582946	1	0	2	1	2	1
chr6	69582947	69584014	0	2	2	1	1	1
chr6	69584015	69585082	1	1	0	0	1	1
chr6	69585083	69586149	1	4	3	3	6	1
chr6	69586150	69587217	1	0	3	0	2	2
chr6	69587218	69588285	2	1	3	1	3	6
chr6	69588286	69589352	2	1	9	2	6	2
chr6	69589353	69590420	3	0	0	1	3	2
chr6	69590421	69591488	4	1	1	3	5	1
chr6	69591489	69592555	0	0	1	0	1	0
chr6	69592556	69593623	3	2	0	2	4	4
chr6	69593624	69594691	0	2	1	1	4	2
chr6	69594692	69595759	0	0	0	0	0	0
chr6	69595760	69596826	3	3	4	4	2	2
chr6	69596827	69597894	5	1	4	3	3	1
chr6	69597895	69598962	2	4	1	2	1	3
chr6	69598963	69600029	5	1	2	3	4	4
chr6	69600030	69601097	2	3	1	3	3	2
chr6	69601098	69602165	3	2	2	2	3	2
chr6	69602166	69603232	1	6	2	2	2	1
chr6	69603233	69604300	13	3	5	3	2	3
chr6	69604301	69605368	2	2	3	6	0	3
chr6	69605369	69606435	2	1	1	5	3	1
chr6	69606436	69607503	1	2	2	3	5	1
chr6	69607504	69608571	4	2	4	1	0	1
chr6	69608572	69609638	0	0	0	0	0	0
chr6	69609639	69610706	0	0	0	0	0	0
chr6	69610707	69611774	4	2	13	5	3	5
chr6	69611775	69612842	11	3	8	4	9	6
chr6	69612843	69613909	7	5	4	5	1	5
chr6	69613910	69614977	3	5	5	2	1	3
chr6	69614978	69616045	5	3	4	6	2	8
chr6	69616046	69617112	1	1	0	1	1	2
chr6	69617113	69618180	1	1	2	2	2	3
chr6	69618181	69619248	1	3	5	5	2	4
chr6	69619249	69620315	2	1	2	5	2	2
chr6	69620316	69621383	2	1	1	2	0	2
chr6	69621384	69622451	0	3	1	4	1	4
chr6	69622452	69623518	0	5	0	3	1	3
chr6	69623519	69624586	4	6	2	2	1	6
chr6	69624587	69625654	1	3	2	1	2	1
chr6	69625655	69626722	2	2	2	5	0	3
chr6	69626723	69627789	2	4	2	2	1	6
chr6	69627790	69628857	3	3	5	3	4	3
chr6	69628858	69629925	2	2	3	3	2	2
chr6	69629926	69630992	3	6	5	2	3	7
chr6	69630993	69632060	7	8	16	6	5	8
chr6	69632061	69633128	9	9	13	3	3	8
chr6	69633129	69634195	5	2	2	3	4	4
chr6	69634196	69635263	4	29	3	1	2	3
chr6	69635264	69636331	1	7	7	2	1	4
chr6	69636332	69637398	0	1	2	3	0	2
chr6	69637399	69638466	5	2	2	5	1	2
chr6	69638467	69639534	2	2	5	1	2	1
chr6	69639535	69640601	1	3	4	2	2	3
chr6	69640602	69641669	2	2	4	0	7	1
chr6	69641670	69642737	1	1	2	3	3	1
chr6	69642738	69643805	1	3	3	2	3	2
chr6	69643806	69644872	4	1	4	2	2	3
chr6	69644873	69645940	0	2	1	1	3	0
chr6	69645941	69647008	3	2	2	2	1	1
chr6	69647009	69648075	3	2	2	2	2	2
chr6	69648076	69649143	3	0	3	0	1	1
chr6	69649144	69650211	1	0	2	1	2	0
chr6	69650212	69651278	2	2	3	1	2	2
chr6	69651279	69652346	3	2	1	2	6	5
chr6	69652347	69653414	2	1	1	0	0	1
chr6	69653415	69654481	2	3	1	3	1	4
chr6	69654482	69655549	2	1	1	1	0	1
chr6	69655550	69656617	0	3	0	2	0	0
chr6	69656618	69657684	0	1	1	1	1	2
chr6	69657685	69658752	1	1	3	2	1	2
chr6	69658753	69659820	3	3	7	2	1	5
chr6	69659821	69660888	0	0	0	0	0	0
chr6	69660889	69661955	2	5	2	1	1	1
chr6	69661956	69663023	2	1	3	0	2	3
chr6	69663024	69664091	1	1	2	2	1	2
chr6	69664092	69665158	2	0	10	3	1	1
chr6	69665159	69666226	1	1	3	0	1	2
chr6	69666227	69667294	0	2	2	1	0	1
chr6	69667295	69668361	1	13	3	3	1	1
chr6	69668362	69669429	1	1	6	2	5	4
chr6	69669430	69670497	0	1	0	0	0	2
chr6	69670498	69671564	1	2	3	2	0	3
chr6	69671565	69672632	2	4	2	2	2	4
chr6	69672633	69673700	1	4	9	1	1	4
chr6	69673701	69674768	0	1	2	3	1	4
chr6	69674769	69675835	2	6	7	2	4	7
chr6	69675836	69676903	5	6	3	5	3	3
chr6	69676904	69677971	8	5	2	5	2	5
chr6	69677972	69679038	2	2	1	2	4	2
chr6	69679039	69680106	5	2	2	1	4	2
chr6	69680107	69681174	4	1	3	4	2	3
chr6	69681175	69682241	8	2	3	2	3	1
chr6	69682242	69683309	6	4	6	3	4	6
chr6	69683310	69684377	3	0	0	3	1	2
chr6	69684378	69685444	4	4	5	4	7	3
chr6	69685445	69686512	3	2	2	5	4	4
chr6	69686513	69687580	1	4	2	2	3	3
chr6	69687581	69688647	2	3	22	2	2	5
chr6	69688648	69689715	1	0	2	2	2	1
chr6	69689716	69690783	1	3	2	2	2	1
chr6	69690784	69691851	1	21	4	1	5	2
chr6	69691852	69692918	3	1	2	2	3	2
chr6	69692919	69693986	1	1	3	3	1	2
chr6	69693987	69695054	0	2	1	1	1	2
chr6	69695055	69696121	0	2	10	1	3	1
chr6	69696122	69697189	3	1	3	5	3	2
chr6	69697190	69698257	1	2	2	1	2	1
chr6	69698258	69699324	1	1	5	2	3	1
chr6	69699325	69700392	1	2	2	2	2	1
chr6	69700393	69701460	3	5	3	5	3	2
chr6	69701461	69702527	1	0	2	5	4	2
chr6	69702528	69703595	3	4	2	3	2	2
chr6	69703596	69704663	1	1	1	3	4	1
chr6	69704664	69705730	2	2	1	1	0	2
chr6	69705731	69706798	3	3	6	4	1	3
chr6	69706799	69707866	1	4	3	6	2	1
chr6	69707867	69708934	13	18	4	7	3	4
chr6	69708935	69710001	2	2	4	5	4	4
chr6	69710002	69711069	3	0	4	4	4	3
chr6	69711070	69712137	1	0	8	0	0	1
chr6	69712138	69713204	5	8	5	7	5	6
chr6	69713205	69714272	7	7	11	20	9	11
chr6	69714273	69715340	8	11	4	10	10	6
chr6	69715341	69716407	7	4	2	4	5	4
chr6	69716408	69717475	4	5	5	5	4	2
chr6	69717476	69718543	3	5	4	2	3	1
chr6	69718544	69719610	3	5	4	5	2	1
chr6	69719611	69720678	1	1	4	3	3	2
chr6	69720679	69721746	0	2	3	6	1	1
chr6	69721747	69722814	2	3	2	3	2	6
chr6	69722815	69723881	4	15	6	4	5	2
chr6	69723882	69724949	4	3	4	3	5	4
chr6	69724950	69726017	1	2	2	1	3	3
chr6	69726018	69727084	3	17	2	5	3	5
chr6	69727085	69728152	5	5	4	5	5	4
chr6	69728153	69729220	7	18	3	4	5	3
chr6	69729221	69730287	7	6	3	1	2	2
chr6	69730288	69731355	1	3	10	6	3	15
chr6	69731356	69732423	5	2	1	1	2	5
chr6	69732424	69733490	2	1	1	1	2	1
chr6	69733491	69734558	1	1	2	2	4	3
chr6	69734559	69735626	3	4	1	1	3	2
chr6	69735627	69736693	1	0	2	3	5	0
chr6	69736694	69737761	2	1	3	5	3	1
chr6	69737762	69738829	5	5	0	2	3	1
chr6	69738830	69739897	3	2	3	5	4	3
chr6	69739898	69740964	0	0	0	0	0	0
chr6	69740965	69742032	0	0	1	0	0	0
chr6	69742033	69743100	4	1	3	1	3	6
chr6	69743101	69744167	5	1	6	2	2	2
chr6	69744168	69745235	2	1	1	0	6	5
chr6	69745236	69746303	4	2	2	3	3	4
chr6	69746304	69747370	3	2	1	3	1	1
chr6	69747371	69748438	0	0	0	1	0	0
chr6	69748439	69749506	1	2	5	5	5	7
chr6	69749507	69750573	0	0	0	0	0	0
chr6	69750574	69751641	0	0	0	0	0	0
chr6	69751642	69752709	1	1	4	1	1	0
chr6	69752710	69753776	2	3	1	2	4	0
chr6	69753777	69754844	2	5	2	4	4	1
chr6	69754845	69755912	7	3	7	1	2	2
chr6	69755913	69756980	3	5	3	4	2	2
chr6	69756981	69758047	2	3	4	6	7	2
chr6	69758048	69759115	2	4	2	1	3	2
chr6	69759116	69760183	3	1	3	2	1	3
chr6	69760184	69761250	5	3	3	6	5	5
chr6	69761251	69762318	5	3	4	3	4	2
chr6	69762319	69763386	9	8	5	5	2	8
chr6	69763387	69764453	11	11	11	14	6	13
chr6	69764454	69765521	14	19	25	8	19	10
chr6	69765522	69766589	6	5	3	7	6	7
chr6	69766590	69767656	4	7	2	7	7	3
chr6	69767657	69768724	3	3	3	3	3	1
chr6	69768725	69769792	4	4	5	5	6	4
chr6	69769793	69770860	4	2	6	2	2	2
chr6	69770861	69771927	3	2	5	8	4	4
chr6	69771928	69772995	9	6	1	6	3	8
chr6	69772996	69774063	4	3	5	1	4	5
chr6	69774064	69775130	5	3	6	4	5	3
chr6	69775131	69776198	5	2	3	5	5	3
chr6	69776199	69777266	6	5	4	2	2	1
chr6	69777267	69778333	2	4	5	3	2	3
chr6	69778334	69779401	2	8	5	8	5	8
chr6	69779402	69780469	1	2	2	3	2	2
chr6	69780470	69781536	2	1	2	2	6	2
chr6	69781537	69782604	1	13	1	3	2	3
chr6	69782605	69783672	0	2	1	3	1	1
chr6	69783673	69784739	3	2	2	3	5	2
chr6	69784740	69785807	5	3	6	2	2	3
chr6	69785808	69786875	3	1	3	2	2	3
chr6	69786876	69787943	3	2	1	2	1	5
chr6	69787944	69789010	1	1	2	0	1	2
chr6	69789011	69790078	1	2	2	0	2	2
chr6	69790079	69791146	1	1	1	2	2	1
chr6	69791147	69792213	2	4	2	1	3	4
chr6	69792214	69793281	0	0	2	0	1	2
chr6	69793282	69794349	2	1	1	2	5	3
chr6	69794350	69795416	0	0	2	2	2	1
chr6	69795417	69796484	1	3	2	3	1	7
chr6	69796485	69797552	2	2	2	5	3	2
chr6	69797553	69798619	1	2	2	5	4	1
chr6	69798620	69799687	2	19	4	1	2	2
chr6	69799688	69800755	0	0	1	5	4	0
chr6	69800756	69801822	5	5	3	6	2	3
chr6	69801823	69802890	0	1	1	1	2	3
chr6	69802891	69803958	3	4	3	1	3	2
chr6	69803959	69805026	2	4	3	1	3	4
chr6	69805027	69806093	1	2	2	2	4	4
chr6	69806094	69807161	3	3	2	3	2	3
chr6	69807162	69808229	9	5	2	3	4	7
chr6	69808230	69809296	6	5	7	5	9	8
chr6	69809297	69810364	1	2	3	5	4	3
chr6	69810365	69811432	9	2	2	3	2	2
chr6	69811433	69812499	1	2	0	2	1	2
chr6	69812500	69813567	3	1	1	2	1	2
chr6	69813568	69814635	1	2	5	2	0	2
chr6	69814636	69815702	2	2	4	0	2	6
chr6	69815703	69816770	3	2	2	3	3	5
chr6	69816771	69817838	1	1	2	2	1	2
chr6	69817839	69818906	5	1	1	4	5	3
chr6	69818907	69819973	1	1	2	1	1	1
chr6	69819974	69821041	1	1	0	3	2	2
chr6	69821042	69822109	5	3	2	2	3	2
chr6	69822110	69823176	2	1	0	2	2	3
chr6	69823177	69824244	2	1	3	2	2	3
chr6	69824245	69825312	1	2	2	3	4	3
chr6	69825313	69826379	1	13	2	3	2	1
chr6	69826380	69827447	9	5	8	2	2	8
chr6	69827448	69828515	4	5	2	5	5	4
chr6	69828516	69829582	4	6	6	7	2	2
chr6	69829583	69830650	1	3	2	7	3	5
chr6	69830651	69831718	1	1	3	1	3	1
chr6	69831719	69832785	4	10	17	3	4	3
chr6	69832786	69833853	3	1	4	3	4	3
chr6	69833854	69834921	12	0	3	2	1	1
chr6	69834922	69835989	2	2	1	3	3	2
chr6	69835990	69837056	1	1	5	5	3	1
chr6	69837057	69838124	1	1	2	2	3	1
chr6	69838125	69839192	1	4	2	2	2	3
chr6	69839193	69840259	4	5	3	2	6	3
chr6	69840260	69841327	2	1	1	1	3	2
chr6	69841328	69842395	0	2	2	3	0	2
chr6	69842396	69843462	1	1	1	2	1	3
chr6	69843463	69844530	22	1	1	2	2	4
chr6	69844531	69845598	0	0	0	1	1	4
chr6	69845599	69846665	1	1	0	0	4	3
chr6	69846666	69847733	2	1	2	2	3	3
chr6	69847734	69848801	6	2	3	3	3	4
chr6	69848802	69849869	2	2	3	3	3	2
chr6	69849870	69850936	4	6	5	3	3	3
chr6	69850937	69852004	2	1	4	2	3	1
chr6	69852005	69853072	2	2	2	2	1	3
chr6	69853073	69854139	1	3	5	4	2	1
chr6	69854140	69855207	6	0	1	4	4	1
chr6	69855208	69856275	5	2	3	0	2	1
chr6	69856276	69857342	2	1	3	1	1	1
chr6	69857343	69858410	0	1	4	4	0	7
chr6	69858411	69859478	1	0	2	2	2	3
chr6	69859479	69860545	3	4	10	2	3	3
chr6	69860546	69861613	3	1	6	2	4	3
chr6	69861614	69862681	3	2	3	0	0	2
chr6	69862682	69863748	1	3	4	1	3	5
chr6	69863749	69864816	5	4	3	10	5	3
chr6	69864817	69865884	6	7	4	2	5	6
chr6	69865885	69866952	2	4	6	3	6	5
chr6	69866953	69868019	3	5	4	1	3	4
chr6	69868020	69869087	2	2	4	2	5	5
chr6	69869088	69870155	2	3	3	7	9	4
chr6	69870156	69871222	1	2	2	3	4	2
chr6	69871223	69872290	4	3	1	2	2	2
chr6	69872291	69873358	2	4	3	2	7	2
chr6	69873359	69874425	6	7	6	5	6	2
chr6	69874426	69875493	5	6	3	5	2	4
chr6	69875494	69876561	2	3	4	1	3	1
chr6	69876562	69877628	2	3	1	1	3	3
chr6	69877629	69878696	4	5	5	2	3	5
chr6	69878697	69879764	0	0	0	0	0	0
chr6	69879765	69880831	2	2	3	6	2	4
chr6	69880832	69881899	1	3	1	4	1	2
chr6	69881900	69882967	3	2	2	2	1	2
chr6	69882968	69884035	3	2	3	3	4	3
chr6	69884036	69885102	1	2	3	1	1	5
chr6	69885103	69886170	1	3	3	6	6	2
chr6	69886171	69887238	2	1	4	3	2	13
chr6	69887239	69888305	1	2	1	1	2	3
chr6	69888306	69889373	2	3	3	7	3	2
chr6	69889374	69890441	2	5	2	4	9	3
chr6	69890442	69891508	1	3	4	2	3	3
chr6	69891509	69892576	4	12	4	4	5	2
chr6	69892577	69893644	15	2	4	3	5	7
chr6	69893645	69894711	3	4	4	2	5	4
chr6	69894712	69895779	4	2	4	5	2	5
chr6	69895780	69896847	3	0	3	3	3	7
chr6	69896848	69897915	3	4	1	3	4	2
chr6	69897916	69898982	3	3	8	4	5	3
chr6	69898983	69900050	2	2	5	2	2	3
chr6	69900051	69901118	3	5	3	5	8	3
chr6	69901119	69902185	2	3	5	1	4	2
chr6	69902186	69903253	4	3	4	3	1	2
chr6	69903254	69904321	0	0	0	0	0	0
chr6	69904322	69905388	1	0	0	0	0	1
chr6	69905389	69906456	0	0	0	0	0	0
chr6	69906457	69907524	0	0	0	0	0	0
chr6	69907525	69908591	0	2	5	1	3	6
chr6	69908592	69909659	7	20	9	11	7	6
chr6	69909660	69910727	2	6	1	0	1	5
chr6	69910728	69911794	6	8	9	8	6	5
chr6	69911795	69912862	4	0	0	0	1	1
chr6	69912863	69913930	6	6	5	8	6	5
chr6	69913931	69914998	3	45	3	2	7	5
chr6	69914999	69916065	4	5	4	4	3	5
chr6	69916066	69917133	5	3	3	4	2	4
chr6	69917134	69918201	6	3	7	4	3	6
chr6	69918202	69919268	4	6	5	3	2	5
chr6	69919269	69920336	9	10	5	7	4	11
chr6	69920337	69921404	8	13	11	12	3	6
chr6	69921405	69922471	1	0	5	3	2	5
chr6	69922472	69923539	28	4	3	4	6	4
chr6	69923540	69924607	1	0	5	4	0	1
chr6	69924608	69925674	8	1	2	3	3	8
chr6	69925675	69926742	2	4	4	1	5	4
chr6	69926743	69927810	3	2	3	5	3	5
chr6	69927811	69928877	1	3	2	1	4	2
chr6	69928878	69929945	3	7	1	0	1	8
chr6	69929946	69931013	2	2	7	3	5	5
chr6	69931014	69932081	2	4	3	6	1	2
chr6	69932082	69933148	4	1	3	3	2	2
chr6	69933149	69934216	6	5	3	3	2	3
chr6	69934217	69935284	2	2	2	1	2	2
chr6	69935285	69936351	4	3	5	3	1	3
chr6	69936352	69937419	5	11	12	1	2	1
chr6	69937420	69938487	6	2	5	4	4	4
chr6	69938488	69939554	5	5	2	2	2	7
chr6	69939555	69940622	3	3	4	3	3	1
chr6	69940623	69941690	5	3	5	4	6	2
chr6	69941691	69942757	4	6	5	4	13	4
chr6	69942758	69943825	10	7	1	4	7	14
chr6	69943826	69944893	3	4	9	8	9	6
chr6	69944894	69945961	3	8	5	7	3	7
chr6	69945962	69947028	3	6	2	4	6	2
chr6	69947029	69948096	3	3	4	6	1	1
chr6	69948097	69949164	7	5	8	7	6	2
chr6	69949165	69950231	0	0	0	0	0	0
chr6	69950232	69951299	4	2	1	1	2	3
chr6	69951300	69952367	5	6	3	3	8	3
chr6	69952368	69953434	1	3	7	4	1	4
chr6	69953435	69954502	0	0	2	0	0	2
chr6	69954503	69955570	9	3	7	11	3	2
chr6	69955571	69956637	14	4	1	2	1	3
chr6	69956638	69957705	2	2	8	3	3	3
chr6	69957706	69958773	2	2	2	0	1	4
chr6	69958774	69959840	7	7	4	5	6	5
chr6	69959841	69960908	4	10	13	8	7	4
chr6	69960909	69961976	8	5	3	11	3	5
chr6	69961977	69963044	3	2	7	4	8	7
chr6	69963045	69964111	1	2	4	4	2	3
chr6	69964112	69965179	5	7	2	9	7	3
chr6	69965180	69966247	3	1	2	0	1	0
chr6	69966248	69967314	1	0	0	3	0	0
chr6	69967315	69968382	2	5	5	3	10	27
chr6	69968383	69969450	1	2	8	2	0	2
chr6	69969451	69970517	0	0	0	0	0	0
chr6	69970518	69971585	5	4	6	10	8	6
chr6	69971586	69972653	3	4	3	3	6	5
chr6	69972654	69973720	4	6	2	3	3	4
chr6	69973721	69974788	6	6	3	12	3	7
chr6	69974789	69975856	5	4	3	2	6	3
chr6	69975857	69976923	2	1	5	6	3	6
chr6	69976924	69977991	1	4	3	3	3	10
chr6	69977992	69979059	4	2	1	3	4	2
chr6	69979060	69980127	11	5	6	5	10	6
chr6	69980128	69981194	2	1	1	1	1	4
chr6	69981195	69982262	5	8	13	4	4	1
chr6	69982263	69983330	70	4	2	2	3	4
chr6	69983331	69984397	5	3	9	7	3	4
chr6	69984398	69985465	1	9	1	5	5	2
chr6	69985466	69986533	6	5	2	5	7	4
chr6	69986534	69987600	3	4	14	5	6	3
chr6	69987601	69988668	3	8	11	2	3	7
chr6	69988669	69989736	15	25	7	6	8	12
chr6	69989737	69990803	11	6	11	8	9	22
chr6	69990804	69991871	22	20	24	22	13	27
chr6	69991872	69992939	21	13	26	6	10	17
chr6	69992940	69994007	28	19	16	8	11	17
chr6	69994008	69995074	35	33	11	13	16	26
chr6	69995075	69996142	15	7	4	8	6	5
chr6	69996143	69997210	6	9	10	4	3	5
chr6	69997211	69998277	0	0	0	0	0	1
chr6	69998278	69999345	0	0	1	0	0	0
chr6	69999346	70000413	0	0	0	0	0	0
chr6	70000414	70001480	1	0	0	0	0	0
chr6	70001481	70002548	0	0	0	0	0	0
chr6	70002549	70003616	0	0	0	0	0	0
chr6	70003617	70004683	3	4	10	11	4	12
chr6	70004684	70005751	7	6	4	2	3	4
chr6	70005752	70006819	4	4	5	7	5	3
chr6	70006820	70007886	7	5	4	5	7	3
chr6	70007887	70008954	8	3	3	6	7	4
chr6	70008955	70010022	8	9	11	5	7	9
chr6	70010023	70011090	11	6	4	8	9	4
chr6	70011091	70012157	6	5	2	3	4	14
chr6	70012158	70013225	1	5	3	9	3	3
chr6	70013226	70014293	4	2	5	4	3	3
chr6	70014294	70015360	2	4	3	2	6	4
chr6	70015361	70016428	4	3	6	10	2	7
chr6	70016429	70017496	3	3	4	6	4	7
chr6	70017497	70018563	4	5	4	4	5	3
chr6	70018564	70019631	6	15	3	4	4	7
chr6	70019632	70020699	4	5	7	9	7	7
chr6	70020700	70021766	4	3	9	2	2	2
chr6	70021767	70022834	10	14	3	9	4	6
chr6	70022835	70023902	11	15	7	12	11	17
chr6	70023903	70024969	14	14	18	9	14	17
chr6	70024970	70026037	40	8	12	7	9	13
chr6	70026038	70027105	3	10	2	4	5	5
chr6	70027106	70028173	11	5	3	5	9	6
chr6	70028174	70029240	16	7	9	11	7	6
chr6	70029241	70030308	5	7	4	11	8	13
chr6	70030309	70031376	3	8	3	6	6	4
chr6	70031377	70032443	5	2	7	4	7	14
chr6	70032444	70033511	3	4	3	9	6	9
chr6	70033512	70034579	3	1	6	5	6	5
chr6	70034580	70035646	2	4	9	2	5	3
chr6	70035647	70036714	3	3	3	3	4	3
chr6	70036715	70037782	4	3	6	4	6	8
chr6	70037783	70038849	3	5	3	7	5	9
chr6	70038850	70039917	1	2	2	1	1	4
chr6	70039918	70040985	5	7	10	11	5	18
chr6	70040986	70042053	4	4	7	1	2	3
chr6	70042054	70043120	3	2	5	4	5	5
chr6	70043121	70044188	0	3	3	2	1	7
chr6	70044189	70045256	2	6	2	10	3	7
chr6	70045257	70046323	3	2	3	5	5	5
chr6	70046324	70047391	1	2	4	3	3	2
chr6	70047392	70048459	2	3	1	5	5	9
chr6	70048460	70049526	5	7	2	8	6	7
chr6	70049527	70050594	6	7	5	10	4	9
chr6	70050595	70051662	3	4	5	6	4	5
chr6	70051663	70052729	5	13	11	10	20	10
chr6	70052730	70053797	10	7	5	14	20	14
chr6	70053798	70054865	8	12	9	4	8	12
chr6	70054866	70055932	6	4	9	5	7	10
chr6	70055933	70057000	9	3	6	5	7	2
chr6	70057001	70058068	5	3	2	4	5	3
chr6	70058069	70059136	3	3	3	2	7	9
chr6	70059137	70060203	7	5	4	3	4	3
chr6	70060204	70061271	4	2	8	6	2	6
chr6	70061272	70062339	2	4	3	8	5	6
chr6	70062340	70063406	1	3	2	2	3	3
chr6	70063407	70064474	3	4	6	3	5	3
chr6	70064475	70065542	4	10	3	6	5	4
chr6	70065543	70066609	14	11	10	4	9	7
chr6	70066610	70067677	7	11	10	7	7	19
chr6	70067678	70068745	3	8	14	8	9	5
chr6	70068746	70069812	3	5	4	4	4	6
chr6	70069813	70070880	2	6	3	4	7	3
chr6	70070881	70071948	3	11	4	6	4	5
chr6	70071949	70073016	1	3	3	5	4	4
chr6	70073017	70074083	3	5	4	3	3	3
chr6	70074084	70075151	1	2	2	3	3	1
chr6	70075152	70076219	3	3	4	4	6	4
chr6	70076220	70077286	0	0	0	0	0	0
chr6	70077287	70078354	3	1	4	3	3	2
chr6	70078355	70079422	4	2	3	8	2	4
chr6	70079423	70080489	1	5	7	1	3	6
chr6	70080490	70081557	3	6	1	5	7	2
chr6	70081558	70082625	1	0	1	5	1	5
chr6	70082626	70083692	0	0	0	2	1	1
chr6	70083693	70084760	3	2	3	0	4	2
chr6	70084761	70085828	0	1	0	1	2	1
chr6	70085829	70086895	1	6	2	3	5	4
chr6	70086896	70087963	3	3	3	4	4	6
chr6	70087964	70089031	3	4	6	5	9	4
chr6	70089032	70090099	7	5	2	2	5	5
chr6	70090100	70091166	2	6	3	5	4	10
chr6	70091167	70092234	8	6	7	4	4	16
chr6	70092235	70093302	4	7	4	16	4	7
chr6	70093303	70094369	13	13	11	26	23	16
chr6	70094370	70095437	14	9	17	23	25	22
chr6	70095438	70096505	9	6	10	10	8	12
chr6	70096506	70097572	14	5	6	8	11	13
chr6	70097573	70098640	4	8	7	6	4	3
chr6	70098641	70099708	14	3	3	6	9	4
chr6	70099709	70100775	3	3	21	9	16	5
chr6	70100776	70101843	7	5	4	3	10	4
chr6	70101844	70102911	9	12	8	14	9	7
chr6	70102912	70103978	6	7	9	9	10	5
chr6	70103979	70105046	12	13	8	4	26	13
chr6	70105047	70106114	4	8	9	9	10	5
chr6	70106115	70107182	3	4	4	7	3	7
chr6	70107183	70108249	3	3	5	5	3	5
chr6	70108250	70109317	4	3	2	3	5	4
chr6	70109318	70110385	4	1	4	4	6	4
chr6	70110386	70111452	7	24	21	9	9	5
chr6	70111453	70112520	4	5	4	7	7	6
chr6	70112521	70113588	3	5	4	7	9	6
chr6	70113589	70114655	4	2	5	4	5	5
chr6	70114656	70115723	4	2	4	5	9	2
chr6	70115724	70116791	1	2	2	3	1	2
chr6	70116792	70117858	3	8	2	8	2	9
chr6	70117859	70118926	7	9	3	4	6	7
chr6	70118927	70119994	3	9	3	2	2	8
chr6	70119995	70121062	7	7	17	6	4	9
chr6	70121063	70122129	19	7	9	8	8	6
chr6	70122130	70123197	5	15	6	3	9	7
chr6	70123198	70124265	13	11	3	6	4	4
chr6	70124266	70125332	9	4	3	6	4	3
chr6	70125333	70126400	5	4	3	7	6	6
chr6	70126401	70127468	6	4	7	5	12	4
chr6	70127469	70128535	4	7	4	7	8	4
chr6	70128536	70129603	0	2	3	3	1	4
chr6	70129604	70130671	7	14	7	12	6	4
chr6	70130672	70131738	6	9	3	2	13	13
chr6	70131739	70132806	5	6	6	2	6	4
chr6	70132807	70133874	0	3	5	6	4	10
chr6	70133875	70134941	2	5	3	4	2	5
chr6	70134942	70136009	4	8	5	7	2	2
chr6	70136010	70137077	8	4	3	9	9	12
chr6	70137078	70138145	5	3	8	1	3	4
chr6	70138146	70139212	0	0	2	1	1	4
chr6	70139213	70140280	1	0	1	0	0	0
chr6	70140281	70141348	1	4	4	1	2	6
chr6	70141349	70142415	0	3	1	6	2	2
chr6	70142416	70143483	2	3	4	4	3	2
chr6	70143484	70144551	6	3	12	9	8	6
chr6	70144552	70145618	2	9	7	7	6	8
chr6	70145619	70146686	4	4	4	6	4	7
chr6	70146687	70147754	4	7	4	6	5	7
chr6	70147755	70148821	4	3	8	4	7	5
chr6	70148822	70149889	4	6	4	4	3	4
chr6	70149890	70150957	6	8	15	4	2	4
chr6	70150958	70152024	4	4	5	5	9	8
chr6	70152025	70153092	5	3	6	7	7	5
chr6	70153093	70154160	3	11	11	6	6	12
chr6	70154161	70155228	9	7	5	5	6	3
chr6	70155229	70156295	22	7	7	6	4	3
chr6	70156296	70157363	4	7	3	9	5	4
chr6	70157364	70158431	6	4	7	5	5	4
chr6	70158432	70159498	5	5	7	6	4	13
chr6	70159499	70160566	13	11	13	15	13	11
chr6	70160567	70161634	7	11	18	12	8	13
chr6	70161635	70162701	17	7	12	9	7	4
chr6	70162702	70163769	12	5	20	20	10	14
chr6	70163770	70164837	36	24	36	20	16	27
chr6	70164838	70165904	22	39	39	32	26	50
chr6	70165905	70166972	81	59	60	53	39	49
chr6	70166973	70168040	30	33	31	18	19	34
chr6	70168041	70169108	28	43	20	12	14	18
chr6	70169109	70170175	8	10	7	14	8	15
chr6	70170176	70171243	7	5	4	10	6	6
chr6	70171244	70172311	6	10	10	6	5	7
chr6	70172312	70173378	2	5	7	5	6	7
chr6	70173379	70174446	8	18	11	9	14	10
chr6	70174447	70175514	9	5	10	10	6	7
chr6	70175515	70176581	4	3	3	6	9	8
chr6	70176582	70177649	4	4	6	8	7	7
chr6	70177650	70178717	5	19	5	5	6	9
chr6	70178718	70179784	3	2	7	4	3	4
chr6	70179785	70180852	0	5	2	3	0	2
chr6	70180853	70181920	4	10	7	5	6	6
chr6	70181921	70182987	6	3	9	5	4	1
chr6	70182988	70184055	2	2	6	7	2	7
chr6	70184056	70185123	5	4	3	4	5	4
chr6	70185124	70186191	10	2	4	3	5	4
chr6	70186192	70187258	4	29	8	3	8	7
chr6	70187259	70188326	6	10	5	7	9	4
chr6	70188327	70189394	5	8	7	5	10	3
chr6	70189395	70190461	3	3	9	16	6	8
chr6	70190462	70191529	7	5	8	9	12	8
chr6	70191530	70192597	4	3	4	9	4	3
chr6	70192598	70193664	3	4	3	4	3	2
chr6	70193665	70194732	2	10	8	4	6	12
chr6	70194733	70195800	0	1	1	0	0	0
chr6	70195801	70196867	2	2	1	0	2	0
chr6	70196868	70197935	1	2	3	3	4	4
chr6	70197936	70199003	6	3	8	3	5	4
chr6	70199004	70200070	1	2	1	3	5	3
chr6	70200071	70201138	5	7	3	5	2	2
chr6	70201139	70202206	6	0	3	4	2	4
chr6	70202207	70203274	3	2	1	0	3	1
chr6	70203275	70204341	1	0	0	1	1	3
chr6	70204342	70205409	0	0	0	0	0	0
chr6	70205410	70206477	0	0	0	0	0	0
chr6	70206478	70207544	1	1	1	0	1	1
chr6	70207545	70208612	8	14	7	15	5	6
chr6	70208613	70209680	7	8	16	18	9	15
chr6	70209681	70210747	7	17	13	17	10	16
chr6	70210748	70211815	15	15	12	17	17	17
chr6	70211816	70212883	10	4	10	10	14	5
chr6	70212884	70213950	7	4	7	5	13	5
chr6	70213951	70215018	5	5	7	10	6	3
chr6	70215019	70216086	8	6	6	4	9	4
chr6	70216087	70217154	3	5	5	10	7	4
chr6	70217155	70218221	5	6	2	6	7	3
chr6	70218222	70219289	4	5	6	4	8	5
chr6	70219290	70220357	8	11	10	12	13	6
chr6	70220358	70221424	2	2	1	1	0	1
chr6	70221425	70222492	8	40	11	8	12	11
chr6	70222493	70223560	21	4	4	6	5	4
chr6	70223561	70224627	1	2	0	0	1	1
chr6	70224628	70225695	0	5	0	0	0	1
chr6	70225696	70226763	0	0	0	0	0	0
chr6	70226764	70227830	3	5	8	5	5	8
chr6	70227831	70228898	2	10	10	3	4	7
chr6	70228899	70229966	0	0	0	0	0	0
chr6	70229967	70231033	3	1	5	1	1	1
chr6	70231034	70232101	4	4	6	8	5	4
chr6	70232102	70233169	1	3	1	0	1	0
chr6	70233170	70234237	0	0	0	0	0	0
chr6	70234238	70235304	0	1	1	0	1	0
chr6	70235305	70236372	1	2	5	2	0	0
chr6	70236373	70237440	35	30	23	39	25	31
chr6	70237441	70238507	13	8	8	18	19	13
chr6	70238508	70239575	13	28	17	11	21	22
chr6	70239576	70240643	14	25	40	17	24	15
chr6	70240644	70241710	5	8	12	13	13	8
chr6	70241711	70242778	4	9	5	9	10	6
chr6	70242779	70243846	7	12	16	14	14	7
chr6	70243847	70244913	10	7	5	16	12	16
chr6	70244914	70245981	3	9	12	5	4	6
chr6	70245982	70247049	6	9	5	7	6	7
chr6	70247050	70248116	5	6	7	6	7	11
chr6	70248117	70249184	4	3	4	7	5	7
chr6	70249185	70250252	5	6	20	8	7	7
chr6	70250253	70251320	4	2	2	4	2	5
chr6	70251321	70252387	4	3	5	8	7	5
chr6	70252388	70253455	5	7	4	5	7	7
chr6	70253456	70254523	7	5	4	12	6	8
chr6	70254524	70255590	3	8	7	3	3	6
chr6	70255591	70256658	5	4	8	5	12	6
chr6	70256659	70257726	3	7	5	9	6	6
chr6	70257727	70258793	10	7	9	10	17	7
chr6	70258794	70259861	0	2	2	2	2	1
chr6	70259862	70260929	8	18	17	4	5	8
chr6	70260930	70261996	1	5	4	2	3	5
chr6	70261997	70263064	11	11	16	13	19	27
chr6	70263065	70264132	9	21	11	7	7	34
chr6	70264133	70265200	20	34	37	23	30	37
chr6	70265201	70266267	32	20	39	20	29	40
chr6	70266268	70267335	12	13	13	18	11	12
chr6	70267336	70268403	7	26	23	6	17	7
chr6	70268404	70269470	5	8	9	7	12	5
chr6	70269471	70270538	12	7	6	8	5	4
chr6	70270539	70271606	2	5	6	9	7	4
chr6	70271607	70272673	5	9	4	5	6	2
chr6	70272674	70273741	7	5	5	7	5	6
chr6	70273742	70274809	0	12	9	3	4	8
chr6	70274810	70275876	6	22	4	6	7	5
chr6	70275877	70276944	12	8	8	7	7	7
chr6	70276945	70278012	18	10	22	20	7	7
chr6	70278013	70279079	8	7	6	4	10	3
chr6	70279080	70280147	4	3	5	3	2	4
chr6	70280148	70281215	3	0	2	0	0	3
chr6	70281216	70282283	5	1	38	9	7	5
chr6	70282284	70283350	3	13	4	4	2	4
chr6	70283351	70284418	9	11	9	8	10	12
chr6	70284419	70285486	15	14	29	10	12	21
chr6	70285487	70286553	32	29	26	22	34	27
chr6	70286554	70287621	26	27	32	22	14	15
chr6	70287622	70288689	14	17	21	18	22	22
chr6	70288690	70289756	41	34	34	30	49	40
chr6	70289757	70290824	62	47	41	49	61	41
chr6	70290825	70291892	28	33	34	44	48	34
chr6	70291893	70292959	71	67	54	61	51	44
chr6	70292960	70294027	42	30	24	22	15	31
chr6	70294028	70295095	25	36	33	20	20	25
chr6	70295096	70296163	26	12	16	16	18	9
chr6	70296164	70297230	15	12	15	13	13	14
chr6	70297231	70298298	17	26	22	21	19	17
chr6	70298299	70299366	7	6	10	11	9	13
chr6	70299367	70300433	14	8	5	19	11	18
chr6	70300434	70301501	8	15	4	12	13	19
chr6	70301502	70302569	15	11	5	15	19	9
chr6	70302570	70303636	4	13	6	10	5	7
chr6	70303637	70304704	7	5	4	5	6	5
chr6	70304705	70305772	23	15	12	15	25	12
chr6	70305773	70306839	27	30	20	25	31	14
chr6	70306840	70307907	11	10	15	19	15	8
chr6	70307908	70308975	7	35	13	11	16	16
chr6	70308976	70310042	7	3	7	4	5	7
chr6	70310043	70311110	31	18	14	11	10	19
chr6	70311111	70312178	8	6	4	16	8	17
chr6	70312179	70313246	15	18	15	15	14	12
chr6	70313247	70314313	11	14	13	12	8	17
chr6	70314314	70315381	12	19	12	13	11	7
chr6	70315382	70316449	8	11	9	9	15	6
chr6	70316450	70317516	29	19	14	14	14	12
chr6	70317517	70318584	12	36	13	16	17	11
chr6	70318585	70319652	32	24	20	30	11	19
chr6	70319653	70320719	46	30	49	49	38	39
chr6	70320720	70321787	53	64	57	51	40	48
chr6	70321788	70322855	99	153	74	62	95	72
chr6	70322856	70323922	60	49	55	55	69	48
chr6	70323923	70324990	18	14	21	16	21	28
chr6	70324991	70326058	11	5	12	10	8	13
chr6	70326059	70327125	10	12	18	21	14	14
chr6	70327126	70328193	14	7	11	13	4	9
chr6	70328194	70329261	7	22	11	20	19	15
chr6	70329262	70330329	6	16	8	9	8	7
chr6	70330330	70331396	4	11	9	6	9	13
chr6	70331397	70332464	6	9	9	16	14	9
chr6	70332465	70333532	11	16	8	5	11	4
chr6	70333533	70334599	15	16	31	16	17	15
chr6	70334600	70335667	8	12	5	14	12	8
chr6	70335668	70336735	37	25	26	31	41	31
chr6	70336736	70337802	14	31	18	13	11	22
chr6	70337803	70338870	10	6	10	11	14	14
chr6	70338871	70339938	8	3	9	20	13	8
chr6	70339939	70341005	37	19	27	31	21	8
chr6	70341006	70342073	1	2	4	3	3	3
chr6	70342074	70343141	2	1	1	7	3	0
chr6	70343142	70344209	7	7	15	4	6	7
chr6	70344210	70345276	5	8	11	7	9	8
chr6	70345277	70346344	9	4	9	6	1	4
chr6	70346345	70347412	9	9	7	21	8	12
chr6	70347413	70348479	9	11	5	13	13	5
chr6	70348480	70349547	5	7	8	10	8	5
chr6	70349548	70350615	0	2	3	6	6	0
chr6	70350616	70351682	0	0	0	0	0	0
chr6	70351683	70352750	0	0	0	0	0	0
chr6	70352751	70353818	2	4	3	1	1	1
chr6	70353819	70354885	25	17	17	15	21	17
chr6	70354886	70355953	24	34	21	21	23	18
chr6	70355954	70357021	57	69	40	40	42	61
chr6	70357022	70358088	42	26	33	49	26	29
chr6	70358089	70359156	38	21	19	18	22	14
chr6	70359157	70360224	7	13	16	35	13	15
chr6	70360225	70361292	7	18	7	20	19	17
chr6	70361293	70362359	21	17	15	14	14	34
chr6	70362360	70363427	8	5	9	22	10	6
chr6	70363428	70364495	9	9	14	12	12	8
chr6	70364496	70365562	17	16	18	25	7	13
chr6	70365563	70366630	33	49	32	44	44	53
chr6	70366631	70367698	14	8	9	11	11	8
chr6	70367699	70368765	48	39	56	31	40	36
chr6	70368766	70369833	33	48	32	39	29	62
chr6	70369834	70370901	28	22	14	13	30	15
chr6	70370902	70371968	15	11	19	16	17	14
chr6	70371969	70373036	12	16	16	22	10	20
chr6	70373037	70374104	12	19	13	15	21	15
chr6	70374105	70375171	11	37	22	19	11	15
chr6	70375172	70376239	7	14	5	11	17	11
chr6	70376240	70377307	14	44	76	10	14	18
chr6	70377308	70378375	17	19	8	24	15	12
chr6	70378376	70379442	12	15	7	24	12	22
chr6	70379443	70380510	10	21	13	20	17	12
chr6	70380511	70381578	18	14	18	22	18	18
chr6	70381579	70382645	0	0	0	0	0	0
chr6	70382646	70383713	27	39	36	32	38	25
chr6	70383714	70384781	28	20	28	24	26	21
chr6	70384782	70385848	50	49	27	50	55	52
chr6	70385849	70386916	48	89	35	65	39	52
chr6	70386917	70387984	22	20	17	26	19	24
chr6	70387985	70389051	10	23	12	22	17	16
chr6	70389052	70390119	8	22	12	20	17	25
chr6	70390120	70391187	32	21	14	21	16	32
chr6	70391188	70392255	12	18	19	24	15	19
chr6	70392256	70393322	20	16	16	18	11	26
chr6	70393323	70394390	13	25	8	14	7	14
chr6	70394391	70395458	20	16	21	26	25	15
chr6	70395459	70396525	9	12	18	24	12	13
chr6	70396526	70397593	7	13	12	23	13	11
chr6	70397594	70398661	17	11	9	26	16	13
chr6	70398662	70399728	9	10	4	10	18	7
chr6	70399729	70400796	12	12	13	20	15	9
chr6	70400797	70401864	10	14	9	14	13	14
chr6	70401865	70402931	18	16	28	18	30	15
chr6	70402932	70403999	17	23	19	25	31	15
chr6	70404000	70405067	24	21	25	18	15	18
chr6	70405068	70406134	30	22	22	26	31	20
chr6	70406135	70407202	32	36	74	36	25	25
chr6	70407203	70408270	75	78	63	61	46	82
chr6	70408271	70409338	53	87	39	101	72	64
chr6	70409339	70410405	36	25	25	36	37	31
chr6	70410406	70411473	32	72	22	40	33	28
chr6	70411474	70412541	26	24	20	36	42	34
chr6	70412542	70413608	24	30	22	33	35	24
chr6	70413609	70414676	20	32	35	25	25	28
chr6	70414677	70415744	30	30	23	32	24	29
chr6	70415745	70416811	36	31	25	47	44	39
chr6	70416812	70417879	55	45	37	78	99	119
chr6	70417880	70418947	131	173	142	109	87	205
chr6	70418948	70420014	184	166	132	170	143	185
chr6	70420015	70421082	71	72	59	69	70	75
chr6	70421083	70422150	35	26	42	34	44	36
chr6	70422151	70423217	52	49	46	34	29	28
chr6	70423218	70424285	20	26	19	33	19	18
chr6	70424286	70425353	32	33	38	59	47	50
chr6	70425354	70426421	20	15	14	33	24	19
chr6	70426422	70427488	33	12	18	29	25	15
chr6	70427489	70428556	8	10	12	17	15	13
chr6	70428557	70429624	0	0	2	5	0	6
chr6	70429625	70430691	0	0	0	0	0	0
chr6	70430692	70431759	23	28	33	14	15	70
chr6	70431760	70432827	28	44	23	13	14	16
chr6	70432828	70433894	16	23	17	28	48	30
chr6	70433895	70434962	0	0	0	0	0	0
chr6	70434963	70436030	3	1	3	1	5	1
chr6	70436031	70437097	0	0	0	0	0	0
chr6	70437098	70438165	0	0	0	0	0	0
chr6	70438166	70439233	0	0	0	0	0	0
chr6	70439234	70440301	34	17	26	28	33	20
chr6	70440302	70441368	14	22	27	24	18	26
chr6	70441369	70442436	16	33	13	30	34	19
chr6	70442437	70443504	28	24	18	40	48	28
chr6	70443505	70444571	61	44	33	84	43	64
chr6	70444572	70445639	34	32	27	35	28	26
chr6	70445640	70446707	13	19	16	30	24	20
chr6	70446708	70447774	14	13	26	27	36	22
chr6	70447775	70448842	19	25	15	40	35	20
chr6	70448843	70449910	17	19	18	24	27	26
chr6	70449911	70450977	14	24	18	24	22	29
chr6	70450978	70452045	13	22	17	19	8	21
chr6	70452046	70453113	28	24	26	33	31	23
chr6	70453114	70454180	22	25	24	22	22	26
chr6	70454181	70455248	6	12	21	15	6	12
chr6	70455249	70456316	13	17	18	17	11	26
chr6	70456317	70457384	28	20	19	15	10	21
chr6	70457385	70458451	21	24	27	32	40	54
chr6	70458452	70459519	13	17	17	24	23	20
chr6	70459520	70460587	22	26	19	37	24	29
chr6	70460588	70461654	20	22	27	35	31	29
chr6	70461655	70462722	11	19	22	26	12	31
chr6	70462723	70463790	37	34	22	75	60	38
chr6	70463791	70464857	35	40	23	48	32	30
chr6	70464858	70465925	54	54	72	38	36	51
chr6	70465926	70466993	82	79	71	74	89	66
chr6	70466994	70468060	466	385	380	488	409	477
chr6	70468061	70469128	625	479	521	525	451	569
chr6	70469129	70470196	0	0	0	0	0	0
chr6	70470197	70471264	0	0	0	0	0	0
