# Supplementary material for: Linear RAG scanning mediates editing of Igκ variable region repertoires
Source: Nature. 2026 Apr 15;653(8115):870–8. doi: 10.1038/s41586-026-10362-5 (PMC13190342; doi:10.1038/s41586-026-10362-5)
Supplement: Supplementary file 16 — Source Data Extended Data Fig. 3. [file 41586_2026_10362_MOESM16_ESM.xlsx]

## Sheet: ED Fig.3b
			Inversional joining signals of HTGTS			Deletional joining signals of HTGTS			Inversional joining signals of HTGTS			Deletional joining signals of HTGTS
chr	start	end	WT Rep1	WT Rep2	WT Rep3	WT Rep1	WT Rep2	WT Rep3	Cer/Sis deletion Rep1	Cer/Sis deletion Rep2	Cer/Sis deletion Rep3	Cer/Sis deletion Rep1	Cer/Sis deletion Rep2	Cer/Sis deletion Rep3
chr6	67328626	67345846	0	0	0	0	0	0	0	0	0	0	0	0
chr6	67345847	67363067	0	0	0	0	0	0	0	0	0	0	0	0
chr6	67363068	67380288	0	0	0	0	0	0	0	0	0	0	0	0
chr6	67380289	67397509	0	0	0	0	0	0	0	0	0	0	0	0
chr6	67397510	67414730	0	0	0	0	0	0	0	0	0	0	0	0
chr6	67414731	67431951	0	0	0	0	0	0	0	0	0	0	0	0
chr6	67431952	67449173	0	0	0	0	0	0	0	0	0	0	0	0
chr6	67449174	67466394	0	0	0	0	0	0	0	0	0	0	0	0
chr6	67466395	67483615	0	0	0	0	0	0	0	0	0	0	0	0
chr6	67483616	67500836	0	0	0	0	0	0	0	0	0	0	0	0
chr6	67500837	67518057	0	0	0	-40	-73	-45	0	0	0	0	-1	0
chr6	67518058	67535278	0	0	0	0	0	0	0	0	0	0	0	0
chr6	67535279	67552500	0	0	0	0	0	0	0	0	0	0	0	0
chr6	67552501	67569721	31	23	46	-8077	-7911	-8565	0	0	4	-117	-137	-161
chr6	67569722	67586942	0	0	0	0	0	0	0	0	0	0	0	0
chr6	67586943	67604163	0	0	0	0	0	0	0	0	0	0	0	0
chr6	67604164	67621384	0	0	0	0	0	0	0	0	0	0	0	0
chr6	67621385	67638605	0	0	0	0	0	0	0	0	0	0	0	0
chr6	67638606	67655827	0	0	0	0	0	0	0	0	0	0	0	0
chr6	67655828	67673048	0	1	0	0	0	0	0	0	0	0	0	0
chr6	67673049	67690269	0	2	14	-1699	-1436	-1511	0	0	0	-19	-11	-18
chr6	67690270	67707490	0	0	0	0	0	0	0	0	0	0	0	0
chr6	67707491	67724711	1	4	0	-912	-797	-752	0	0	0	-3	-8	-16
chr6	67724712	67741932	6	4	0	-641	-593	-650	0	0	0	-6	-10	-12
chr6	67741933	67759154	0	0	0	0	0	0	0	0	0	0	0	0
chr6	67759155	67776375	0	0	0	0	0	0	0	0	0	0	0	0
chr6	67776376	67793596	0	2	7	-498	-467	-502	0	0	0	-1	-9	-8
chr6	67793597	67810817	0	0	0	-87	-45	-56	0	0	0	-2	0	-1
chr6	67810818	67828038	5	3	3	-281	-300	-317	0	0	0	-3	-6	-8
chr6	67828039	67845259	0	0	0	0	0	0	0	0	0	0	0	0
chr6	67845260	67862480	4	10	0	-689	-660	-726	0	0	0	-5	-4	-8
chr6	67862481	67879702	17	20	13	-3669	-3510	-3505	0	0	3	-27	-33	-33
chr6	67879703	67896923	71	72	77	0	0	0	2	2	5	0	0	0
chr6	67896924	67914144	92	45	88	0	0	0	0	0	0	0	0	0
chr6	67914145	67931365	0	0	0	0	0	0	0	0	0	0	0	0
chr6	67931366	67948586	0	0	0	0	0	0	0	0	0	0	0	0
chr6	67948587	67965807	0	0	0	0	0	0	0	0	0	0	0	0
chr6	67965808	67983029	0	1	0	-545	-475	-586	0	0	0	-3	-4	-4
chr6	67983030	68000250	4	1	1	-299	-257	-325	0	0	0	-1	-2	-2
chr6	68000251	68017471	5	5	3	-1854	-1471	-1781	0	0	0	-10	-12	-11
chr6	68017472	68034692	0	0	0	-8	-14	-4	0	1	0	0	0	0
chr6	68034693	68051913	0	0	0	0	0	0	0	0	0	0	0	0
chr6	68051914	68069134	0	0	0	0	0	0	0	0	0	0	0	0
chr6	68069135	68086356	16	16	8	-7425	-6994	-7163	0	0	1	-74	-52	-93
chr6	68086357	68103577	1	1	7	-1294	-1280	-1331	0	0	0	-6	-7	-16
chr6	68103578	68120798	6	3	5	-932	-861	-953	0	0	0	-5	-6	-14
chr6	68120799	68138019	3	2	0	-4	-7	-5	0	0	0	0	0	-1
chr6	68138020	68155240	0	0	0	0	0	0	0	0	0	0	0	0
chr6	68155241	68172461	0	2	4	-396	-467	-440	0	1	0	-1	-2	0
chr6	68172462	68189683	0	0	0	0	0	0	0	0	0	0	0	0
chr6	68189684	68206904	8	11	9	-1536	-1530	-1771	1	0	0	-15	-24	-23
chr6	68206905	68224125	19	4	19	-5099	-4900	-4925	1	0	2	-40	-35	-62
chr6	68224126	68241346	0	0	0	0	0	0	0	0	0	0	0	0
chr6	68241347	68258567	15	12	11	-3862	-3613	-3897	0	0	1	-22	-18	-32
chr6	68258568	68275788	2	0	0	-218	-199	-177	0	5	0	-2	-2	-2
chr6	68275789	68293009	14	31	23	-3018	-2768	-2849	0	0	1	-15	-12	-26
chr6	68293010	68310231	0	4	0	-9	-6	-9	0	0	0	0	0	0
chr6	68310232	68327452	0	0	0	0	0	0	0	0	0	0	0	0
chr6	68327453	68344673	0	0	0	0	0	0	0	0	0	0	0	0
chr6	68344674	68361894	0	0	0	0	0	0	0	0	0	0	0	0
chr6	68361895	68379115	25	22	15	-6282	-5599	-5900	0	0	3	-42	-49	-51
chr6	68379116	68396336	6	21	8	-2131	-2162	-2275	0	0	0	-7	-24	-29
chr6	68396337	68413558	0	0	0	0	0	0	0	0	0	0	0	0
chr6	68413559	68430779	25	27	9	-726	-679	-723	0	0	1	-3	-5	-3
chr6	68430780	68448000	0	0	0	0	-2	0	0	0	0	0	0	0
chr6	68448001	68465221	0	0	0	0	0	0	0	0	0	0	0	0
chr6	68465222	68482442	7	5	0	-1171	-982	-1127	0	0	0	-2	-5	-6
chr6	68482443	68499663	1	0	0	-106	-94	-93	0	0	0	0	0	0
chr6	68499664	68516885	0	0	0	0	0	0	0	0	0	0	0	0
chr6	68516886	68534106	3	10	0	-719	-661	-619	0	0	0	-7	-2	-17
chr6	68534107	68551327	0	0	0	0	0	0	0	0	0	0	0	0
chr6	68551328	68568548	0	0	0	0	0	0	0	0	0	0	0	0
chr6	68568549	68585769	4300	3930	3914	-9	-8	-12	18	24	17	0	0	-1
chr6	68585770	68602990	0	0	0	0	0	0	0	0	0	0	0	0
chr6	68602991	68620212	0	0	0	0	0	0	0	0	0	0	0	0
chr6	68620213	68637433	11	17	12	-1899	-1821	-1793	0	1	0	-12	-8	-17
chr6	68637434	68654654	893	817	760	-3	0	0	6	2	7	0	0	0
chr6	68654655	68671875	0	0	0	0	0	0	0	0	0	0	0	0
chr6	68671876	68689096	10717	10215	9934	-52	-25	-35	67	65	95	-1	0	-1
chr6	68689097	68706317	7	15	2	0	0	0	0	0	0	0	0	0
chr6	68706318	68723538	20	13	10	-2	0	0	0	0	0	0	0	0
chr6	68723539	68740760	0	0	0	0	0	0	0	0	0	0	0	0
chr6	68740761	68757981	124	101	94	0	0	0	0	4	1	0	0	0
chr6	68757982	68775202	0	0	0	0	0	0	0	0	0	0	0	0
chr6	68775203	68792423	1310	943	1111	-4	-2	0	2	7	1	0	0	-2
chr6	68792424	68809644	0	0	0	0	0	0	0	0	0	0	0	0
chr6	68809645	68826865	2399	2185	2221	-14	-2	-9	14	9	10	0	0	0
chr6	68826866	68844087	0	0	0	0	0	0	0	0	0	0	0	0
chr6	68844088	68861308	755	713	739	-4	-1	0	6	1	5	0	0	0
chr6	68861309	68878529	0	0	0	0	0	0	0	0	0	0	0	0
chr6	68878530	68895750	115	124	166	-437	-425	-466	0	0	1	-5	-5	-6
chr6	68895751	68912971	204	204	240	0	-3	0	1	2	1	0	0	0
chr6	68912972	68930192	0	0	0	-37	-27	-24	0	0	0	0	0	0
chr6	68930193	68947414	3555	3752	3042	-19	-12	-19	32	27	33	0	0	-1
chr6	68947415	68964635	0	0	0	0	0	0	0	0	0	0	0	0
chr6	68964636	68981856	4385	4459	4254	-21	-13	-8	36	48	61	-1	-1	-1
chr6	68981857	68999077	518	513	479	-5	-2	-5	11	3	2	0	0	0
chr6	68999078	69016298	474	472	311	0	-8	0	3	2	0	0	0	0
chr6	69016299	69033519	0	0	0	0	0	0	0	0	0	0	0	0
chr6	69033520	69050741	0	0	0	0	0	0	0	0	0	0	0	0
chr6	69050742	69067962	4742	5215	4554	-22	-7	-7	36	46	60	-1	-2	-4
chr6	69067963	69085183	0	0	0	0	0	0	0	0	0	0	0	0
chr6	69085184	69102404	0	0	0	0	0	-2	0	0	0	0	0	0
chr6	69102405	69119625	504	468	375	-1	0	0	1	6	8	0	0	0
chr6	69119626	69136846	1632	1631	1390	0	-3	0	22	20	21	0	0	0
chr6	69136847	69154067	1486	1487	1177	-9	0	-2	6	12	21	0	-1	0
chr6	69154068	69171289	0	0	0	0	0	0	0	0	0	0	0	0
chr6	69171290	69188510	1646	1658	1530	-4	-1	-3	7	17	17	0	0	0
chr6	69188511	69205731	843	881	671	-3	0	0	2	5	5	0	0	0
chr6	69205732	69222952	1015	1040	930	-1	-2	0	14	13	14	0	0	0
chr6	69222953	69240173	814	789	753	0	-2	0	10	11	8	0	0	0
chr6	69240174	69257394	1197	1202	1028	-6	-10	-7	15	16	11	0	0	0
chr6	69257395	69274616	2	0	3	0	0	0	0	0	0	0	0	0
chr6	69274617	69291837	21	22	37	-2	0	0	0	0	1	0	0	0
chr6	69291838	69309058	25	19	18	0	0	0	0	0	0	0	0	0
chr6	69309059	69326279	0	0	0	-2	0	0	0	0	0	0	0	0
chr6	69326280	69343500	18	12	5	-2	0	-1	0	0	1	0	0	0
chr6	69343501	69360721	27	45	34	0	0	-3	0	0	0	0	0	0
chr6	69360722	69377943	1599	1699	1333	-1	-5	-4	18	32	31	0	0	0
chr6	69377944	69395164	1215	1259	1199	-6	-5	-4	10	12	14	0	0	0
chr6	69395165	69412385	0	0	0	0	0	0	0	0	0	0	0	0
chr6	69412386	69429606	0	0	0	0	0	0	0	0	0	0	0	0
chr6	69429607	69446827	0	0	0	0	0	0	0	0	0	0	0	0
chr6	69446828	69464048	3295	3301	2823	-21	-17	-8	29	33	51	0	0	0
chr6	69464049	69481270	0	0	0	-11	-5	0	0	0	0	0	0	0
chr6	69481271	69498491	2396	2475	2337	-14	-3	-16	17	27	26	0	-1	0
chr6	69498492	69515712	0	0	0	0	0	0	0	0	0	0	0	0
chr6	69515713	69532933	1316	1280	1216	-5	0	-10	20	11	27	0	0	-2
chr6	69532934	69550154	871	923	795	-7	-1	-7	5	8	7	0	0	0
chr6	69550155	69567375	1999	1952	1956	-4	-3	-2	25	18	30	0	0	0
chr6	69567376	69584596	2113	1993	1968	-8	-1	0	21	19	54	0	0	0
chr6	69584597	69601818	1578	1544	1360	-8	-10	-7	7	9	18	-3	0	0
chr6	69601819	69619039	0	0	0	0	0	0	0	0	0	0	0	0
chr6	69619040	69636260	4879	4842	4363	-13	-35	-16	53	69	101	0	-7	-2
chr6	69636261	69653481	4225	4384	4000	-13	-8	-16	50	55	59	0	0	0
chr6	69653482	69670702	0	0	0	0	0	0	0	0	0	0	0	0
chr6	69670703	69687923	1247	1063	1174	-13	-6	-10	10	12	9	-1	-1	-2
chr6	69687924	69705145	0	0	0	0	0	0	0	0	0	0	0	0
chr6	69705146	69722366	5851	5406	5117	-29	-38	-45	43	55	81	0	-3	-2
chr6	69722367	69739587	926	1099	949	-10	-14	-3	11	8	16	-1	0	0
chr6	69739588	69756808	0	0	0	0	0	0	0	0	0	0	0	0
chr6	69756809	69774029	12644	11800	11112	-43	-30	-53	172	166	224	-4	-1	-7
chr6	69774030	69791250	0	0	0	0	0	0	0	0	0	0	0	0
chr6	69791251	69808472	5349	4942	5389	-15	-9	-19	90	88	112	0	-2	0
chr6	69808473	69825693	0	0	0	0	0	0	0	0	0	0	0	0
chr6	69825694	69842914	2957	2462	2543	-8	-17	-15	38	22	35	0	0	-2
chr6	69842915	69860135	3552	3307	3521	-31	-15	-30	55	31	59	0	0	0
chr6	69860136	69877356	0	0	0	0	0	0	0	0	0	0	0	0
chr6	69877357	69894577	2477	2269	2293	-12	-7	-23	38	22	65	0	0	-1
chr6	69894578	69911799	0	0	0	0	0	0	0	0	0	0	0	0
chr6	69911800	69929020	431	397	542	-4	0	0	4	0	3	0	0	0
chr6	69929021	69946241	256	226	259	-4	0	0	13	6	11	0	0	0
chr6	69946242	69963462	2	3	0	0	-2	0	0	0	0	0	0	0
chr6	69963463	69980683	0	0	0	0	0	0	0	0	0	0	0	0
chr6	69980684	69997904	1138	1176	1032	-19	-10	-13	77	81	99	-2	-8	-5
chr6	69997905	70015125	100	67	19	0	-2	0	0	1	0	0	0	-1
chr6	70015126	70032347	11357	10368	10607	-37	-47	-62	185	184	302	-10	-12	-17
chr6	70032348	70049568	0	0	0	0	0	0	0	0	0	0	0	0
chr6	70049569	70066789	1	1	0	0	0	0	0	0	0	0	0	0
chr6	70066790	70084010	5089	5237	4803	-16	-12	-18	116	135	244	-7	-3	-3
chr6	70084011	70101231	968	904	853	-1	0	0	49	43	66	0	0	-2
chr6	70101232	70118452	0	0	0	0	0	0	0	0	0	0	0	0
chr6	70118453	70135674	3942	3903	3716	-16	-13	-18	91	69	144	0	-2	0
chr6	70135675	70152895	0	0	0	-83	-61	-45	0	0	2	-23	-31	-27
chr6	70152896	70170116	6327	5970	5817	-3940	-3636	-3513	417	367	511	-571	-446	-824
chr6	70170117	70187337	0	0	0	0	0	0	0	0	0	0	0	0
chr6	70187338	70204558	186	267	279	-20	-10	-4	14	5	16	-3	-4	-1
chr6	70204559	70221779	426	448	452	-5	-2	0	14	6	7	-1	0	0
chr6	70221780	70239001	0	0	0	0	0	0	0	0	0	0	0	0
chr6	70239002	70256222	0	0	0	0	0	0	0	0	0	0	0	0
chr6	70256223	70273443	7537	7841	7756	-24	-19	-15	297	357	472	-4	-7	-9
chr6	70273444	70290664	434	392	310	-7	-7	-8	10	14	31	0	-2	0
chr6	70290665	70307885	1734	1644	1629	-373	-245	-301	125	119	206	-249	-172	-291
chr6	70307886	70325106	1	21	7	-5894	-5635	-5903	6	3	4	-1640	-1535	-1865
chr6	70325107	70342328	525	734	641	-20	-13	-17	34	42	44	-3	0	-2
chr6	70342329	70359549	736	706	737	0	-2	-9	22	34	73	-2	0	-1
chr6	70359550	70376770	0	0	0	0	0	0	0	0	0	0	0	0
chr6	70376771	70393991	230	202	236	0	-1	0	21	30	58	0	0	-1
chr6	70393992	70411212	0	18	13	0	0	-3	0	0	0	0	-2	0
chr6	70411213	70428433	0	0	0	0	0	0	0	0	0	0	0	0
chr6	70428434	70445654	0	0	0	0	0	0	0	0	0	0	0	0
chr6	70445655	70462876	0	2	0	0	0	0	0	2	2	0	0	0
chr6	70462877	70480097	0	3	4	-1294	-1236	-1237	2	6	1	-1735	-1767	-2299
chr6	70480098	70497318	0	0	0	0	0	0	0	0	0	0	0	0
chr6	70497319	70514539	0	0	0	-11	-3	-24	0	0	0	-4	-3	-11
chr6	70514540	70531760	5	1	10	-3045	-2852	-2953	14	9	13	-5022	-4858	-6170
chr6	70531761	70548981	1	0	0	-88	-124	-126	1	0	0	-102	-136	-179
chr6	70548982	70566203	14	0	9	-4427	-4165	-3892	25	20	16	-15786	-15343	-19123
chr6	70566204	70583424	0	0	0	0	0	0	0	0	0	0	0	0
chr6	70583425	70600645	0	0	0	-5	-4	0	0	0	0	-14	-16	-23
chr6	70600646	70617866	0	3	0	-973	-894	-942	7	1	2	-5007	-4935	-5811
chr6	70617867	70635087	9	0	0	-986	-989	-1006	1	9	3	-3479	-3693	-4276
chr6	70635088	70652308	0	0	0	-2147	-1768	-1647	13	5	13	-52680	-51204	-53643
chr6	70652309	70669530	0	0	0	-410	-365	-301	1	2	1	-4409	-4250	-4003
chr6	70669531	70686751	0	0	0	0	0	0	0	0	0	0	0	0
chr6	70686752	70703972	0	0	0	0	0	0	0	0	0	0	0	0
chr6	70703973	70721193	0	0	0	0	0	0	0	0	0	0	0	0
chr6	70721194	70738414	0	0	0	0	0	0	0	0	0	0	0	0
chr6	70738415	70755635	0	0	0	0	0	0	0	0	0	0	0	0
chr6	70755636	70772857	0	0	0	0	0	0	0	0	0	0	0	0

## Sheet: ED Fig.3c
			3C-HTGTS signals			3C-HTGTS signals
chr	start	end	WT Rep1	WT Rep2	WT Rep3	Cer/Sis deletion Rep1	Cer/Sis deletion Rep2	Cer/Sis deletion Rep3
chr6	67328626	67332069	0	0	2	1	0	2
chr6	67332070	67335513	2	1	1	2	0	0
chr6	67335514	67338957	1	1	1	2	0	1
chr6	67338958	67342401	3	1	3	3	1	1
chr6	67342402	67345846	1	1	1	1	1	0
chr6	67345847	67349290	2	1	1	1	0	0
chr6	67349291	67352734	2	1	1	0	1	0
chr6	67352735	67356178	0	1	3	0	1	1
chr6	67356179	67359623	1	0	0	1	0	0
chr6	67359624	67363067	1	0	0	0	1	1
chr6	67363068	67366511	2	1	2	2	1	1
chr6	67366512	67369955	3	1	1	1	0	1
chr6	67369956	67373400	2	1	2	3	1	1
chr6	67373401	67376844	0	2	0	1	0	0
chr6	67376845	67380288	2	2	1	1	1	1
chr6	67380289	67383732	2	0	3	1	1	1
chr6	67383733	67387176	3	1	1	1	2	1
chr6	67387177	67390621	1	2	2	1	2	2
chr6	67390622	67394065	2	2	2	1	1	1
chr6	67394066	67397509	2	1	2	2	1	2
chr6	67397510	67400953	1	1	2	1	0	0
chr6	67400954	67404398	1	1	1	3	0	1
chr6	67404399	67407842	1	1	4	2	1	0
chr6	67407843	67411286	2	2	1	1	1	1
chr6	67411287	67414730	2	1	1	1	1	1
chr6	67414731	67418175	3	1	2	2	0	1
chr6	67418176	67421619	2	1	1	3	1	0
chr6	67421620	67425063	3	1	3	2	1	2
chr6	67425064	67428507	2	1	1	1	1	2
chr6	67428508	67431951	3	2	2	1	1	1
chr6	67431952	67435396	3	2	3	2	0	3
chr6	67435397	67438840	2	1	2	1	1	1
chr6	67438841	67442284	3	2	3	1	1	1
chr6	67442285	67445728	2	1	2	0	0	0
chr6	67445729	67449173	0	0	0	0	0	0
chr6	67449174	67452617	2	1	2	1	0	2
chr6	67452618	67456061	0	0	0	0	0	0
chr6	67456062	67459505	2	0	0	0	0	0
chr6	67459506	67462950	2	3	4	2	1	1
chr6	67462951	67466394	2	0	4	2	1	1
chr6	67466395	67469838	3	1	3	1	1	1
chr6	67469839	67473282	1	1	1	1	1	1
chr6	67473283	67476726	1	2	2	1	0	1
chr6	67476727	67480171	5	1	2	1	1	1
chr6	67480172	67483615	2	2	2	2	1	1
chr6	67483616	67487059	2	2	2	2	0	1
chr6	67487060	67490503	2	1	1	3	1	2
chr6	67490504	67493948	4	1	3	0	1	1
chr6	67493949	67497392	5	1	1	2	0	1
chr6	67497393	67500836	3	2	1	2	1	2
chr6	67500837	67504280	7	3	3	3	2	2
chr6	67504281	67507725	6	3	2	2	2	1
chr6	67507726	67511169	4	1	1	0	1	1
chr6	67511170	67514613	2	1	1	1	0	1
chr6	67514614	67518057	3	2	2	2	1	1
chr6	67518058	67521501	2	2	1	2	2	1
chr6	67521502	67524946	2	2	3	3	2	3
chr6	67524947	67528390	1	1	1	2	2	3
chr6	67528391	67531834	0	0	0	0	0	0
chr6	67531835	67535278	2	2	1	2	1	1
chr6	67535279	67538723	1	1	1	3	0	1
chr6	67538724	67542167	1	0	1	0	0	0
chr6	67542168	67545611	1	1	3	3	2	1
chr6	67545612	67549055	1	1	1	0	0	2
chr6	67549056	67552500	3	1	2	4	0	1
chr6	67552501	67555944	1	1	3	0	1	1
chr6	67555945	67559388	11	6	4	3	6	2
chr6	67559389	67562832	6	11	8	6	1	3
chr6	67562833	67566277	0	1	0	1	1	1
chr6	67566278	67569721	3	2	1	1	1	1
chr6	67569722	67573165	0	0	0	0	0	0
chr6	67573166	67576609	0	1	4	1	0	1
chr6	67576610	67580053	1	2	1	2	1	2
chr6	67580054	67583498	2	1	2	6	1	0
chr6	67583499	67586942	2	2	2	3	0	1
chr6	67586943	67590386	3	1	2	1	1	1
chr6	67590387	67593830	1	1	1	2	1	1
chr6	67593831	67597275	7	2	2	2	1	2
chr6	67597276	67600719	1	2	3	1	1	1
chr6	67600720	67604163	2	2	6	3	0	2
chr6	67604164	67607607	1	0	0	1	1	0
chr6	67607608	67611052	1	1	3	1	2	1
chr6	67611053	67614496	1	1	2	1	1	1
chr6	67614497	67617940	1	2	1	0	1	1
chr6	67617941	67621384	2	2	1	3	1	1
chr6	67621385	67624828	2	3	1	1	0	0
chr6	67624829	67628273	2	1	2	2	0	1
chr6	67628274	67631717	1	1	1	4	2	0
chr6	67631718	67635161	1	2	1	2	1	1
chr6	67635162	67638605	3	1	3	2	1	1
chr6	67638606	67642050	1	1	3	2	1	1
chr6	67642051	67645494	3	1	1	1	1	1
chr6	67645495	67648938	2	2	3	4	1	1
chr6	67648939	67652382	2	1	2	3	1	1
chr6	67652383	67655827	1	2	1	1	1	1
chr6	67655828	67659271	1	1	1	1	1	1
chr6	67659272	67662715	2	1	2	2	1	2
chr6	67662716	67666159	1	1	2	6	2	1
chr6	67666160	67669603	2	2	2	1	2	1
chr6	67669604	67673048	2	1	2	1	2	1
chr6	67673049	67676492	1	2	3	1	2	2
chr6	67676493	67679936	2	2	2	3	1	3
chr6	67679937	67683380	2	2	1	1	1	1
chr6	67683381	67686825	3	2	3	2	1	1
chr6	67686826	67690269	2	1	1	2	1	0
chr6	67690270	67693713	2	1	1	2	1	2
chr6	67693714	67697157	2	1	3	1	0	0
chr6	67697158	67700602	4	2	3	1	1	0
chr6	67700603	67704046	2	1	3	1	0	1
chr6	67704047	67707490	2	1	2	2	1	1
chr6	67707491	67710934	2	2	2	5	1	1
chr6	67710935	67714378	4	3	2	2	0	1
chr6	67714379	67717823	1	2	2	1	1	1
chr6	67717824	67721267	2	1	3	2	1	1
chr6	67721268	67724711	2	1	3	3	1	1
chr6	67724712	67728155	1	1	1	3	2	1
chr6	67728156	67731600	1	1	2	1	1	1
chr6	67731601	67735044	2	0	2	2	1	1
chr6	67735045	67738488	2	1	3	1	1	0
chr6	67738489	67741932	2	2	3	3	1	1
chr6	67741933	67745377	3	2	4	1	2	1
chr6	67745378	67748821	2	2	1	2	1	2
chr6	67748822	67752265	3	1	2	1	0	0
chr6	67752266	67755709	2	1	1	2	1	1
chr6	67755710	67759154	1	1	2	2	1	1
chr6	67759155	67762598	4	1	2	2	1	1
chr6	67762599	67766042	1	1	3	1	0	1
chr6	67766043	67769486	2	1	2	1	0	1
chr6	67769487	67772930	2	2	4	2	1	1
chr6	67772931	67776375	1	1	1	1	1	1
chr6	67776376	67779819	2	1	3	2	1	1
chr6	67779820	67783263	1	2	3	2	1	1
chr6	67783264	67786707	4	2	5	1	1	2
chr6	67786708	67790152	2	3	4	4	2	3
chr6	67790153	67793596	2	2	3	3	2	1
chr6	67793597	67797040	4	1	5	3	1	1
chr6	67797041	67800484	6	3	3	3	1	1
chr6	67800485	67803929	5	3	2	1	1	1
chr6	67803930	67807373	2	3	2	2	1	1
chr6	67807374	67810817	5	2	2	2	1	1
chr6	67810818	67814261	2	3	4	4	2	2
chr6	67814262	67817705	3	2	3	3	1	2
chr6	67817706	67821150	2	1	2	2	1	3
chr6	67821151	67824594	1	0	3	1	0	0
chr6	67824595	67828038	1	1	2	2	1	1
chr6	67828039	67831482	1	2	2	1	1	1
chr6	67831483	67834927	1	1	1	2	1	1
chr6	67834928	67838371	3	1	1	3	1	2
chr6	67838372	67841815	1	1	2	1	0	1
chr6	67841816	67845259	2	2	1	1	1	1
chr6	67845260	67848704	3	3	4	3	1	1
chr6	67848705	67852148	7	2	2	2	1	1
chr6	67852149	67855592	3	2	4	1	1	1
chr6	67855593	67859036	1	2	4	2	1	1
chr6	67859037	67862480	1	2	3	2	1	1
chr6	67862481	67865925	3	2	5	3	1	2
chr6	67865926	67869369	2	2	4	2	1	1
chr6	67869370	67872813	1	1	1	1	1	1
chr6	67872814	67876257	2	1	2	2	1	1
chr6	67876258	67879702	3	2	2	2	1	1
chr6	67879703	67883146	2	2	2	3	1	1
chr6	67883147	67886590	1	1	1	1	2	1
chr6	67886591	67890034	3	1	2	1	0	1
chr6	67890035	67893479	2	1	4	1	1	1
chr6	67893480	67896923	6	1	1	1	1	1
chr6	67896924	67900367	2	3	2	4	3	2
chr6	67900368	67903811	3	4	3	3	0	3
chr6	67903812	67907255	3	5	5	2	1	2
chr6	67907256	67910700	2	2	4	2	3	1
chr6	67910701	67914144	2	1	2	2	1	1
chr6	67914145	67917588	3	1	3	1	1	1
chr6	67917589	67921032	1	0	1	1	1	1
chr6	67921033	67924477	1	2	3	2	2	1
chr6	67924478	67927921	2	1	1	1	0	1
chr6	67927922	67931365	3	1	2	2	2	0
chr6	67931366	67934809	3	2	2	2	1	1
chr6	67934810	67938254	2	1	2	0	0	3
chr6	67938255	67941698	2	1	1	2	1	0
chr6	67941699	67945142	2	1	1	1	0	1
chr6	67945143	67948586	2	1	1	2	1	0
chr6	67948587	67952030	2	1	2	3	1	1
chr6	67952031	67955475	5	1	2	2	0	0
chr6	67955476	67958919	4	2	2	2	0	1
chr6	67958920	67962363	2	2	3	2	1	1
chr6	67962364	67965807	2	2	1	1	2	2
chr6	67965808	67969252	3	2	3	2	2	1
chr6	67969253	67972696	1	2	2	2	1	1
chr6	67972697	67976140	4	1	3	2	2	2
chr6	67976141	67979584	5	2	3	1	1	1
chr6	67979585	67983029	3	2	4	2	3	1
chr6	67983030	67986473	2	1	2	1	1	1
chr6	67986474	67989917	2	3	3	2	3	3
chr6	67989918	67993361	2	3	4	3	2	2
chr6	67993362	67996806	3	3	1	2	0	1
chr6	67996807	68000250	3	2	5	2	1	1
chr6	68000251	68003694	2	1	4	2	2	1
chr6	68003695	68007138	4	1	6	1	1	1
chr6	68007139	68010582	5	2	2	3	1	2
chr6	68010583	68014027	4	1	2	1	0	1
chr6	68014028	68017471	3	3	3	2	2	1
chr6	68017472	68020915	2	2	2	1	1	1
chr6	68020916	68024359	2	1	2	3	0	1
chr6	68024360	68027804	3	2	7	2	1	2
chr6	68027805	68031248	4	1	3	3	1	1
chr6	68031249	68034692	3	2	3	2	0	2
chr6	68034693	68038136	2	1	2	3	2	1
chr6	68038137	68041581	1	1	2	1	3	1
chr6	68041582	68045025	1	1	3	1	2	1
chr6	68045026	68048469	1	1	3	4	1	1
chr6	68048470	68051913	4	2	3	2	0	1
chr6	68051914	68055357	4	3	5	2	2	1
chr6	68055358	68058802	2	3	2	4	2	4
chr6	68058803	68062246	2	2	2	3	1	1
chr6	68062247	68065690	1	1	1	1	1	0
chr6	68065691	68069134	4	2	3	2	1	1
chr6	68069135	68072579	2	6	5	2	3	2
chr6	68072580	68076023	4	3	3	3	1	2
chr6	68076024	68079467	1	1	0	1	0	0
chr6	68079468	68082911	2	1	1	1	0	1
chr6	68082912	68086356	3	2	6	3	1	1
chr6	68086357	68089800	0	0	0	0	0	0
chr6	68089801	68093244	0	0	1	1	0	1
chr6	68093245	68096688	2	1	4	1	1	0
chr6	68096689	68100132	3	2	3	2	2	1
chr6	68100133	68103577	4	1	5	3	1	5
chr6	68103578	68107021	4	1	1	2	1	2
chr6	68107022	68110465	3	2	2	2	1	1
chr6	68110466	68113909	2	4	3	3	1	2
chr6	68113910	68117354	7	4	5	6	2	2
chr6	68117355	68120798	2	1	2	1	1	1
chr6	68120799	68124242	3	2	2	2	1	1
chr6	68124243	68127686	6	2	4	2	2	1
chr6	68127687	68131131	2	1	4	2	1	1
chr6	68131132	68134575	4	2	2	2	0	1
chr6	68134576	68138019	4	1	2	1	2	1
chr6	68138020	68141463	1	2	1	1	0	1
chr6	68141464	68144907	2	2	1	1	1	1
chr6	68144908	68148352	5	2	2	2	1	2
chr6	68148353	68151796	3	7	5	4	3	3
chr6	68151797	68155240	4	2	3	1	3	1
chr6	68155241	68158684	6	3	5	1	1	2
chr6	68158685	68162129	6	2	7	3	3	3
chr6	68162130	68165573	8	2	3	2	4	3
chr6	68165574	68169017	3	3	5	3	3	1
chr6	68169018	68172461	7	4	8	5	2	2
chr6	68172462	68175906	3	1	2	2	0	1
chr6	68175907	68179350	2	3	2	2	3	1
chr6	68179351	68182794	0	1	1	2	0	1
chr6	68182795	68186238	0	0	1	1	3	2
chr6	68186239	68189683	5	4	4	4	1	3
chr6	68189684	68193127	4	2	5	3	2	2
chr6	68193128	68196571	4	3	4	4	1	3
chr6	68196572	68200015	3	4	3	2	2	1
chr6	68200016	68203459	1	2	1	3	1	1
chr6	68203460	68206904	8	10	7	3	2	3
chr6	68206905	68210348	4	5	5	2	2	3
chr6	68210349	68213792	4	4	3	3	1	1
chr6	68213793	68217236	3	4	3	2	1	1
chr6	68217237	68220681	5	3	3	2	3	1
chr6	68220682	68224125	8	4	7	4	3	3
chr6	68224126	68227569	3	2	3	1	2	2
chr6	68227570	68231013	1	1	1	0	1	1
chr6	68231014	68234458	3	3	2	3	1	3
chr6	68234459	68237902	0	0	0	0	0	0
chr6	68237903	68241346	2	2	4	1	1	0
chr6	68241347	68244790	1	1	1	2	1	1
chr6	68244791	68248234	2	3	3	4	1	2
chr6	68248235	68251679	6	2	5	3	2	2
chr6	68251680	68255123	7	8	13	2	3	2
chr6	68255124	68258567	6	3	5	5	1	3
chr6	68258568	68262011	3	2	5	3	1	1
chr6	68262012	68265456	2	3	7	2	1	2
chr6	68265457	68268900	1	2	2	2	1	2
chr6	68268901	68272344	5	3	5	6	1	1
chr6	68272345	68275788	3	1	1	0	2	1
chr6	68275789	68279233	4	2	5	0	1	1
chr6	68279234	68282677	3	2	2	1	2	1
chr6	68282678	68286121	2	2	2	3	2	1
chr6	68286122	68289565	2	1	2	1	1	1
chr6	68289566	68293009	3	2	3	2	1	1
chr6	68293010	68296454	3	3	4	2	1	1
chr6	68296455	68299898	4	2	3	4	3	2
chr6	68299899	68303342	1	1	1	1	1	2
chr6	68303343	68306786	3	4	2	2	0	1
chr6	68306787	68310231	0	0	0	0	0	0
chr6	68310232	68313675	1	0	3	1	1	1
chr6	68313676	68317119	1	1	2	1	1	1
chr6	68317120	68320563	3	1	3	2	2	4
chr6	68320564	68324008	4	2	6	3	1	2
chr6	68324009	68327452	5	3	4	5	2	2
chr6	68327453	68330896	2	1	2	2	1	1
chr6	68330897	68334340	2	2	3	2	1	1
chr6	68334341	68337784	4	2	4	3	1	2
chr6	68337785	68341229	4	3	2	2	1	2
chr6	68341230	68344673	1	1	3	2	2	1
chr6	68344674	68348117	3	1	1	1	1	2
chr6	68348118	68351561	1	0	1	0	0	1
chr6	68351562	68355006	1	1	1	1	0	0
chr6	68355007	68358450	3	1	3	3	1	1
chr6	68358451	68361894	4	3	4	4	1	2
chr6	68361895	68365338	1	1	3	2	0	0
chr6	68365339	68368783	8	2	1	1	2	1
chr6	68368784	68372227	5	3	3	3	2	2
chr6	68372228	68375671	4	2	3	4	1	2
chr6	68375672	68379115	3	2	3	1	1	2
chr6	68379116	68382559	3	3	4	6	2	1
chr6	68382560	68386004	6	2	5	4	1	3
chr6	68386005	68389448	2	4	4	4	3	2
chr6	68389449	68392892	5	2	6	4	4	2
chr6	68392893	68396336	3	3	3	3	2	2
chr6	68396337	68399781	4	4	6	2	1	1
chr6	68399782	68403225	2	2	2	1	1	1
chr6	68403226	68406669	3	2	2	2	1	0
chr6	68406670	68410113	1	2	2	3	0	2
chr6	68410114	68413558	4	2	4	1	1	1
chr6	68413559	68417002	2	2	5	3	2	1
chr6	68417003	68420446	3	2	5	2	2	2
chr6	68420447	68423890	3	3	3	2	2	1
chr6	68423891	68427335	3	2	5	2	1	1
chr6	68427336	68430779	4	3	3	5	1	1
chr6	68430780	68434223	5	4	9	4	2	2
chr6	68434224	68437667	3	2	2	2	1	1
chr6	68437668	68441111	3	1	3	3	1	1
chr6	68441112	68444556	2	2	4	2	1	1
chr6	68444557	68448000	4	2	3	3	1	1
chr6	68448001	68451444	1	1	8	0	1	1
chr6	68451445	68454888	5	2	2	2	1	1
chr6	68454889	68458333	3	2	2	2	1	1
chr6	68458334	68461777	4	2	4	5	1	3
chr6	68461778	68465221	3	2	3	2	2	1
chr6	68465222	68468665	4	2	5	2	1	2
chr6	68468666	68472110	2	2	2	2	1	0
chr6	68472111	68475554	4	3	2	2	1	1
chr6	68475555	68478998	2	2	5	2	1	1
chr6	68478999	68482442	2	3	2	3	1	1
chr6	68482443	68485886	5	1	2	4	2	2
chr6	68485887	68489331	2	1	2	2	1	2
chr6	68489332	68492775	2	3	2	3	1	2
chr6	68492776	68496219	4	2	2	3	1	3
chr6	68496220	68499663	2	1	3	2	1	3
chr6	68499664	68503108	2	2	2	1	0	1
chr6	68503109	68506552	3	2	3	2	1	1
chr6	68506553	68509996	2	1	5	2	1	1
chr6	68509997	68513440	3	2	3	2	2	1
chr6	68513441	68516885	2	1	2	2	1	1
chr6	68516886	68520329	3	1	3	3	1	2
chr6	68520330	68523773	6	3	5	2	1	2
chr6	68523774	68527217	3	2	3	5	1	2
chr6	68527218	68530661	2	3	2	3	2	1
chr6	68530662	68534106	2	2	3	2	1	2
chr6	68534107	68537550	6	3	5	7	1	2
chr6	68537551	68540994	3	2	2	3	2	1
chr6	68540995	68544438	5	2	3	2	2	2
chr6	68544439	68547883	6	2	5	2	2	2
chr6	68547884	68551327	6	4	6	3	2	3
chr6	68551328	68554771	3	2	4	2	0	1
chr6	68554772	68558215	3	3	3	2	1	1
chr6	68558216	68561660	2	2	3	3	1	1
chr6	68561661	68565104	0	0	0	0	0	0
chr6	68565105	68568548	3	1	2	1	1	1
chr6	68568549	68571992	2	1	4	2	0	0
chr6	68571993	68575436	3	2	3	2	1	1
chr6	68575437	68578881	6	2	8	2	1	1
chr6	68578882	68582325	5	2	8	3	2	1
chr6	68582326	68585769	3	3	3	2	2	1
chr6	68585770	68589213	3	2	3	2	1	2
chr6	68589214	68592658	2	1	3	1	1	0
chr6	68592659	68596102	0	0	1	0	0	0
chr6	68596103	68599546	1	1	2	1	0	1
chr6	68599547	68602990	4	2	6	3	2	2
chr6	68602991	68606435	3	3	4	4	2	0
chr6	68606436	68609879	3	1	3	1	1	1
chr6	68609880	68613323	2	2	1	1	0	1
chr6	68613324	68616767	4	1	4	6	1	1
chr6	68616768	68620212	12	4	8	2	1	4
chr6	68620213	68623656	3	1	9	3	1	2
chr6	68623657	68627100	3	2	3	6	2	0
chr6	68627101	68630544	3	2	3	3	2	2
chr6	68630545	68633988	3	3	4	1	1	2
chr6	68633989	68637433	3	2	3	1	1	2
chr6	68637434	68640877	2	2	4	3	1	1
chr6	68640878	68644321	4	3	5	5	2	1
chr6	68644322	68647765	6	2	3	1	1	1
chr6	68647766	68651210	2	2	1	1	0	1
chr6	68651211	68654654	4	2	6	1	1	2
chr6	68654655	68658098	3	3	3	3	2	2
chr6	68658099	68661542	3	2	3	4	1	2
chr6	68661543	68664987	4	5	4	1	2	2
chr6	68664988	68668431	3	3	2	3	3	2
chr6	68668432	68671875	1	2	1	2	1	3
chr6	68671876	68675319	3	2	4	3	2	2
chr6	68675320	68678763	5	3	5	3	3	1
chr6	68678764	68682208	4	2	6	2	2	2
chr6	68682209	68685652	5	2	5	3	4	2
chr6	68685653	68689096	4	7	6	4	5	6
chr6	68689097	68692540	10	4	8	6	2	1
chr6	68692541	68695985	1	3	3	2	1	2
chr6	68695986	68699429	2	2	1	2	1	2
chr6	68699430	68702873	5	4	6	3	4	3
chr6	68702874	68706317	7	4	5	3	3	2
chr6	68706318	68709762	2	1	1	2	2	1
chr6	68709763	68713206	3	4	4	4	1	2
chr6	68713207	68716650	3	1	2	3	2	1
chr6	68716651	68720094	4	2	2	3	1	2
chr6	68720095	68723538	3	2	2	3	3	2
chr6	68723539	68726983	1	1	1	1	1	1
chr6	68726984	68730427	2	1	2	2	2	1
chr6	68730428	68733871	2	1	2	3	1	1
chr6	68733872	68737315	2	2	2	2	1	0
chr6	68737316	68740760	2	2	6	1	1	1
chr6	68740761	68744204	3	2	3	3	2	1
chr6	68744205	68747648	5	2	3	2	1	2
chr6	68747649	68751092	3	1	3	2	2	1
chr6	68751093	68754537	1	2	1	1	1	1
chr6	68754538	68757981	3	2	4	4	2	1
chr6	68757982	68761425	3	2	4	2	2	1
chr6	68761426	68764869	3	2	2	4	1	2
chr6	68764870	68768313	3	2	3	1	2	3
chr6	68768314	68771758	2	2	2	2	1	1
chr6	68771759	68775202	3	1	3	4	1	1
chr6	68775203	68778646	4	3	6	4	2	3
chr6	68778647	68782090	5	1	3	3	2	3
chr6	68782091	68785535	4	4	3	4	2	2
chr6	68785536	68788979	2	2	4	1	1	2
chr6	68788980	68792423	3	2	5	2	1	1
chr6	68792424	68795867	3	1	2	1	1	2
chr6	68795868	68799312	1	0	2	1	0	0
chr6	68799313	68802756	5	2	4	7	1	3
chr6	68802757	68806200	2	1	3	1	1	1
chr6	68806201	68809644	3	3	6	5	3	1
chr6	68809645	68813088	4	2	2	6	1	1
chr6	68813089	68816533	3	1	2	2	1	2
chr6	68816534	68819977	5	2	5	3	2	2
chr6	68819978	68823421	3	1	4	1	2	1
chr6	68823422	68826865	2	1	3	3	1	1
chr6	68826866	68830310	2	1	3	2	2	1
chr6	68830311	68833754	6	2	3	3	1	2
chr6	68833755	68837198	3	5	4	5	3	2
chr6	68837199	68840642	2	3	6	4	2	2
chr6	68840643	68844087	4	3	3	3	1	2
chr6	68844088	68847531	6	3	4	5	2	2
chr6	68847532	68850975	2	2	3	3	1	1
chr6	68850976	68854419	5	2	2	1	1	1
chr6	68854420	68857864	4	2	5	2	3	1
chr6	68857865	68861308	6	3	4	2	2	1
chr6	68861309	68864752	3	2	6	2	2	2
chr6	68864753	68868196	3	2	3	4	1	3
chr6	68868197	68871640	3	4	3	4	4	2
chr6	68871641	68875085	5	3	3	4	1	2
chr6	68875086	68878529	7	3	5	3	3	5
chr6	68878530	68881973	3	1	6	4	3	1
chr6	68881974	68885417	4	4	3	2	1	1
chr6	68885418	68888862	5	4	4	2	1	2
chr6	68888863	68892306	4	3	5	4	2	2
chr6	68892307	68895750	7	5	4	3	2	2
chr6	68895751	68899194	4	2	4	4	3	3
chr6	68899195	68902639	2	2	3	5	1	3
chr6	68902640	68906083	4	2	6	3	1	1
chr6	68906084	68909527	3	3	3	1	1	2
chr6	68909528	68912971	1	3	1	2	1	4
chr6	68912972	68916415	5	4	4	3	3	2
chr6	68916416	68919860	4	3	2	3	2	2
chr6	68919861	68923304	7	3	5	1	0	2
chr6	68923305	68926748	1	0	1	7	2	1
chr6	68926749	68930192	7	7	4	3	3	4
chr6	68930193	68933637	4	2	4	4	2	3
chr6	68933638	68937081	5	3	3	2	3	2
chr6	68937082	68940525	3	1	4	2	2	2
chr6	68940526	68943969	3	3	6	5	2	1
chr6	68943970	68947414	2	2	3	1	1	3
chr6	68947415	68950858	3	2	5	3	2	2
chr6	68950859	68954302	3	2	3	4	4	2
chr6	68954303	68957746	3	3	5	1	2	2
chr6	68957747	68961190	3	2	3	3	2	2
chr6	68961191	68964635	2	4	3	3	1	2
chr6	68964636	68968079	6	3	5	5	4	4
chr6	68968080	68971523	0	0	0	0	0	0
chr6	68971524	68974967	1	3	1	2	3	1
chr6	68974968	68978412	2	3	4	3	2	2
chr6	68978413	68981856	2	2	6	4	1	4
chr6	68981857	68985300	0	0	0	0	0	0
chr6	68985301	68988744	5	3	3	3	7	6
chr6	68988745	68992189	3	2	4	5	2	2
chr6	68992190	68995633	4	3	4	4	2	2
chr6	68995634	68999077	6	1	2	2	2	4
chr6	68999078	69002521	2	2	2	3	3	2
chr6	69002522	69005965	3	2	4	3	1	2
chr6	69005966	69009410	3	2	3	4	2	2
chr6	69009411	69012854	3	2	3	3	3	2
chr6	69012855	69016298	1	1	4	5	2	1
chr6	69016299	69019742	2	1	2	3	1	2
chr6	69019743	69023187	2	3	2	2	1	2
chr6	69023188	69026631	1	1	1	2	1	1
chr6	69026632	69030075	3	3	5	4	1	2
chr6	69030076	69033519	0	0	0	0	0	0
chr6	69033520	69036964	1	2	3	1	1	3
chr6	69036965	69040408	2	0	1	1	0	0
chr6	69040409	69043852	2	2	2	3	0	1
chr6	69043853	69047296	0	0	0	0	1	1
chr6	69047297	69050741	1	3	2	1	1	1
chr6	69050742	69054185	4	3	3	5	1	1
chr6	69054186	69057629	3	1	4	2	2	2
chr6	69057630	69061073	2	2	3	2	2	3
chr6	69061074	69064517	2	2	2	6	3	3
chr6	69064518	69067962	3	5	4	6	2	3
chr6	69067963	69071406	4	2	2	2	1	2
chr6	69071407	69074850	3	4	4	5	3	2
chr6	69074851	69078294	5	3	6	3	2	1
chr6	69078295	69081739	2	2	2	3	3	2
chr6	69081740	69085183	3	3	2	3	2	2
chr6	69085184	69088627	3	5	5	3	2	2
chr6	69088628	69092071	3	3	3	3	2	2
chr6	69092072	69095516	2	2	6	3	2	2
chr6	69095517	69098960	0	2	4	2	1	2
chr6	69098961	69102404	3	2	1	2	1	1
chr6	69102405	69105848	2	2	2	4	1	2
chr6	69105849	69109292	1	1	3	3	2	2
chr6	69109293	69112737	1	1	0	2	0	0
chr6	69112738	69116181	1	2	4	3	3	1
chr6	69116182	69119625	3	3	3	3	2	3
chr6	69119626	69123069	6	2	5	2	2	1
chr6	69123070	69126514	2	2	4	3	4	2
chr6	69126515	69129958	5	6	9	3	3	3
chr6	69129959	69133402	2	5	4	5	3	2
chr6	69133403	69136846	3	3	1	3	2	1
chr6	69136847	69140291	1	2	7	2	2	1
chr6	69140292	69143735	2	2	5	2	1	4
chr6	69143736	69147179	3	1	3	5	2	2
chr6	69147180	69150623	3	2	4	3	2	2
chr6	69150624	69154067	5	2	2	6	1	2
chr6	69154068	69157512	1	1	3	3	1	2
chr6	69157513	69160956	2	1	1	1	1	2
chr6	69160957	69164400	1	1	2	3	1	2
chr6	69164401	69167844	3	3	2	2	2	2
chr6	69167845	69171289	2	1	2	5	2	3
chr6	69171290	69174733	2	1	3	3	1	3
chr6	69174734	69178177	2	2	2	5	1	2
chr6	69178178	69181621	2	1	3	2	1	3
chr6	69181622	69185066	2	2	2	2	1	3
chr6	69185067	69188510	2	3	4	3	2	7
chr6	69188511	69191954	4	3	4	4	3	3
chr6	69191955	69195398	3	2	3	3	1	2
chr6	69195399	69198842	0	0	0	0	0	1
chr6	69198843	69202287	2	1	4	2	2	2
chr6	69202288	69205731	4	3	3	2	1	1
chr6	69205732	69209175	3	3	3	2	1	2
chr6	69209176	69212619	3	2	4	4	5	3
chr6	69212620	69216064	2	1	2	2	1	1
chr6	69216065	69219508	3	3	2	3	1	1
chr6	69219509	69222952	1	2	2	3	2	2
chr6	69222953	69226396	2	2	2	3	3	1
chr6	69226397	69229841	2	2	4	3	1	3
chr6	69229842	69233285	1	2	4	2	1	3
chr6	69233286	69236729	2	1	1	2	1	1
chr6	69236730	69240173	3	2	3	2	3	1
chr6	69240174	69243617	1	2	2	3	2	1
chr6	69243618	69247062	2	2	3	2	2	1
chr6	69247063	69250506	3	3	2	3	1	3
chr6	69250507	69253950	3	3	3	3	1	1
chr6	69253951	69257394	3	1	2	2	2	3
chr6	69257395	69260839	2	2	3	5	2	2
chr6	69260840	69264283	2	2	4	6	2	1
chr6	69264284	69267727	3	2	4	3	1	1
chr6	69267728	69271171	1	1	2	3	2	2
chr6	69271172	69274616	2	1	2	2	1	4
chr6	69274617	69278060	4	2	2	3	2	1
chr6	69278061	69281504	5	1	2	3	1	1
chr6	69281505	69284948	2	3	2	4	1	2
chr6	69284949	69288393	3	1	3	3	3	2
chr6	69288394	69291837	5	2	3	3	2	2
chr6	69291838	69295281	2	2	3	4	1	1
chr6	69295282	69298725	3	3	7	3	1	2
chr6	69298726	69302169	2	2	2	1	1	1
chr6	69302170	69305614	1	3	4	3	2	3
chr6	69305615	69309058	2	1	2	4	2	1
chr6	69309059	69312502	3	3	5	5	1	2
chr6	69312503	69315946	3	2	3	2	1	1
chr6	69315947	69319391	2	2	4	1	1	1
chr6	69319392	69322835	1	1	4	2	2	4
chr6	69322836	69326279	1	2	1	5	2	2
chr6	69326280	69329723	2	2	3	4	2	2
chr6	69329724	69333168	1	1	2	2	1	1
chr6	69333169	69336612	3	2	2	2	1	2
chr6	69336613	69340056	4	2	4	4	2	1
chr6	69340057	69343500	3	2	3	3	1	2
chr6	69343501	69346944	2	3	7	3	2	2
chr6	69346945	69350389	3	2	3	3	2	2
chr6	69350390	69353833	2	3	2	2	1	2
chr6	69353834	69357277	3	1	3	1	1	2
chr6	69357278	69360721	2	4	2	3	1	1
chr6	69360722	69364166	7	3	4	4	3	3
chr6	69364167	69367610	2	3	2	4	2	3
chr6	69367611	69371054	2	1	0	1	1	1
chr6	69371055	69374498	1	1	0	0	0	0
chr6	69374499	69377943	4	3	4	3	4	2
chr6	69377944	69381387	8	5	3	4	3	3
chr6	69381388	69384831	3	5	5	3	2	4
chr6	69384832	69388275	4	3	9	2	2	2
chr6	69388276	69391719	4	5	4	6	3	2
chr6	69391720	69395164	4	3	3	4	2	2
chr6	69395165	69398608	3	2	9	3	2	2
chr6	69398609	69402052	2	3	3	3	2	1
chr6	69402053	69405496	1	2	2	2	1	1
chr6	69405497	69408941	0	0	0	0	1	1
chr6	69408942	69412385	5	2	2	3	1	2
chr6	69412386	69415829	1	1	2	1	1	2
chr6	69415830	69419273	2	1	1	0	1	1
chr6	69419274	69422718	3	2	4	6	2	2
chr6	69422719	69426162	2	1	1	3	2	1
chr6	69426163	69429606	2	3	3	3	1	2
chr6	69429607	69433050	3	2	4	3	1	2
chr6	69433051	69436494	2	2	3	2	1	1
chr6	69436495	69439939	2	2	3	3	1	3
chr6	69439940	69443383	0	0	0	1	0	2
chr6	69443384	69446827	3	3	2	2	2	1
chr6	69446828	69450271	4	5	4	8	2	3
chr6	69450272	69453716	4	5	4	5	4	3
chr6	69453717	69457160	4	3	7	9	3	2
chr6	69457161	69460604	6	2	5	7	2	2
chr6	69460605	69464048	2	2	4	3	1	1
chr6	69464049	69467493	6	4	4	3	4	3
chr6	69467494	69470937	2	2	3	2	4	2
chr6	69470938	69474381	3	4	5	3	2	2
chr6	69474382	69477825	5	2	3	3	1	3
chr6	69477826	69481270	2	3	4	3	2	3
chr6	69481271	69484714	3	1	2	3	0	1
chr6	69484715	69488158	3	2	5	2	0	2
chr6	69488159	69491602	2	2	2	3	2	1
chr6	69491603	69495046	3	4	4	4	3	2
chr6	69495047	69498491	3	2	6	2	1	1
chr6	69498492	69501935	2	3	2	2	1	2
chr6	69501936	69505379	4	2	2	3	2	1
chr6	69505380	69508823	1	1	1	1	1	2
chr6	69508824	69512268	1	2	1	1	2	1
chr6	69512269	69515712	3	1	2	2	2	2
chr6	69515713	69519156	3	2	7	3	2	2
chr6	69519157	69522600	5	2	3	4	2	1
chr6	69522601	69526045	7	2	3	5	1	4
chr6	69526046	69529489	3	4	4	4	2	4
chr6	69529490	69532933	2	2	2	3	3	2
chr6	69532934	69536377	4	2	7	2	1	2
chr6	69536378	69539821	5	2	4	7	2	2
chr6	69539822	69543266	1	1	1	2	1	1
chr6	69543267	69546710	1	2	2	2	1	1
chr6	69546711	69550154	1	2	2	4	1	1
chr6	69550155	69553598	2	2	3	2	2	1
chr6	69553599	69557043	4	3	2	2	1	1
chr6	69557044	69560487	3	3	2	3	2	3
chr6	69560488	69563931	4	2	3	3	2	1
chr6	69563932	69567375	2	2	2	2	2	1
chr6	69567376	69570820	2	2	4	2	1	2
chr6	69570821	69574264	6	2	3	2	1	3
chr6	69574265	69577708	7	2	5	4	1	4
chr6	69577709	69581152	2	2	2	3	2	2
chr6	69581153	69584596	2	1	3	2	1	2
chr6	69584597	69588041	3	2	4	4	3	2
chr6	69588042	69591485	5	2	3	6	1	1
chr6	69591486	69594929	3	2	2	4	1	2
chr6	69594930	69598373	6	2	5	4	3	3
chr6	69598374	69601818	3	2	3	5	3	3
chr6	69601819	69605262	1	2	3	3	1	3
chr6	69605263	69608706	3	1	2	3	1	3
chr6	69608707	69612150	3	5	6	6	4	3
chr6	69612151	69615595	3	2	5	3	1	4
chr6	69615596	69619039	3	3	3	5	2	3
chr6	69619040	69622483	6	3	2	3	2	3
chr6	69622484	69625927	2	2	5	2	2	1
chr6	69625928	69629371	4	4	5	8	2	2
chr6	69629372	69632816	6	5	6	5	7	5
chr6	69632817	69636260	5	4	7	7	5	2
chr6	69636261	69639704	4	2	7	3	2	2
chr6	69639705	69643148	1	2	2	4	2	3
chr6	69643149	69646593	3	5	5	5	1	1
chr6	69646594	69650037	3	1	3	7	1	2
chr6	69650038	69653481	4	2	2	2	2	2
chr6	69653482	69656925	7	2	2	2	3	2
chr6	69656926	69660370	3	1	4	3	3	0
chr6	69660371	69663814	8	3	4	2	2	3
chr6	69663815	69667258	3	4	3	4	1	2
chr6	69667259	69670702	3	3	3	3	3	2
chr6	69670703	69674146	2	2	5	3	3	1
chr6	69674147	69677591	4	3	5	6	4	2
chr6	69677592	69681035	7	2	7	6	3	3
chr6	69681036	69684479	5	4	3	5	2	5
chr6	69684480	69687923	6	4	7	3	2	4
chr6	69687924	69691368	7	3	7	5	2	3
chr6	69691369	69694812	4	3	3	2	0	2
chr6	69694813	69698256	3	3	2	3	1	1
chr6	69698257	69701700	5	2	8	4	3	4
chr6	69701701	69705145	6	3	3	5	1	2
chr6	69705146	69708589	4	4	4	5	2	3
chr6	69708590	69712033	6	9	5	5	4	7
chr6	69712034	69715477	5	8	6	5	7	5
chr6	69715478	69718922	8	4	6	5	3	2
chr6	69718923	69722366	3	4	4	3	2	2
chr6	69722367	69725810	6	3	7	5	2	2
chr6	69725811	69729254	5	3	7	4	4	5
chr6	69729255	69732698	4	2	6	5	3	3
chr6	69732699	69736143	3	2	2	3	2	1
chr6	69736144	69739587	4	3	4	4	2	3
chr6	69739588	69743031	2	1	2	5	1	1
chr6	69743032	69746475	4	3	3	4	1	2
chr6	69746476	69749920	2	1	2	2	1	1
chr6	69749921	69753364	0	0	0	0	0	0
chr6	69753365	69756808	3	2	5	6	3	2
chr6	69756809	69760252	6	2	5	2	1	5
chr6	69760253	69763697	6	5	6	8	4	9
chr6	69763698	69767141	7	10	14	10	9	8
chr6	69767142	69770585	5	3	5	5	4	5
chr6	69770586	69774029	6	5	4	6	4	2
chr6	69774030	69777473	5	2	3	3	3	3
chr6	69777474	69780918	5	8	7	9	6	4
chr6	69780919	69784362	3	2	5	4	2	4
chr6	69784363	69787806	5	4	7	5	4	3
chr6	69787807	69791250	4	1	2	4	4	2
chr6	69791251	69794695	2	3	5	4	2	2
chr6	69794696	69798139	4	1	3	5	2	2
chr6	69798140	69801583	3	4	4	2	3	3
chr6	69801584	69805027	2	2	2	2	3	2
chr6	69805028	69808472	4	4	5	6	5	3
chr6	69808473	69811916	5	3	5	7	4	2
chr6	69811917	69815360	9	2	5	5	2	2
chr6	69815361	69818804	3	6	5	5	2	2
chr6	69818805	69822248	4	3	6	4	2	3
chr6	69822249	69825693	4	2	3	4	2	3
chr6	69825694	69829137	1	2	4	3	4	3
chr6	69829138	69832581	9	3	7	6	3	2
chr6	69832582	69836025	8	2	5	8	2	2
chr6	69836026	69839470	5	2	4	4	2	1
chr6	69839471	69842914	4	2	3	4	3	4
chr6	69842915	69846358	3	5	3	7	3	2
chr6	69846359	69849802	5	3	5	3	2	3
chr6	69849803	69853247	4	4	4	4	1	2
chr6	69853248	69856691	4	2	4	4	2	2
chr6	69856692	69860135	4	2	6	4	4	3
chr6	69860136	69863579	6	3	6	8	4	4
chr6	69863580	69867023	5	4	7	7	4	4
chr6	69867024	69870468	5	3	2	5	3	2
chr6	69870469	69873912	7	3	4	4	2	3
chr6	69873913	69877356	6	2	3	3	2	1
chr6	69877357	69880800	2	3	6	2	2	2
chr6	69880801	69884245	5	3	3	6	1	2
chr6	69884246	69887689	4	2	2	4	2	3
chr6	69887690	69891133	3	2	2	3	1	2
chr6	69891134	69894577	4	4	5	4	3	2
chr6	69894578	69898022	6	4	6	5	3	2
chr6	69898023	69901466	3	6	3	3	4	2
chr6	69901467	69904910	2	1	2	3	1	1
chr6	69904911	69908354	1	1	0	0	0	0
chr6	69908355	69911799	3	3	3	6	3	3
chr6	69911800	69915243	3	5	4	4	3	4
chr6	69915244	69918687	6	5	4	6	3	4
chr6	69918688	69922131	3	3	4	4	3	5
chr6	69922132	69925575	4	4	4	7	2	3
chr6	69925576	69929020	4	3	4	6	6	2
chr6	69929021	69932464	5	2	5	8	2	4
chr6	69932465	69935908	7	4	5	6	3	3
chr6	69935909	69939352	4	1	3	5	4	2
chr6	69939353	69942797	11	4	11	10	6	3
chr6	69942798	69946241	8	6	11	9	2	4
chr6	69946242	69949685	2	3	3	3	2	4
chr6	69949686	69953129	6	5	4	8	4	7
chr6	69953130	69956574	3	2	3	4	2	3
chr6	69956575	69960018	4	4	2	2	2	6
chr6	69960019	69963462	9	4	10	9	8	9
chr6	69963463	69966906	3	2	3	4	1	1
chr6	69966907	69970350	1	2	1	2	2	5
chr6	69970351	69973795	7	4	7	7	5	4
chr6	69973796	69977239	5	2	6	4	3	3
chr6	69977240	69980683	7	4	6	6	2	4
chr6	69980684	69984127	5	3	5	7	2	3
chr6	69984128	69987572	5	4	7	12	3	5
chr6	69987573	69991016	7	9	14	18	20	20
chr6	69991017	69994460	19	21	15	53	49	52
chr6	69994461	69997904	7	8	11	12	13	13
chr6	69997905	70001349	0	0	0	1	0	0
chr6	70001350	70004793	2	3	8	6	6	3
chr6	70004794	70008237	6	4	5	9	2	4
chr6	70008238	70011681	6	8	6	8	8	7
chr6	70011682	70015125	8	3	4	7	5	7
chr6	70015126	70018570	6	4	7	6	5	2
chr6	70018571	70022014	9	5	7	7	6	5
chr6	70022015	70025458	10	11	8	9	8	11
chr6	70025459	70028902	6	5	9	11	6	9
chr6	70028903	70032347	8	8	10	7	12	4
chr6	70032348	70035791	5	3	5	9	3	3
chr6	70035792	70039235	5	4	7	7	4	3
chr6	70039236	70042679	4	2	10	2	2	3
chr6	70042680	70046124	7	7	12	13	3	6
chr6	70046125	70049568	5	5	4	5	4	6
chr6	70049569	70053012	4	6	8	7	8	5
chr6	70053013	70056456	5	3	5	4	5	11
chr6	70056457	70059900	11	3	6	14	4	7
chr6	70059901	70063345	2	2	2	5	3	2
chr6	70063346	70066789	5	5	5	9	5	5
chr6	70066790	70070233	10	8	6	9	6	9
chr6	70070234	70073677	9	4	6	5	3	3
chr6	70073678	70077122	2	2	2	6	2	5
chr6	70077123	70080566	3	2	3	2	2	1
chr6	70080567	70084010	7	2	3	3	2	3
chr6	70084011	70087454	5	3	2	2	1	3
chr6	70087455	70090899	8	4	8	8	3	3
chr6	70090900	70094343	8	6	6	24	7	9
chr6	70094344	70097787	6	11	7	13	13	14
chr6	70097788	70101231	10	3	8	7	6	4
chr6	70101232	70104675	9	7	5	15	7	7
chr6	70104676	70108120	11	11	6	22	16	9
chr6	70108121	70111564	9	4	13	16	5	7
chr6	70111565	70115008	12	2	9	16	5	3
chr6	70115009	70118452	4	2	2	2	2	3
chr6	70118453	70121897	2	4	4	12	7	7
chr6	70121898	70125341	8	5	5	7	4	6
chr6	70125342	70128785	5	5	7	8	4	4
chr6	70128786	70132229	6	3	4	5	2	2
chr6	70132230	70135674	8	3	6	10	3	3
chr6	70135675	70139118	8	3	4	5	5	3
chr6	70139119	70142562	1	1	2	0	0	1
chr6	70142563	70146006	7	4	6	8	4	4
chr6	70146007	70149451	3	3	4	7	4	3
chr6	70149452	70152895	7	5	6	10	5	4
chr6	70152896	70156339	6	3	6	5	5	4
chr6	70156340	70159783	5	5	5	8	3	3
chr6	70159784	70163227	8	10	5	6	4	4
chr6	70163228	70166672	10	9	11	15	14	12
chr6	70166673	70170116	12	7	15	14	11	7
chr6	70170117	70173560	8	6	7	9	3	5
chr6	70173561	70177004	10	7	4	8	10	5
chr6	70177005	70180449	6	2	8	4	5	3
chr6	70180450	70183893	3	1	5	4	2	3
chr6	70183894	70187337	6	3	4	6	4	3
chr6	70187338	70190781	4	5	5	6	5	4
chr6	70190782	70194226	3	4	7	2	3	4
chr6	70194227	70197670	1	1	3	1	1	1
chr6	70197671	70201114	3	2	1	2	1	3
chr6	70201115	70204558	2	4	3	4	2	2
chr6	70204559	70208002	1	0	3	1	2	2
chr6	70208003	70211447	5	3	12	9	6	7
chr6	70211448	70214891	8	6	7	7	4	3
chr6	70214892	70218335	7	4	5	4	2	4
chr6	70218336	70221779	6	3	5	9	4	1
chr6	70221780	70225224	2	2	2	8	1	3
chr6	70225225	70228668	2	0	0	0	0	1
chr6	70228669	70232112	1	2	1	2	1	1
chr6	70232113	70235556	0	0	0	0	0	0
chr6	70235557	70239001	7	7	3	12	17	11
chr6	70239002	70242445	4	5	3	6	4	5
chr6	70242446	70245889	5	4	7	8	4	3
chr6	70245890	70249333	7	3	5	7	4	4
chr6	70249334	70252777	8	5	7	6	4	5
chr6	70252778	70256222	4	3	3	4	3	4
chr6	70256223	70259666	6	6	8	7	4	6
chr6	70259667	70263110	2	1	1	2	2	4
chr6	70263111	70266554	14	8	9	16	12	15
chr6	70266555	70269999	9	5	7	13	10	8
chr6	70270000	70273443	6	4	6	5	5	3
chr6	70273444	70276887	2	3	2	3	2	3
chr6	70276888	70280331	2	2	2	8	2	6
chr6	70280332	70283776	3	4	3	4	2	2
chr6	70283777	70287220	7	7	11	13	9	11
chr6	70287221	70290664	10	5	7	10	6	6
chr6	70290665	70294108	17	14	15	36	19	30
chr6	70294109	70297552	12	5	9	17	8	13
chr6	70297553	70300997	7	4	6	6	4	3
chr6	70300998	70304441	12	6	5	9	6	6
chr6	70304442	70307885	10	8	10	15	21	8
chr6	70307886	70311329	10	4	8	12	6	8
chr6	70311330	70314774	5	6	8	14	6	5
chr6	70314775	70318218	8	4	8	16	6	7
chr6	70318219	70321662	12	10	17	23	23	18
chr6	70321663	70325106	13	10	16	29	26	24
chr6	70325107	70328551	10	3	6	5	6	5
chr6	70328552	70331995	8	5	5	6	5	4
chr6	70331996	70335439	8	4	5	8	13	6
chr6	70335440	70338883	6	7	4	4	10	15
chr6	70338884	70342328	11	4	3	5	9	7
chr6	70342329	70345772	2	2	2	4	2	3
chr6	70345773	70349216	6	3	3	3	2	4
chr6	70349217	70352660	2	1	2	1	3	0
chr6	70352661	70356104	6	5	5	6	5	5
chr6	70356105	70359549	8	7	9	23	12	13
chr6	70359550	70362993	8	7	7	12	5	6
chr6	70362994	70366437	4	2	4	6	5	4
chr6	70366438	70369881	8	8	7	15	11	21
chr6	70369882	70373326	5	5	4	16	8	8
chr6	70373327	70376770	11	7	8	18	12	5
chr6	70376771	70380214	10	4	15	15	4	5
chr6	70380215	70383658	2	3	4	4	3	8
chr6	70383659	70387103	10	6	10	16	8	11
chr6	70387104	70390547	8	5	9	8	6	7
chr6	70390548	70393991	5	2	3	6	5	5
chr6	70393992	70397435	6	3	3	4	5	5
chr6	70397436	70400879	7	4	6	7	5	4
chr6	70400880	70404324	6	3	9	8	9	6
chr6	70404325	70407768	9	5	7	10	13	11
chr6	70407769	70411212	13	9	12	20	13	12
chr6	70411213	70414656	8	8	11	13	5	9
chr6	70414657	70418101	7	6	9	19	11	18
chr6	70418102	70421545	13	6	8	27	23	35
chr6	70421546	70424989	3	6	4	11	7	7
chr6	70424990	70428433	8	6	7	12	7	8
chr6	70428434	70431878	1	1	1	1	1	2
chr6	70431879	70435322	5	3	8	10	5	8
chr6	70435323	70438766	0	0	0	1	0	0
chr6	70438767	70442210	8	5	9	16	16	9
chr6	70442211	70445654	8	4	8	28	22	21
chr6	70445655	70449099	10	4	7	17	7	10
chr6	70449100	70452543	4	4	6	8	4	6
chr6	70452544	70455987	2	2	2	6	4	5
chr6	70455988	70459431	5	5	3	12	9	10
chr6	70459432	70462876	3	3	6	16	7	6
chr6	70462877	70466320	4	2	3	13	5	6
chr6	70466321	70469764	7	7	10	20	10	17
chr6	70469765	70473208	5	3	3	9	4	9
chr6	70473209	70476653	2	3	3	5	2	7
chr6	70476654	70480097	0	0	0	0	0	0
chr6	70480098	70483541	5	4	9	11	9	9
chr6	70483542	70486985	3	4	5	8	4	6
chr6	70486986	70490429	5	2	6	15	7	6
chr6	70490430	70493874	10	3	3	8	4	7
chr6	70493875	70497318	5	2	2	6	4	6
chr6	70497319	70500762	3	4	3	5	3	3
chr6	70500763	70504206	7	4	7	15	9	13
chr6	70504207	70507651	5	3	3	4	3	4
chr6	70507652	70511095	3	1	3	4	5	3
chr6	70511096	70514539	5	4	7	14	6	8
chr6	70514540	70517983	3	2	4	12	5	5
chr6	70517984	70521428	5	3	4	12	10	10
chr6	70521429	70524872	5	7	17	44	29	28
chr6	70524873	70528316	4	2	4	10	10	12
chr6	70528317	70531760	2	2	3	15	9	16
chr6	70531761	70535204	4	4	7	21	11	10
chr6	70535205	70538649	6	2	3	8	7	10
chr6	70538650	70542093	6	5	7	26	18	24
chr6	70542094	70545537	6	2	6	18	9	14
chr6	70545538	70548981	7	4	8	35	10	11
chr6	70548982	70552426	3	4	6	16	13	10
chr6	70552427	70555870	5	6	7	29	15	14
chr6	70555871	70559314	9	4	11	164	118	123
chr6	70559315	70562758	3	4	3	56	57	109
chr6	70562759	70566203	5	7	6	46	33	29
chr6	70566204	70569647	3	3	10	27	18	23
chr6	70569648	70573091	3	4	1	11	7	13
chr6	70573092	70576535	1	1	2	3	3	7
chr6	70576536	70579980	3	3	5	16	15	12
chr6	70579981	70583424	4	3	8	25	9	12
chr6	70583425	70586868	2	4	6	20	13	10
chr6	70586869	70590312	3	3	2	7	5	4
chr6	70590313	70593756	5	5	3	24	10	15
chr6	70593757	70597201	4	2	2	8	7	9
chr6	70597202	70600645	1	2	3	11	8	8
chr6	70600646	70604089	6	3	3	16	12	11
chr6	70604090	70607533	13	4	6	23	8	12
chr6	70607534	70610978	3	2	3	19	10	13
chr6	70610979	70614422	6	8	6	64	44	65
chr6	70614423	70617866	6	3	4	20	22	38
chr6	70617867	70621310	3	1	4	11	10	18
chr6	70621311	70624755	7	4	11	37	25	31
chr6	70624756	70628199	5	3	6	22	12	11
chr6	70628200	70631643	9	5	8	30	11	16
chr6	70631644	70635087	2	3	2	8	6	11
chr6	70635088	70638531	5	3	4	14	10	14
chr6	70638532	70641976	6	5	9	29	13	12
chr6	70641977	70645420	4	4	4	27	19	22
chr6	70645421	70648864	7	6	5	40	37	48
chr6	70648865	70652308	10	3	12	74	72	133
chr6	70652309	70655753	7	8	16	80	79	60
chr6	70655754	70659197	21	13	37	100	63	70
chr6	70659198	70662641	61	77	85	1	0	1
chr6	70662642	70666085	130	152	191	43	41	34
chr6	70666086	70669530	202	185	194	83	84	48
chr6	70669531	70672974	567	1355	1553	984	1471	306
chr6	70672975	70676418	2166	4438	3192	3223	6278	4529
chr6	70676419	70679862	722	361	312	185	182	632
chr6	70679863	70683306	68	51	62	53	37	82
chr6	70683307	70686751	203	109	159	130	98	181
chr6	70686752	70690195	108	57	84	78	55	62
chr6	70690196	70693639	201	151	148	153	126	145
chr6	70693640	70697083	253	339	290	413	376	428
chr6	70697084	70700528	85	63	84	98	74	115
chr6	70700529	70703972	78	81	84	102	112	190
chr6	70703973	70707416	90	69	71	61	95	132
chr6	70707417	70710860	24	27	28	17	23	17
chr6	70710861	70714305	49	28	45	28	14	19
chr6	70714306	70717749	61	28	42	35	14	29
chr6	70717750	70721193	61	55	58	52	66	100
chr6	70721194	70724637	44	29	25	27	15	20
chr6	70724638	70728081	16	16	15	12	6	5
chr6	70728082	70731526	19	19	39	18	8	11
chr6	70731527	70734970	25	11	14	13	6	5
chr6	70734971	70738414	27	18	21	16	8	11
chr6	70738415	70741858	25	23	21	18	25	20
chr6	70741859	70745303	39	24	25	20	17	24
chr6	70745304	70748747	27	17	22	15	8	13
chr6	70748748	70752191	18	12	20	19	6	6
chr6	70752192	70755635	20	11	16	17	16	9
chr6	70755636	70759080	36	12	21	16	11	10
chr6	70759081	70762524	19	12	19	15	4	6
chr6	70762525	70765968	14	11	15	6	5	9
chr6	70765969	70769412	4	6	6	4	4	3
chr6	70769413	70772857	5	5	7	4	3	3

## Sheet: ED Fig.3d
			GRO-seq signals			GRO-seq signals
chr	start	end	WT Rep1	WT Rep2	WT Rep3	Cer/Sis deletion Rep1	Cer/Sis deletion Rep2	Cer/Sis deletion Rep3
chr6	67328626	67332069	0.128483	0.107952	0.153702	0.088478	0.0472419	0.0692022
chr6	67332070	67335513	0.0642417	0.0647715	0.102468	0.044239	0.0944838	0.0346011
chr6	67335514	67338957	0.0428278	0.043181	0.102468	0.044239	0.0472419	0.0346011
chr6	67338958	67342401	0.0856556	0.0647715	0.102468	0.0663585	0.0472419	0.103803
chr6	67342402	67345846	0.0642417	0.086362	0.102468	0.044239	0.141726	0.0692022
chr6	67345847	67349290	0.0856556	0.0647715	0.102468	0.044239	0.0944838	0.103803
chr6	67349291	67352734	0.0856556	0.086362	0.153702	0.0663585	0.141726	0.103803
chr6	67352735	67356178	0.0856556	0.043181	0.102468	0.0663585	0.0944838	0.0692022
chr6	67356179	67359623	0.0642417	0.086362	0.153702	0.088478	0.188968	0.0692022
chr6	67359624	67363067	0.0428278	0.086362	0.102468	0.0663585	0.0944838	0.103803
chr6	67363068	67366511	0.578175	0.734077	0.563573	0.575107	0.708628	0.62282
chr6	67366512	67369955	0.278381	0.172724	0.0512339	0.154837	0.0944838	0.207607
chr6	67369956	67373400	0.49252	0.367038	0.256169	0.331793	0.425177	0.276809
chr6	67373401	67376844	0.0428278	0.0647715	0.204936	0.088478	0.0472419	0.0346011
chr6	67376845	67380288	0.0856556	0.086362	0.102468	0.0663585	0.141726	0.103803
chr6	67380289	67383732	0.0428278	0.0647715	0.153702	0.110597	0.0944838	0.0692022
chr6	67383733	67387176	0.256967	0.237495	0.204936	0.110597	0.188968	0.138404
chr6	67387177	67390621	0.149897	0.151133	0.153702	0.088478	0.0944838	0.173005
chr6	67390622	67394065	0.128483	0.086362	0.153702	0.110597	0.141726	0.138404
chr6	67394066	67397509	0.171311	0.194314	0.102468	0.176956	0.141726	0.242208
chr6	67397510	67400953	0.214139	0.151133	0.153702	0.110597	0.0472419	0.138404
chr6	67400954	67404398	0.299795	0.43181	0.358637	0.243315	0.188968	0.346011
chr6	67404399	67407842	0.256967	0.259086	0.256169	0.287553	0.141726	0.242208
chr6	67407843	67411286	0.278381	0.172724	0.358637	0.088478	0.188968	0.242208
chr6	67411287	67414730	0.0428278	0.0647715	0.0512339	0.088478	0.141726	0.103803
chr6	67414731	67418175	0.235553	0.172724	0.358637	0.464509	0.283451	0.242208
chr6	67418176	67421619	0.149897	0.172724	0.102468	0.132717	0.0944838	0.103803
chr6	67421620	67425063	0.0856556	0.0647715	0.102468	0.110597	0.0944838	0.173005
chr6	67425064	67428507	1.67028	1.72724	2.51046	1.23869	1.03932	1.31484
chr6	67428508	67431951	0.0856556	0.043181	0.153702	0.0663585	0.0944838	0.173005
chr6	67431952	67435396	0.0642417	0.086362	0.153702	0.0663585	0.0472419	0.0692022
chr6	67435397	67438840	0.0642417	0.0647715	0.102468	0.132717	0.141726	0.0346011
chr6	67438841	67442284	0.0856556	0.0647715	0.0512339	0.0663585	0.0944838	0.103803
chr6	67442285	67445728	0.0642417	0.0647715	0.0512339	0.044239	0.0472419	0.0692022
chr6	67445729	67449173	0	0	0	0	0	0
chr6	67449174	67452617	0.0428278	0.0647715	0.102468	0.0221195	0	0.0692022
chr6	67452618	67456061	0	0	0	0	0.0472419	0
chr6	67456062	67459505	0.0428278	0.043181	0.0512339	0.0221195	0.0944838	0.103803
chr6	67459506	67462950	0.728073	0.755667	0.614807	0.774182	1.08656	0.588219
chr6	67462951	67466394	0.128483	0.0647715	0.0512339	0.132717	0.0944838	0.103803
chr6	67466395	67469838	0.0428278	0.086362	0.102468	0.044239	0.0472419	0.0692022
chr6	67469839	67473282	0.0428278	0.0647715	0.0512339	0.0663585	0.0472419	0.0346011
chr6	67473283	67476726	0.0428278	0.043181	0.204936	0.0663585	0.0944838	0.0692022
chr6	67476727	67480171	0.0642417	0.0647715	0.153702	0.0663585	0.0472419	0.103803
chr6	67480172	67483615	0.214139	0.172724	0.256169	0.110597	0.141726	0.103803
chr6	67483616	67487059	0.0428278	0.0647715	0.102468	0.0663585	0.141726	0.0692022
chr6	67487060	67490503	0.107069	0.086362	0.153702	0.044239	0.141726	0.0346011
chr6	67490504	67493948	0.0428278	0.043181	0.0512339	0.0663585	0.0944838	0.103803
chr6	67493949	67497392	0.0428278	0.107952	0.153702	0.0663585	0.0944838	0.103803
chr6	67497393	67500836	0.0428278	0.0647715	0.0512339	0.110597	0.0944838	0.103803
chr6	67500837	67504280	0.107069	0.086362	0.102468	0.110597	0.283451	0.173005
chr6	67504281	67507725	3.7046	3.19539	3.48391	3.56124	3.16521	3.42551
chr6	67507726	67511169	0.0642417	0.0215905	0.102468	0.0663585	0.0472419	0.0692022
chr6	67511170	67514613	0.0214139	0.0647715	0.102468	0.110597	0.0472419	0.0346011
chr6	67514614	67518057	0.235553	0.302267	0.204936	0.287553	0.236209	0.173005
chr6	67518058	67521501	0.49252	0.345448	0.256169	0.176956	0.425177	0.173005
chr6	67521502	67524946	0.899384	0.993163	0.819742	0.995377	0.944838	0.93423
chr6	67524947	67528390	0.321209	0.345448	0.307403	0.199075	0.188968	0.484415
chr6	67528391	67531834	0	0	0	0	0	0
chr6	67531835	67535278	0.0428278	0.043181	0.102468	0.0221195	0.0472419	0.0692022
chr6	67535279	67538723	0.0428278	0.0647715	0	0.0663585	0.141726	0.0692022
chr6	67538724	67542167	0.0428278	0.086362	0.0512339	0.088478	0.0472419	0.103803
chr6	67542168	67545611	0.0428278	0.0215905	0.0512339	0.0663585	0.0472419	0.0692022
chr6	67545612	67549055	0.171311	0.237495	0.204936	0.110597	0.0944838	0.103803
chr6	67549056	67552500	0.128483	0.194314	0.153702	0.331793	0.330693	0.173005
chr6	67552501	67555944	0.0428278	0.0215905	0.0512339	0.088478	0.0472419	0.138404
chr6	67555945	67559388	0.899384	0.647715	0.768508	1.06174	1.03932	1.21104
chr6	67559389	67562832	3.12643	3.23857	2.61293	3.14097	3.02348	3.46011
chr6	67562833	67566277	0.0856556	0.043181	0.102468	0.132717	0.0472419	0.0692022
chr6	67566278	67569721	0.0642417	0.086362	0.102468	0.0663585	0.0944838	0.0692022
chr6	67569722	67573165	0.0214139	0.043181	0	0.0221195	0	0.0346011
chr6	67573166	67576609	0.0642417	0.0215905	0.0512339	0.044239	0	0.0346011
chr6	67576610	67580053	0.0642417	0.086362	0.102468	0.110597	0.0472419	0.0692022
chr6	67580054	67583498	0.214139	0.172724	0.204936	0.243315	0.0944838	0.173005
chr6	67583499	67586942	0.0856556	0.107952	0.153702	0.154837	0.0944838	0.0692022
chr6	67586943	67590386	0.107069	0.043181	0.102468	0.044239	0.141726	0.103803
chr6	67590387	67593830	0.0642417	0.107952	0.153702	0.088478	0.0944838	0.103803
chr6	67593831	67597275	0.171311	0.129543	0.204936	0.154837	0.0944838	0.138404
chr6	67597276	67600719	0.0856556	0.107952	0.102468	0.0663585	0.0944838	0.0692022
chr6	67600720	67604163	0.107069	0.107952	0.102468	0.0663585	0.0472419	0.207607
chr6	67604164	67607607	0.107069	0.151133	0.204936	0.088478	0.0944838	0.103803
chr6	67607608	67611052	0.107069	0.151133	0.0512339	0.0663585	0.0472419	0.207607
chr6	67611053	67614496	0.107069	0.0647715	0.256169	0.132717	0.188968	0.173005
chr6	67614497	67617940	0.128483	0.259086	0.307403	0.221195	0.188968	0.380612
chr6	67617941	67621384	0.0642417	0.302267	0.204936	0.154837	0.472419	0.31141
chr6	67621385	67624828	0.128483	0.129543	0.153702	0.088478	0.188968	0.138404
chr6	67624829	67628273	0.128483	0.129543	0.102468	0.110597	0.141726	0.138404
chr6	67628274	67631717	0.107069	0.129543	0.204936	0.154837	0.236209	0.173005
chr6	67631718	67635161	0.149897	0.172724	0.153702	0.132717	0.141726	0.207607
chr6	67635162	67638605	0.107069	0.043181	0.153702	0.0663585	0.141726	0.103803
chr6	67638606	67642050	0.0642417	0.107952	0.256169	0.132717	0.188968	0.0692022
chr6	67642051	67645494	0.192725	0.302267	0.153702	0.176956	0.236209	0.242208
chr6	67645495	67648938	0.214139	0.280676	0.153702	0.265434	0.141726	0.276809
chr6	67648939	67652382	0.342622	0.4534	0.204936	0.464509	0.283451	0.692022
chr6	67652383	67655827	0.107069	0.151133	0.102468	0.088478	0.236209	0.346011
chr6	67655828	67659271	0.107069	0.194314	0.409871	0.265434	0.283451	0.380612
chr6	67659272	67662715	1.56321	1.29543	1.69072	2.10135	2.3621	2.17987
chr6	67662716	67666159	0.0642417	0.043181	0.102468	0.110597	0.0944838	0.138404
chr6	67666160	67669603	0.0214139	0.043181	0.0512339	0.0221195	0.0944838	0.103803
chr6	67669604	67673048	0.0856556	0.086362	0.102468	0.0663585	0.0944838	0.207607
chr6	67673049	67676492	2.84805	2.67722	2.35676	2.23407	2.17313	2.52588
chr6	67676493	67679936	0.128483	0.237495	0.153702	0.287553	0.141726	0.173005
chr6	67679937	67683380	0.235553	0.259086	0.153702	0.221195	0.188968	0.103803
chr6	67683381	67686825	0.0642417	0.0647715	0.0512339	0.0663585	0.0944838	0.0692022
chr6	67686826	67690269	0.0214139	0.043181	0.0512339	0.044239	0.141726	0.0346011
chr6	67690270	67693713	0.0428278	0.086362	0.102468	0.044239	0.0472419	0.103803
chr6	67693714	67697157	0.0856556	0.0647715	0.102468	0.0663585	0.0472419	0.0692022
chr6	67697158	67700602	0.0642417	0.043181	0.0512339	0.044239	0.0944838	0.0346011
chr6	67700603	67704046	0.0642417	0.0647715	0.102468	0.0663585	0.0944838	0.138404
chr6	67704047	67707490	0.128483	0.215905	0.153702	0.199075	0.0472419	0.242208
chr6	67707491	67710934	1.11352	1.07952	0.768508	0.707824	0.803112	0.761224
chr6	67710935	67714378	0.428278	0.582943	0.409871	0.221195	0.283451	0.31141
chr6	67714379	67717823	0.621003	0.367038	0.512339	0.331793	0.377935	0.484415
chr6	67717824	67721267	0.128483	0.237495	0.307403	0.154837	0.141726	0.138404
chr6	67721268	67724711	0.0428278	0.086362	0.102468	0.0663585	0.0472419	0.0692022
chr6	67724712	67728155	0.0428278	0.043181	0.0512339	0.0221195	0.0944838	0.0692022
chr6	67728156	67731600	0.0642417	0.0647715	0.0512339	0.0663585	0.0472419	0.103803
chr6	67731601	67735044	0.235553	0.107952	0.0512339	0.132717	0	0.0692022
chr6	67735045	67738488	0.128483	0.086362	0.153702	0.132717	0.0472419	0.0692022
chr6	67738489	67741932	0.578175	0.518172	0.614807	0.597227	0.614145	0.62282
chr6	67741933	67745377	0.128483	0.0647715	0.102468	0.0663585	0.236209	0.173005
chr6	67745378	67748821	0.149897	0.151133	0.409871	0.287553	0.472419	0.276809
chr6	67748822	67752265	0.0856556	0.107952	0.153702	0.110597	0.141726	0.103803
chr6	67752266	67755709	0.0428278	0.0647715	0.0512339	0.044239	0.0472419	0.103803
chr6	67755710	67759154	0.0642417	0.0647715	0.0512339	0.044239	0.0944838	0.103803
chr6	67759155	67762598	0.38545	0.43181	0.256169	0.486629	0.425177	0.207607
chr6	67762599	67766042	0.706659	0.604534	0.409871	0.663585	0.897596	0.484415
chr6	67766043	67769486	0.0428278	0.043181	0.0512339	0.0663585	0.0472419	0.0692022
chr6	67769487	67772930	0.0642417	0.043181	0.153702	0.110597	0.0944838	0.0692022
chr6	67772931	67776375	0.0856556	0.107952	0.102468	0.132717	0.0944838	0.103803
chr6	67776376	67779819	0.0856556	0.107952	0.204936	0.154837	0.0944838	0.138404
chr6	67779820	67783263	0.171311	0.172724	0.153702	0.088478	0.188968	0.138404
chr6	67783264	67786707	0.0428278	0.043181	0.102468	0.044239	0.0472419	0.0692022
chr6	67786708	67790152	3.27633	3.49766	3.68884	3.7382	4.86592	4.39434
chr6	67790153	67793596	0.513934	0.474991	0.358637	0.619346	0.330693	0.657421
chr6	67793597	67797040	0.128483	0.237495	0.153702	0.176956	0.283451	0.242208
chr6	67797041	67800484	0.0856556	0.0647715	0.102468	0.088478	0.0472419	0.138404
chr6	67800485	67803929	0.0428278	0.043181	0.0512339	0.088478	0.0944838	0.103803
chr6	67803930	67807373	0.0642417	0.0647715	0.102468	0.0221195	0.0944838	0.0692022
chr6	67807374	67810817	0.364036	0.4534	0.409871	0.221195	0.472419	0.31141
chr6	67810818	67814261	3.36198	2.67722	1.94689	2.34467	1.98416	2.21447
chr6	67814262	67817705	0.0428278	0.086362	0.102468	0.0663585	0.0944838	0.0692022
chr6	67817706	67821150	0.0214139	0.0647715	0.102468	0.0663585	0.0944838	0.103803
chr6	67821151	67824594	0.149897	0.172724	0.102468	0.154837	0.0472419	0.0692022
chr6	67824595	67828038	0.192725	0.259086	0.358637	0.353912	0.188968	0.346011
chr6	67828039	67831482	0.0428278	0.0215905	0.0512339	0.044239	0.0472419	0.103803
chr6	67831483	67834927	0.0214139	0.0215905	0.0512339	0.044239	0.0472419	0.0692022
chr6	67834928	67838371	0.0428278	0.0647715	0.153702	0.0663585	0.188968	0.0692022
chr6	67838372	67841815	0.0642417	0.107952	0.102468	0.0663585	0.141726	0.0692022
chr6	67841816	67845259	0.128483	0.129543	0.204936	0.088478	0.0944838	0.0692022
chr6	67845260	67848704	2.59108	2.5045	2.35676	1.72532	1.74795	2.24907
chr6	67848705	67852148	0.0642417	0.043181	0.102468	0.044239	0.0944838	0.0692022
chr6	67852149	67855592	0.128483	0.215905	0.153702	0.088478	0.0944838	0.0692022
chr6	67855593	67859036	0.0642417	0.086362	0.102468	0.0663585	0.188968	0.207607
chr6	67859037	67862480	0.107069	0.129543	0.102468	0.088478	0.0472419	0.138404
chr6	67862481	67865925	4.1543	3.99424	3.43267	1.50413	1.41726	2.80269
chr6	67865926	67869369	0.0856556	0.086362	0.102468	0.0663585	0.0472419	0.103803
chr6	67869370	67872813	0.278381	0.259086	0.204936	0.464509	0.141726	0.276809
chr6	67872814	67876257	0.128483	0.151133	0.204936	0.110597	0.141726	0.103803
chr6	67876258	67879702	0.535348	0.647715	0.461105	0.619346	0.661387	0.726623
chr6	67879703	67883146	0.0642417	0.0647715	0.102468	0.088478	0.0944838	0.0692022
chr6	67883147	67886590	0.0642417	0.107952	0.0512339	0.0663585	0.0944838	0.0346011
chr6	67886591	67890034	0.0428278	0.0647715	0.102468	0.044239	0.0944838	0.0692022
chr6	67890035	67893479	0.749487	0.626125	1.17838	1.5926	2.12589	1.86846
chr6	67893480	67896923	0.0428278	0.043181	0.0512339	0.044239	0.0472419	0.0692022
chr6	67896924	67900367	0.0428278	0.043181	0.0512339	0.0663585	0.141726	0.0692022
chr6	67900368	67903811	0.192725	0.215905	0.102468	0.110597	0.141726	0.138404
chr6	67903812	67907255	3.46905	3.26017	3.27897	3.67184	4.48798	4.67115
chr6	67907256	67910700	0.0642417	0.043181	0.0512339	0.0663585	0.0472419	0.0346011
chr6	67910701	67914144	0.0642417	0.043181	0.0512339	0.0663585	0.0944838	0.0692022
chr6	67914145	67917588	0.0856556	0.043181	0.102468	0.044239	0.141726	0.138404
chr6	67917589	67921032	0.0428278	0.0215905	0.102468	0.044239	0.0472419	0.0346011
chr6	67921033	67924477	0.0642417	0.043181	0.102468	0.0663585	0.0944838	0.0346011
chr6	67924478	67927921	0.0856556	0.043181	0.0512339	0.044239	0.0472419	0.0692022
chr6	67927922	67931365	0.0642417	0.0647715	0.102468	0.088478	0.0944838	0.0692022
chr6	67931366	67934809	0.0642417	0.151133	0.153702	0.110597	0.0944838	0.0692022
chr6	67934810	67938254	0.0856556	0.0647715	0.153702	0.044239	0.0944838	0.0692022
chr6	67938255	67941698	0.0428278	0.0647715	0.102468	0.0663585	0.0944838	0.0346011
chr6	67941699	67945142	0.128483	0.107952	0.102468	0.0663585	0.0944838	0.103803
chr6	67945143	67948586	0.0428278	0.0647715	0.102468	0.0663585	0.0472419	0.103803
chr6	67948587	67952030	0.0856556	0.086362	0.102468	0.110597	0.0944838	0.0692022
chr6	67952031	67955475	0.0642417	0.0647715	0.102468	0.0663585	0.0472419	0.138404
chr6	67955476	67958919	0.0642417	0.0647715	0.0512339	0.088478	0.0472419	0.0692022
chr6	67958920	67962363	0.0856556	0.0647715	0.204936	0.044239	0.0472419	0.0692022
chr6	67962364	67965807	0.0642417	0.129543	0.102468	0.0663585	0.0944838	0.138404
chr6	67965808	67969252	0.985039	1.10112	0.768508	0.486629	0.283451	0.62282
chr6	67969253	67972696	0.107069	0.129543	0.102468	0.088478	0.0472419	0.103803
chr6	67972697	67976140	0.107069	0.107952	0.102468	0.0663585	0.0944838	0.0346011
chr6	67976141	67979584	0.0642417	0.0647715	0.102468	0.0663585	0.0944838	0.0692022
chr6	67979585	67983029	0.0428278	0.043181	0.102468	0.088478	0.0944838	0.0692022
chr6	67983030	67986473	0.214139	0.194314	0.153702	0.243315	0.236209	0.346011
chr6	67986474	67989917	2.01291	1.68406	1.48578	1.45989	1.13381	1.69545
chr6	67989918	67993361	0.0214139	0.0647715	0.0512339	0.044239	0.0944838	0.103803
chr6	67993362	67996806	0.0642417	0.086362	0.0512339	0.044239	0.0944838	0.0346011
chr6	67996807	68000250	1.28483	1.40338	1.58825	1.06174	1.60622	1.62625
chr6	68000251	68003694	0.835142	0.755667	0.614807	0.663585	0.614145	0.62282
chr6	68003695	68007138	0.621003	0.604534	0.307403	0.486629	0.377935	0.449814
chr6	68007139	68010582	0.0642417	0.0647715	0.102468	0.088478	0.0944838	0.103803
chr6	68010583	68014027	0.0428278	0.0647715	0.102468	0.044239	0.0472419	0.138404
chr6	68014028	68017471	0.663831	0.561353	0.358637	0.530868	0.566903	0.692022
chr6	68017472	68020915	0.0856556	0.194314	0.307403	0.287553	0.188968	0.276809
chr6	68020916	68024359	0.0642417	0.043181	0.102468	0.110597	0.188968	0.0346011
chr6	68024360	68027804	0.0642417	0.043181	0.102468	0.088478	0.0944838	0.138404
chr6	68027805	68031248	0.0214139	0.0647715	0.102468	0.044239	0.0472419	0.0692022
chr6	68031249	68034692	0.0214139	0.043181	0.102468	0.0663585	0.0944838	0.0692022
chr6	68034693	68038136	0.0642417	0.0215905	0.0512339	0.0663585	0.0944838	0.0346011
chr6	68038137	68041581	0.0856556	0.043181	0.0512339	0.044239	0.0944838	0.0346011
chr6	68041582	68045025	0.0856556	0.107952	0.153702	0.0663585	0.0472419	0.0692022
chr6	68045026	68048469	0.0214139	0.0647715	0.153702	0.0663585	0.0944838	0.103803
chr6	68048470	68051913	0.0856556	0.086362	0.0512339	0.088478	0.0472419	0.0346011
chr6	68051914	68055357	0.963625	1.18748	1.58825	0.818421	1.08656	0.899629
chr6	68055358	68058802	0.920798	1.05793	0.973444	0.552988	0.519661	0.692022
chr6	68058803	68062246	0.0642417	0.0647715	0.0512339	0.0663585	0.0944838	0.103803
chr6	68062247	68065690	0.0856556	0.259086	0.307403	0.088478	0.188968	0.0692022
chr6	68065691	68069134	0.192725	0.107952	0.102468	0.0663585	0.0944838	0.138404
chr6	68069135	68072579	2.39836	2.54768	2.04936	2.01287	2.22037	3.49471
chr6	68072580	68076023	0.171311	0.215905	0.256169	0.176956	0.188968	0.242208
chr6	68076024	68079467	0.107069	0.129543	0.204936	0.154837	0.0472419	0.138404
chr6	68079468	68082911	0.0856556	0.107952	0.153702	0.110597	0.0944838	0.103803
chr6	68082912	68086356	0.0214139	0.043181	0.0512339	0.0221195	0.0472419	0.0346011
chr6	68086357	68089800	0	0	0	0	0	0.0346011
chr6	68089801	68093244	0.0214139	0.0215905	0	0.0221195	0	0.0346011
chr6	68093245	68096688	0.0428278	0.0647715	0.153702	0.044239	0.0944838	0.0346011
chr6	68096689	68100132	0.149897	0.151133	0.256169	0.0663585	0.283451	0.138404
chr6	68100133	68103577	0.813728	0.86362	0.870976	0.707824	0.614145	0.726623
chr6	68103578	68107021	0.556761	0.410219	0.409871	0.552988	0.472419	0.519017
chr6	68107022	68110465	0.0428278	0.043181	0.153702	0.0663585	0.0472419	0.0692022
chr6	68110466	68113909	0.49252	0.410219	0.358637	0.331793	0.330693	0.484415
chr6	68113910	68117354	6.18862	5.35444	4.91845	5.86167	5.95248	6.57421
chr6	68117355	68120798	0.192725	0.237495	0.0512339	0.199075	0.141726	0.138404
chr6	68120799	68124242	0.278381	0.367038	0.153702	0.309673	0.236209	0.31141
chr6	68124243	68127686	0.0642417	0.043181	0.0512339	0.044239	0.0944838	0.0692022
chr6	68127687	68131131	0.256967	0.086362	0.102468	0.132717	0.0472419	0.242208
chr6	68131132	68134575	0.0428278	0.043181	0.102468	0.0663585	0.0472419	0.0346011
chr6	68134576	68138019	0.0214139	0.043181	0.0512339	0.044239	0.0472419	0.0346011
chr6	68138020	68141463	0.0428278	0.0647715	0	0.0663585	0.0944838	0.0346011
chr6	68141464	68144907	0.0428278	0.043181	0.0512339	0.0221195	0.0472419	0.0692022
chr6	68144908	68148352	0.0428278	0.086362	0.102468	0.0663585	0.0472419	0.0692022
chr6	68148353	68151796	1.02787	0.928391	0.768508	1.12809	1.4645	1.21104
chr6	68151797	68155240	0.128483	0.237495	0.358637	0.132717	0.425177	0.276809
chr6	68155241	68158684	0.0428278	0.0647715	0.153702	0.0663585	0.0944838	0.0692022
chr6	68158685	68162129	0.963625	0.777258	0.614807	0.729944	0.944838	0.93423
chr6	68162130	68165573	0.0642417	0.043181	0.102468	0.044239	0.0944838	0.0692022
chr6	68165574	68169017	0.149897	0.172724	0.153702	0.0663585	0.188968	0.103803
chr6	68169018	68172461	3.42622	3.34653	3.58637	3.03037	3.77935	3.1833
chr6	68172462	68175906	0.0856556	0.043181	0.102468	0.110597	0.0472419	0.0692022
chr6	68175907	68179350	0.0642417	0.0647715	0.102468	0.0663585	0.0472419	0.0346011
chr6	68179351	68182794	0.0428278	0.0647715	0.0512339	0.044239	0.0944838	0
chr6	68182795	68186238	0.192725	0.302267	0.204936	0.44239	0.283451	0.207607
chr6	68186239	68189683	0.0428278	0.043181	0.0512339	0.0221195	0.0944838	0.0346011
chr6	68189684	68193127	0.87797	0.842029	0.666041	0.641465	0.614145	0.588219
chr6	68193128	68196571	0.364036	0.367038	0.153702	0.088478	0.188968	0.173005
chr6	68196572	68200015	0.171311	0.323857	0.358637	0.221195	0.141726	0.173005
chr6	68200016	68203459	2.95512	2.93631	1.94689	2.10135	1.70071	2.14527
chr6	68203460	68206904	1.60604	1.3602	1.48578	1.5926	2.0314	2.28367
chr6	68206905	68210348	1.30625	1.10112	1.38332	1.28293	1.51174	2.31827
chr6	68210349	68213792	0.0642417	0.0647715	0.0512339	0.0663585	0.0944838	0.103803
chr6	68213793	68217236	0.0642417	0.043181	0.0512339	0.0663585	0.0944838	0.0692022
chr6	68217237	68220681	1.56321	1.94314	0.92221	1.28293	1.18105	1.41865
chr6	68220682	68224125	2.76239	2.33177	2.61293	2.67646	2.22037	3.73692
chr6	68224126	68227569	0.0856556	0.043181	0.102468	0.044239	0.141726	0.138404
chr6	68227570	68231013	0.0428278	0.0647715	0.102468	0.044239	0.0472419	0.0692022
chr6	68231014	68234458	0.0428278	0.043181	0.0512339	0.0221195	0.0472419	0.0692022
chr6	68234459	68237902	0	0	0	0.0221195	0	0.0346011
chr6	68237903	68241346	0.0214139	0.0647715	0.102468	0.044239	0.0472419	0.0346011
chr6	68241347	68244790	0.0642417	0.086362	0.102468	0.088478	0.188968	0.0692022
chr6	68244791	68248234	0.171311	0.0647715	0.102468	0.154837	0.0944838	0.138404
chr6	68248235	68251679	0.128483	0.086362	0.102468	0.110597	0.141726	0.138404
chr6	68251680	68255123	2.1628	2.07269	1.63948	1.79168	1.4645	2.21447
chr6	68255124	68258567	1.37049	1.23066	1.63948	1.15021	1.08656	1.24564
chr6	68258568	68262011	1.02787	0.949982	0.512339	0.86266	0.614145	0.795825
chr6	68262012	68265456	0.278381	0.323857	0.358637	0.376031	0.236209	0.484415
chr6	68265457	68268900	0.0214139	0.043181	0.0512339	0.0663585	0.0472419	0.0692022
chr6	68268901	68272344	0.0428278	0.043181	0.0512339	0.044239	0.0944838	0.103803
chr6	68272345	68275788	0.0642417	0.0647715	0.153702	0.044239	0.0944838	0.103803
chr6	68275789	68279233	0.0214139	0.043181	0.0512339	0.044239	0.0472419	0.0692022
chr6	68279234	68282677	0.0642417	0.086362	0.0512339	0.110597	0.0472419	0.103803
chr6	68282678	68286121	0.0642417	0.086362	0.102468	0.0663585	0.0472419	0.103803
chr6	68286122	68289565	0.813728	1.07952	0.768508	0.486629	0.614145	0.865027
chr6	68289566	68293009	1.90584	1.74883	1.43455	1.06174	1.08656	2.04146
chr6	68293010	68296454	0.0642417	0.043181	0.102468	0.0221195	0.0472419	0.0346011
chr6	68296455	68299898	0.0642417	0.086362	0.0512339	0.0663585	0.0944838	0.138404
chr6	68299899	68303342	0.107069	0.0647715	0.204936	0.044239	0.0472419	0.173005
chr6	68303343	68306786	0.0428278	0.043181	0.0512339	0.044239	0.0472419	0.103803
chr6	68306787	68310231	0.0428278	0.0215905	0	0.0221195	0	0
chr6	68310232	68313675	0.0428278	0.0215905	0.102468	0.044239	0.0472419	0.0692022
chr6	68313676	68317119	0.0428278	0.043181	0.0512339	0.044239	0.0472419	0.0692022
chr6	68317120	68320563	0.128483	0.086362	0.102468	0.044239	0.0944838	0.0346011
chr6	68320564	68324008	0.364036	0.4534	0.512339	0.265434	0.377935	0.276809
chr6	68324009	68327452	0.364036	0.345448	0.256169	0.243315	0.519661	0.484415
chr6	68327453	68330896	0.0428278	0.043181	0.0512339	0.088478	0.0472419	0.0346011
chr6	68330897	68334340	0.0428278	0.0647715	0.0512339	0.088478	0	0.0692022
chr6	68334341	68337784	0.0428278	0.043181	0.102468	0.088478	0.0944838	0.138404
chr6	68337785	68341229	0.0856556	0.086362	0.153702	0.088478	0.141726	0.103803
chr6	68341230	68344673	0.0642417	0.0647715	0.102468	0.044239	0.0944838	0.173005
chr6	68344674	68348117	0.0428278	0.107952	0.102468	0.0663585	0.0472419	0.0692022
chr6	68348118	68351561	0.0428278	0.0215905	0.0512339	0.0221195	0.0944838	0.0346011
chr6	68351562	68355006	0.0642417	0.0647715	0.0512339	0.044239	0	0.0692022
chr6	68355007	68358450	0.0428278	0.0647715	0.102468	0.0221195	0.0944838	0.103803
chr6	68358451	68361894	0.235553	0.215905	0.256169	0.0663585	0.0944838	0.103803
chr6	68361895	68365338	0.0428278	0.129543	0.102468	0.0663585	0.141726	0.138404
chr6	68365339	68368783	0.0428278	0.0647715	0.0512339	0.0663585	0.0472419	0.103803
chr6	68368784	68372227	1.67028	1.77042	1.69072	1.63684	1.37002	1.52245
chr6	68372228	68375671	1.52039	1.61929	1.07591	1.39353	1.32277	1.45325
chr6	68375672	68379115	0.513934	0.367038	0.768508	0.486629	0.377935	0.657421
chr6	68379116	68382559	0.128483	0.129543	0.204936	0.110597	0.0944838	0.103803
chr6	68382560	68386004	0.0642417	0.107952	0.102468	0.088478	0.141726	0.0692022
chr6	68386005	68389448	7.68759	7.01691	6.50671	7.87454	7.46422	6.81642
chr6	68389449	68392892	0.107069	0.129543	0.204936	0.221195	0.188968	0.138404
chr6	68392893	68396336	0.342622	0.280676	0.358637	0.287553	0.236209	0.173005
chr6	68396337	68399781	0.49252	0.712486	0.614807	0.420271	0.330693	0.380612
chr6	68399782	68403225	0.449692	0.518172	0.409871	0.376031	0.330693	0.484415
chr6	68403226	68406669	0.278381	0.518172	0.563573	0.265434	0.377935	0.449814
chr6	68406670	68410113	0.149897	0.129543	0.153702	0.110597	0.188968	0.0692022
chr6	68410114	68413558	0.128483	0.151133	0.204936	0.088478	0.0472419	0.207607
chr6	68413559	68417002	0.107069	0.0647715	0.0512339	0.0221195	0.0944838	0.0692022
chr6	68417003	68420446	0.0428278	0.0647715	0.0512339	0.044239	0.0472419	0.0346011
chr6	68420447	68423890	0.107069	0.323857	0.358637	0.353912	0.236209	0.207607
chr6	68423891	68427335	0.642417	0.626125	0.461105	0.464509	0.425177	0.588219
chr6	68427336	68430779	0.428278	0.539762	0.358637	0.420271	0.566903	0.449814
chr6	68430780	68434223	4.56116	4.14538	3.68884	5.08748	5.29109	4.42894
chr6	68434224	68437667	0.0856556	0.086362	0.256169	0.0663585	0.188968	0.0692022
chr6	68437668	68441111	0.128483	0.107952	0.0512339	0.176956	0.188968	0.380612
chr6	68441112	68444556	0.0428278	0.043181	0.0512339	0.088478	0.0472419	0.0346011
chr6	68444557	68448000	0.0642417	0.0647715	0.0512339	0.044239	0.0944838	0.0692022
chr6	68448001	68451444	0.0642417	0.043181	0.102468	0.0663585	0.188968	0.103803
chr6	68451445	68454888	0.214139	0.151133	0.256169	0.176956	0.0944838	0.207607
chr6	68454889	68458333	0.321209	0.388629	0.256169	0.309673	0.377935	0.31141
chr6	68458334	68461777	0.107069	0.172724	0.102468	0.154837	0.141726	0.276809
chr6	68461778	68465221	0.0642417	0.043181	0.102468	0.088478	0.0944838	0.0692022
chr6	68465222	68468665	0.0856556	0.043181	0.102468	0.088478	0.0472419	0.0692022
chr6	68468666	68472110	0.256967	0.259086	0.409871	0.243315	0.236209	0.346011
chr6	68472111	68475554	0.0856556	0.086362	0.0512339	0.0663585	0.0944838	0.103803
chr6	68475555	68478998	0.0642417	0.0647715	0.102468	0.044239	0.0472419	0.0346011
chr6	68478999	68482442	0.0642417	0.107952	0.0512339	0.110597	0.0944838	0.103803
chr6	68482443	68485886	0.171311	0.280676	0.153702	0.221195	0.236209	0.415213
chr6	68485887	68489331	0.0642417	0.0215905	0.204936	0.044239	0.0472419	0.0692022
chr6	68489332	68492775	0.342622	0.474991	0.358637	0.265434	0.188968	0.242208
chr6	68492776	68496219	0.0642417	0.086362	0.0512339	0.0663585	0.141726	0.103803
chr6	68496220	68499663	0.0428278	0.0647715	0.102468	0.0663585	0.0472419	0.0346011
chr6	68499664	68503108	0.0642417	0.0647715	0.102468	0.088478	0.0944838	0.0692022
chr6	68503109	68506552	0.0642417	0.129543	0.102468	0.110597	0.0944838	0.138404
chr6	68506553	68509996	0.0856556	0.043181	0.153702	0.110597	0.0944838	0.173005
chr6	68509997	68513440	0.0428278	0.043181	0.102468	0.044239	0.0944838	0.173005
chr6	68513441	68516885	0.0856556	0.0647715	0.0512339	0.044239	0.0472419	0.103803
chr6	68516886	68520329	0.128483	0.129543	0.102468	0.110597	0.0944838	0.0346011
chr6	68520330	68523773	1.8416	2.00792	1.43455	1.65896	1.60622	1.93766
chr6	68523774	68527217	0.0642417	0.107952	0.102468	0.110597	0.0944838	0.103803
chr6	68527218	68530661	0.0428278	0.0647715	0.102468	0.0663585	0.0944838	0.0692022
chr6	68530662	68534106	0.0428278	0.0647715	0.102468	0.0663585	0.0944838	0.0346011
chr6	68534107	68537550	1.6917	1.44656	1.28085	0.9069	1.13381	1.34944
chr6	68537551	68540994	0.471106	0.496581	0.717275	0.132717	0.0944838	0.173005
chr6	68540995	68544438	0.0428278	0.043181	0.102468	0.044239	0.0944838	0.0346011
chr6	68544439	68547883	0.985039	0.906801	0.563573	1.17233	1.03932	1.07263
chr6	68547884	68551327	3.59754	3.32494	2.56169	4.57874	4.34625	4.39434
chr6	68551328	68554771	0.0428278	0.0647715	0.102468	0.088478	0.0944838	0.0692022
chr6	68554772	68558215	0.0642417	0.0647715	0.102468	0.0663585	0.0944838	0.103803
chr6	68558216	68561660	0.0214139	0.0647715	0.0512339	0.0663585	0.141726	0.0346011
chr6	68561661	68565104	0	0	0	0	0.0472419	0
chr6	68565105	68568548	0.0214139	0.0215905	0.0512339	0.0221195	0	0.0346011
chr6	68568549	68571992	0.0428278	0.0647715	0.0512339	0.0663585	0.0472419	0.0346011
chr6	68571993	68575436	0.0214139	0.086362	0.0512339	0.0663585	0.0472419	0.0692022
chr6	68575437	68578881	0.0642417	0.0215905	0.153702	0.110597	0.0472419	0.0692022
chr6	68578882	68582325	2.71957	2.9579	2.66416	0.9069	0.614145	1.24564
chr6	68582326	68585769	3.12643	2.76358	2.35676	1.54836	0.897596	1.69545
chr6	68585770	68589213	0.107069	0.0647715	0.0512339	0.044239	0.0472419	0.0692022
chr6	68589214	68592658	0.0856556	0.043181	0.102468	0.088478	0.141726	0.138404
chr6	68592659	68596102	0.0214139	0.0215905	0	0	0.0472419	0
chr6	68596103	68599546	0.0428278	0.0647715	0.102468	0.044239	0.0472419	0.103803
chr6	68599547	68602990	0.0428278	0.043181	0.0512339	0.044239	0.0472419	0.103803
chr6	68602991	68606435	0.0642417	0.043181	0.102468	0.0663585	0.0944838	0.0692022
chr6	68606436	68609879	0.0642417	0.043181	0.0512339	0.044239	0	0.0692022
chr6	68609880	68613323	0.0428278	0.043181	0.102468	0.044239	0.0944838	0.0346011
chr6	68613324	68616767	0.0428278	0.043181	0.102468	0.0663585	0.0944838	0.0692022
chr6	68616768	68620212	0.406864	0.561353	0.307403	0.44239	0.614145	0.346011
chr6	68620213	68623656	0.235553	0.215905	0.204936	0.309673	0.377935	0.276809
chr6	68623657	68627100	0.0642417	0.043181	0.102468	0.044239	0.0944838	0.103803
chr6	68627101	68630544	1.97008	2.28859	1.94689	0.951138	1.13381	1.31484
chr6	68630545	68633988	2.24846	2.37495	1.99812	1.48201	0.99208	1.24564
chr6	68633989	68637433	0.0428278	0.107952	0.0512339	0.0663585	0.0944838	0.103803
chr6	68637434	68640877	0.0856556	0.107952	0.102468	0.0663585	0.0944838	0.138404
chr6	68640878	68644321	0.0642417	0.0647715	0.0512339	0.044239	0	0.0692022
chr6	68644322	68647765	0.0642417	0.043181	0.153702	0.044239	0.0944838	0.0346011
chr6	68647766	68651210	0.0214139	0.043181	0.102468	0.044239	0.0472419	0.0346011
chr6	68651211	68654654	0.942212	1.18748	1.02468	0.530868	0.472419	0.865027
chr6	68654655	68658098	1.09211	0.777258	1.12715	0.597227	0.425177	0.519017
chr6	68658099	68661542	0.621003	0.604534	0.461105	0.9069	0.850354	0.93423
chr6	68661543	68664987	0.299795	0.129543	0.204936	0.353912	0.472419	0.207607
chr6	68664988	68668431	0.0428278	0.086362	0.0512339	0.0663585	0.0944838	0.0692022
chr6	68668432	68671875	0.0214139	0.0647715	0.102468	0.044239	0.0472419	0.0346011
chr6	68671876	68675319	0.0642417	0.129543	0.0512339	0.088478	0.0472419	0.0692022
chr6	68675320	68678763	0.235553	0.237495	0.102468	0.243315	0.283451	0.173005
chr6	68678764	68682208	0.107069	0.043181	0.102468	0.110597	0.0944838	0.103803
chr6	68682209	68685652	0.149897	0.237495	0.204936	0.154837	0.0944838	0.103803
chr6	68685653	68689096	4.04723	4.57719	3.94501	3.14097	3.4959	4.42894
chr6	68689097	68692540	0.107069	0.151133	0.102468	0.110597	0.0944838	0.103803
chr6	68692541	68695985	0.0642417	0.086362	0.102468	0.088478	0.0944838	0.0692022
chr6	68695986	68699429	0.0642417	0.043181	0.102468	0.044239	0.0944838	0.0346011
chr6	68699430	68702873	3.8545	3.8647	2.61293	3.67184	3.30693	4.32514
chr6	68702874	68706317	0.406864	0.474991	0.512339	0.398151	0.566903	0.242208
chr6	68706318	68709762	0.0856556	0.0647715	0.0512339	0.088478	0.0944838	0.0692022
chr6	68709763	68713206	0.0428278	0.107952	0.102468	0.0663585	0.188968	0.0692022
chr6	68713207	68716650	0.149897	0.107952	0.102468	0.0663585	0.0944838	0.103803
chr6	68716651	68720094	0.0856556	0.0647715	0.102468	0.0663585	0.0472419	0.173005
chr6	68720095	68723538	0.149897	0.323857	0.307403	0.353912	0.236209	0.346011
chr6	68723539	68726983	0.0642417	0.043181	0.102468	0.088478	0.141726	0.0692022
chr6	68726984	68730427	0.0428278	0.0647715	0.0512339	0.0221195	0.141726	0.0692022
chr6	68730428	68733871	0.0642417	0.0647715	0.102468	0.044239	0.0944838	0.0346011
chr6	68733872	68737315	0.128483	0.086362	0.153702	0.088478	0.141726	0.138404
chr6	68737316	68740760	0.0428278	0.043181	0.0512339	0.044239	0.0944838	0.0346011
chr6	68740761	68744204	0.0856556	0.0647715	0.0512339	0.044239	0.141726	0.0692022
chr6	68744205	68747648	0.0428278	0.0647715	0.102468	0.044239	0.0472419	0.0692022
chr6	68747649	68751092	0.0214139	0.043181	0.0512339	0.044239	0.0472419	0
chr6	68751093	68754537	0.0214139	0.0647715	0.0512339	0.0221195	0.0944838	0.103803
chr6	68754538	68757981	0.149897	0.151133	0.204936	0.132717	0.188968	0.0692022
chr6	68757982	68761425	0.0428278	0.043181	0.102468	0.0663585	0.0944838	0.0692022
chr6	68761426	68764869	0.0642417	0.0647715	0.102468	0.0663585	0.0944838	0.0692022
chr6	68764870	68768313	0.0856556	0.107952	0.0512339	0.110597	0.0472419	0.0692022
chr6	68768314	68771758	0.0642417	0.043181	0.0512339	0.0663585	0.0472419	0.0692022
chr6	68771759	68775202	0.0428278	0.043181	0.0512339	0.0663585	0.0472419	0.0692022
chr6	68775203	68778646	0.49252	0.4534	0.461105	0.376031	0.661387	0.519017
chr6	68778647	68782090	0.171311	0.107952	0.102468	0.331793	0.283451	0.31141
chr6	68782091	68785535	0.920798	0.949982	1.02468	0.508748	0.519661	0.519017
chr6	68785536	68788979	0.299795	0.280676	0.102468	0.110597	0.0944838	0.0692022
chr6	68788980	68792423	0.0642417	0.043181	0.102468	0.088478	0.0472419	0.103803
chr6	68792424	68795867	0.0214139	0.0647715	0.102468	0.044239	0.188968	0.103803
chr6	68795868	68799312	0.0428278	0.043181	0.0512339	0.044239	0.0472419	0
chr6	68799313	68802756	0.0428278	0.0647715	0.153702	0.0663585	0.0472419	0.0692022
chr6	68802757	68806200	0.0428278	0.0647715	0.102468	0.0663585	0.0944838	0.103803
chr6	68806201	68809644	0.0428278	0.043181	0.153702	0.044239	0.0472419	0.103803
chr6	68809645	68813088	0.513934	0.474991	0.563573	0.265434	0.472419	0.242208
chr6	68813089	68816533	0.364036	0.323857	0.307403	0.376031	0.519661	0.207607
chr6	68816534	68819977	0.0428278	0.086362	0.0512339	0.132717	0.0944838	0.0692022
chr6	68819978	68823421	0.107069	0.086362	0.102468	0.0663585	0.141726	0.138404
chr6	68823422	68826865	0.0642417	0.086362	0.102468	0.0663585	0.188968	0.0692022
chr6	68826866	68830310	0.0856556	0.043181	0.0512339	0.044239	0.0944838	0.103803
chr6	68830311	68833754	0.599589	0.690896	0.409871	0.552988	0.377935	0.415213
chr6	68833755	68837198	2.56967	2.67722	2.04936	3.22945	2.17313	2.94109
chr6	68837199	68840642	0.0856556	0.0647715	0.0512339	0.110597	0.0944838	0.103803
chr6	68840643	68844087	0.107069	0.172724	0.153702	0.221195	0.141726	0.103803
chr6	68844088	68847531	0.642417	0.690896	0.614807	0.530868	0.75587	0.62282
chr6	68847532	68850975	0.0642417	0.086362	0.102468	0.044239	0.141726	0.0692022
chr6	68850976	68854419	0.0642417	0.0647715	0.0512339	0.154837	0.0944838	0.0346011
chr6	68854420	68857864	0.0642417	0.043181	0.102468	0.0663585	0.0472419	0.103803
chr6	68857865	68861308	0.449692	0.302267	0.204936	0.420271	0.330693	0.380612
chr6	68861309	68864752	0.0856556	0.043181	0.102468	0.110597	0.0944838	0.103803
chr6	68864753	68868196	0.299795	0.215905	0.358637	0.376031	0.236209	0.62282
chr6	68868197	68871640	0.0856556	0.129543	0.204936	0.176956	0.0472419	0.103803
chr6	68871641	68875085	0.0856556	0.107952	0.0512339	0.309673	0.283451	0.138404
chr6	68875086	68878529	2.01291	1.79201	1.58825	2.63222	2.78727	2.49128
chr6	68878530	68881973	0.128483	0.086362	0.204936	0.110597	0.141726	0.242208
chr6	68881974	68885417	0.107069	0.086362	0.153702	0.154837	0.0944838	0.103803
chr6	68885418	68888862	0.449692	0.367038	0.614807	1.0175	1.03932	1.03803
chr6	68888863	68892306	0.0856556	0.194314	0.102468	0.176956	0.330693	0.31141
chr6	68892307	68895750	0.0642417	0.107952	0.204936	0.110597	0.0944838	0.173005
chr6	68895751	68899194	0.278381	0.345448	0.204936	0.508748	0.425177	0.415213
chr6	68899195	68902639	0.0428278	0.0647715	0.102468	0.044239	0.0944838	0.0692022
chr6	68902640	68906083	0.0642417	0.107952	0.102468	0.044239	0.0472419	0.103803
chr6	68906084	68909527	0.0642417	0.107952	0.0512339	0.110597	0.188968	0.138404
chr6	68909528	68912971	0.0642417	0.151133	0.153702	0.088478	0.141726	0.138404
chr6	68912972	68916415	0.0428278	0.129543	0.0512339	0.110597	0.283451	0.0692022
chr6	68916416	68919860	0.0642417	0.043181	0.102468	0.0663585	0.0944838	0.0346011
chr6	68919861	68923304	0.0428278	0	0.0512339	0.044239	0.0472419	0.0692022
chr6	68923305	68926748	0.0642417	0.107952	0.256169	0.176956	0.283451	0.726623
chr6	68926749	68930192	2.05573	1.72724	1.89565	3.05249	2.88176	2.76809
chr6	68930193	68933637	0.0856556	0.0647715	0.153702	0.0663585	0.0472419	0.138404
chr6	68933638	68937081	0.0856556	0.043181	0.102468	0.0663585	0.188968	0.0692022
chr6	68937082	68940525	0.256967	0.129543	0.204936	0.309673	0.377935	0.346011
chr6	68940526	68943969	1.32766	1.12271	1.48578	2.27831	2.22037	2.21447
chr6	68943970	68947414	0.0642417	0.086362	0.0512339	0.0663585	0.0472419	0.0692022
chr6	68947415	68950858	0.0428278	0.0215905	0.102468	0.0663585	0.0944838	0.103803
chr6	68950859	68954302	0.0428278	0.0647715	0.0512339	0.044239	0.0944838	0.0692022
chr6	68954303	68957746	0.663831	0.474991	0.409871	0.420271	0.472419	0.31141
chr6	68957747	68961190	1.58463	1.8136	1.43455	2.4995	1.98416	2.14527
chr6	68961191	68964635	0.364036	0.582943	0.102468	1.03962	0.519661	0.553618
chr6	68964636	68968079	1.28483	1.55452	1.28085	1.88016	1.60622	2.45668
chr6	68968080	68971523	0.171311	0.0647715	0.256169	0.243315	0.236209	0.0346011
chr6	68971524	68974967	0.0642417	0.0215905	0.102468	0.044239	0.0472419	0.0692022
chr6	68974968	68978412	0.0214139	0.043181	0.102468	0.044239	0.0944838	0.0692022
chr6	68978413	68981856	0.0214139	0	0.0512339	0.044239	0.0472419	0.0692022
chr6	68981857	68985300	0	0	0	0.0221195	0	0
chr6	68985301	68988744	0.749487	0.820439	0.768508	2.34467	2.12589	2.52588
chr6	68988745	68992189	0.0214139	0.043181	0.0512339	0.044239	0.0472419	0.103803
chr6	68992190	68995633	0.49252	0.474991	0.307403	0.663585	0.330693	0.519017
chr6	68995634	68999077	0.856556	0.669306	0.717275	0.88478	0.661387	0.519017
chr6	68999078	69002521	0.171311	0.259086	0.256169	0.44239	0.377935	0.519017
chr6	69002522	69005965	1.52039	1.23066	0.92221	2.4995	3.07072	3.0449
chr6	69005966	69009410	0.0642417	0.107952	0.102468	0.0663585	0.141726	0.0692022
chr6	69009411	69012854	0.342622	0.323857	0.358637	0.530868	0.75587	0.899629
chr6	69012855	69016298	0.728073	0.669306	0.819742	0.995377	1.03932	0.761224
chr6	69016299	69019742	0.0642417	0.043181	0.0512339	0.088478	0.0472419	0.0692022
chr6	69019743	69023187	0.0214139	0.0647715	0.153702	0.0663585	0.0472419	0.0692022
chr6	69023188	69026631	0.0428278	0.0647715	0.0512339	0.044239	0.0944838	0.0692022
chr6	69026632	69030075	0.0428278	0.043181	0.0512339	0.0663585	0.0472419	0.0692022
chr6	69030076	69033519	0.0214139	0.0215905	0.0512339	0.0663585	0	0.0346011
chr6	69033520	69036964	0.0214139	0.0647715	0.153702	0.0663585	0.0472419	0.103803
chr6	69036965	69040408	0.0214139	0.0215905	0.0512339	0.044239	0.0472419	0.103803
chr6	69040409	69043852	0	0	0	0.0221195	0	0
chr6	69043853	69047296	0.107069	0.086362	0.102468	0.088478	0.188968	0.0346011
chr6	69047297	69050741	0	0.086362	0.153702	0.0663585	0.0944838	0.0692022
chr6	69050742	69054185	0.0856556	0.0647715	0.256169	0.088478	0.141726	0.103803
chr6	69054186	69057629	0.0642417	0.0647715	0.102468	0.0663585	0.0944838	0.0346011
chr6	69057630	69061073	2.35553	2.28859	1.69072	3.7382	3.59038	3.1141
chr6	69061074	69064517	1.24201	1.5977	0.717275	2.10135	1.79519	1.69545
chr6	69064518	69067962	0.0214139	0.107952	0.102468	0.110597	0.141726	0.138404
chr6	69067963	69071406	0.0642417	0.043181	0.0512339	0.0663585	0.188968	0.138404
chr6	69071407	69074850	0.0214139	0.086362	0.102468	0.110597	0.0944838	0.173005
chr6	69074851	69078294	0.0856556	0.107952	0.102468	0.154837	0.141726	0.415213
chr6	69078295	69081739	0.0642417	0.151133	0.102468	0.044239	0.0472419	0.138404
chr6	69081740	69085183	0.128483	0.215905	0.153702	0.176956	0.0944838	0.173005
chr6	69085184	69088627	1.02787	0.86362	0.768508	0.796302	0.897596	1.28024
chr6	69088628	69092071	0.0856556	0.043181	0.153702	0.088478	0.0944838	0.207607
chr6	69092072	69095516	0.0428278	0.0647715	0.102468	0.088478	0.0944838	0.0692022
chr6	69095517	69098960	0.0428278	0.086362	0.102468	0.0663585	0.0944838	0.138404
chr6	69098961	69102404	0.0428278	0.0647715	0.0512339	0.0663585	0.0472419	0.0346011
chr6	69102405	69105848	0.0642417	0.0647715	0.102468	0.044239	0.0944838	0.138404
chr6	69105849	69109292	0.149897	0.151133	0.204936	0.199075	0.188968	0.31141
chr6	69109293	69112737	0.0428278	0.043181	0.102468	0.044239	0.0472419	0.0692022
chr6	69112738	69116181	0.171311	0.237495	0.153702	0.221195	0.141726	0.207607
chr6	69116182	69119625	0.107069	0.151133	0.153702	0.154837	0.0944838	0.173005
chr6	69119626	69123069	0.0642417	0.0647715	0.102468	0.044239	0.141726	0.0692022
chr6	69123070	69126514	0.0856556	0.0647715	0.153702	0.0663585	0.0944838	0.0692022
chr6	69126515	69129958	2.59108	2.15905	2.10059	2.96401	2.64555	2.83729
chr6	69129959	69133402	0.0856556	0.107952	0.153702	0.088478	0.0472419	0.207607
chr6	69133403	69136846	0.406864	0.388629	0.358637	1.08386	0.661387	0.726623
chr6	69136847	69140291	0.0428278	0.0647715	0.0512339	0.110597	0.0944838	0.138404
chr6	69140292	69143735	0.364036	0.388629	0.358637	1.68108	1.22829	1.10724
chr6	69143736	69147179	0.0428278	0.0647715	0.0512339	0.088478	0.0472419	0.0346011
chr6	69147180	69150623	1.13494	1.23066	1.02468	1.90228	1.41726	2.11067
chr6	69150624	69154067	0.0428278	0.0647715	0.0512339	0.110597	0.0944838	0.103803
chr6	69154068	69157512	0.0642417	0.043181	0.0512339	0.0663585	0.0944838	0.0692022
chr6	69157513	69160956	0.0428278	0.0215905	0.0512339	0.0663585	0.0944838	0.0692022
chr6	69160957	69164400	0.0642417	0.0647715	0.0512339	0.0663585	0.141726	0.0346011
chr6	69164401	69167844	0.0428278	0.0647715	0.102468	0.110597	0.0944838	0.0692022
chr6	69167845	69171289	0.0428278	0.086362	0.153702	0.0663585	0.0944838	0.0692022
chr6	69171290	69174733	0.0428278	0.0647715	0.153702	0.088478	0.0472419	0.103803
chr6	69174734	69178177	1.62746	1.64088	1.38332	2.14559	2.5983	2.00686
chr6	69178178	69181621	0.0642417	0.086362	0.102468	0.132717	0.0472419	0.103803
chr6	69181622	69185066	0.0428278	0.0647715	0.102468	0.110597	0.141726	0.138404
chr6	69185067	69188510	1.26342	1.03634	0.973444	3.16309	2.31485	2.07607
chr6	69188511	69191954	0.0856556	0.043181	0.0512339	0.088478	0.0472419	0.138404
chr6	69191955	69195398	0.38545	0.43181	0.204936	0.774182	0.283451	0.519017
chr6	69195399	69198842	0.192725	0.129543	0.153702	0.110597	0.0944838	0.207607
chr6	69198843	69202287	0.0428278	0.043181	0.0512339	0.0663585	0.0472419	0.103803
chr6	69202288	69205731	0.321209	0.151133	0.204936	0.331793	0.377935	0.276809
chr6	69205732	69209175	0.0428278	0.043181	0.102468	0.088478	0.0944838	0.103803
chr6	69209176	69212619	1.79877	1.48974	1.43455	3.67184	2.88176	2.76809
chr6	69212620	69216064	0.0214139	0.0215905	0.0512339	0.088478	0.0944838	0.103803
chr6	69216065	69219508	0.406864	0.474991	0.461105	0.420271	0.472419	0.692022
chr6	69219509	69222952	0.621003	0.496581	0.614807	0.486629	0.425177	0.519017
chr6	69222953	69226396	0.256967	0.388629	0.512339	0.508748	0.425177	0.519017
chr6	69226397	69229841	0.685245	0.690896	0.563573	2.52162	1.84243	2.00686
chr6	69229842	69233285	0.0214139	0.0215905	0	0.0221195	0.0472419	0.0692022
chr6	69233286	69236729	0.642417	0.539762	0.307403	0.575107	0.425177	0.761224
chr6	69236730	69240173	0.0856556	0.086362	0.0512339	0.110597	0.0472419	0.138404
chr6	69240174	69243617	0.107069	0.194314	0.153702	0.353912	0.519661	0.449814
chr6	69243618	69247062	0.0428278	0.0215905	0.0512339	0.088478	0.0472419	0.0692022
chr6	69247063	69250506	0.0856556	0.043181	0.0512339	0.0663585	0.0944838	0.103803
chr6	69250507	69253950	0.0642417	0.107952	0.102468	0.088478	0	0.138404
chr6	69253951	69257394	1.28483	1.46815	0.92221	1.94652	2.17313	2.04146
chr6	69257395	69260839	0.0428278	0.086362	0.0512339	0.176956	0.188968	0.0692022
chr6	69260840	69264283	0.0856556	0.107952	0.102468	0.110597	0.236209	0.138404
chr6	69264284	69267727	0.0856556	0.107952	0.102468	0.088478	0.236209	0.138404
chr6	69267728	69271171	0.0214139	0.043181	0.0512339	0.044239	0.0472419	0.0692022
chr6	69271172	69274616	0.0214139	0.0647715	0.0512339	0.088478	0.141726	0.0692022
chr6	69274617	69278060	0.0428278	0.043181	0.153702	0.088478	0.0944838	0.0692022
chr6	69278061	69281504	0.0642417	0.0647715	0.0512339	0.0663585	0	0.0346011
chr6	69281505	69284948	0.0856556	0.172724	0.0512339	0.154837	0.330693	0.138404
chr6	69284949	69288393	0.0214139	0.043181	0.0512339	0.0663585	0.0472419	0.0692022
chr6	69288394	69291837	0.0428278	0.0647715	0.102468	0.0663585	0.0944838	0.0346011
chr6	69291838	69295281	0.0642417	0.086362	0.0512339	0.044239	0.0944838	0.0692022
chr6	69295282	69298725	0.0428278	0.043181	0.102468	0.044239	0.0472419	0.138404
chr6	69298726	69302169	0.0856556	0.0647715	0.102468	0.0663585	0.0944838	0.103803
chr6	69302170	69305614	0.0642417	0.0647715	0.102468	0.0663585	0.0944838	0.0346011
chr6	69305615	69309058	0.0428278	0.129543	0.102468	0.0221195	0.141726	0.0692022
chr6	69309059	69312502	0.107069	0.086362	0.0512339	0.088478	0.188968	0.0692022
chr6	69312503	69315946	0.171311	0.0647715	0.0512339	0.088478	0.0472419	0.0692022
chr6	69315947	69319391	0.0214139	0.0215905	0.102468	0.044239	0.188968	0.0692022
chr6	69319392	69322835	0.149897	0.086362	0.102468	0.088478	0.0472419	0.242208
chr6	69322836	69326279	0.0856556	0.0215905	0.204936	0.044239	0.0472419	0.0692022
chr6	69326280	69329723	0.578175	0.582943	0.563573	0.685704	0.99208	0.484415
chr6	69329724	69333168	0.0642417	0.107952	0.0512339	0.0663585	0.141726	0.173005
chr6	69333169	69336612	0.0642417	0.0647715	0.102468	0.0663585	0.0944838	0.103803
chr6	69336613	69340056	0.107069	0.129543	0.153702	0.132717	0.188968	0.103803
chr6	69340057	69343500	0.128483	0.151133	0.204936	0.243315	0.236209	0.138404
chr6	69343501	69346944	1.0707	1.23066	0.973444	2.36679	2.40934	2.31827
chr6	69346945	69350389	0.556761	0.604534	0.666041	0.840541	0.850354	0.93423
chr6	69350390	69353833	0.171311	0.367038	0.461105	0.707824	0.425177	0.553618
chr6	69353834	69357277	1.11352	0.949982	0.512339	1.0175	1.03932	0.62282
chr6	69357278	69360721	0.192725	0.129543	0.102468	0.420271	0.330693	0.484415
chr6	69360722	69364166	0.321209	0.237495	0.512339	1.61472	1.55898	1.83386
chr6	69364167	69367610	0.513934	0.474991	0.666041	1.19445	1.32277	1.03803
chr6	69367611	69371054	0.149897	0.151133	0.102468	0.110597	0.188968	0.138404
chr6	69371055	69374498	0.0856556	0.043181	0.0512339	0.044239	0.0472419	0.0692022
chr6	69374499	69377943	0.192725	0.237495	0.204936	0.265434	0.0944838	0.242208
chr6	69377944	69381387	0.107069	0.0647715	0.153702	0.0663585	0.0944838	0.0692022
chr6	69381388	69384831	4.09005	3.75675	2.76663	3.95939	4.15729	3.94453
chr6	69384832	69388275	0.513934	0.647715	0.512339	0.973258	0.661387	0.830426
chr6	69388276	69391719	0.449692	0.647715	0.409871	0.86266	0.850354	0.657421
chr6	69391720	69395164	0.0642417	0.107952	0.153702	0.088478	0.0944838	0.103803
chr6	69395165	69398608	0.278381	0.194314	0.204936	0.088478	0.141726	0.207607
chr6	69398609	69402052	0.0428278	0.0647715	0.102468	0.044239	0.0944838	0.103803
chr6	69402053	69405496	0.0214139	0.0647715	0.0512339	0.044239	0	0.0346011
chr6	69405497	69408941	0	0.043181	0.0512339	0.0221195	0	0.0692022
chr6	69408942	69412385	0.149897	0.0647715	0.153702	0.154837	0.188968	0.138404
chr6	69412386	69415829	0.535348	0.43181	0.717275	0.86266	0.614145	0.346011
chr6	69415830	69419273	0.107069	0.194314	0.0512339	0.110597	0.0944838	0.173005
chr6	69419274	69422718	0.128483	0.0647715	0.102468	0.088478	0.141726	0.138404
chr6	69422719	69426162	0.0428278	0.0215905	0.0512339	0.0221195	0.0472419	0.0346011
chr6	69426163	69429606	0.0642417	0.0215905	0	0.044239	0.0472419	0.138404
chr6	69429607	69433050	0.0214139	0.0647715	0.102468	0.044239	0.0472419	0.0692022
chr6	69433051	69436494	0.0856556	0.0215905	0.0512339	0.0221195	0	0.103803
chr6	69436495	69439939	0.0428278	0.086362	0.102468	0.044239	0.0944838	0.0692022
chr6	69439940	69443383	0.256967	0.280676	0.204936	0.221195	0.188968	0.138404
chr6	69443384	69446827	0.0856556	0.0647715	0.0512339	0.088478	0.0944838	0.0346011
chr6	69446828	69450271	7.02376	6.02375	6.30177	7.18884	7.51146	6.4012
chr6	69450272	69453716	6.1672	5.59194	5.37956	5.95015	6.56662	5.53618
chr6	69453717	69457160	0.0642417	0.107952	0.153702	0.110597	0.188968	0.103803
chr6	69457161	69460604	0.149897	0.172724	0.102468	0.110597	0.141726	0.138404
chr6	69460605	69464048	0.0856556	0.107952	0.0512339	0.110597	0.0944838	0.173005
chr6	69464049	69467493	0.535348	0.647715	0.614807	1.15021	0.75587	0.795825
chr6	69467494	69470937	2.95512	2.9579	2.40799	3.80455	3.59038	3.66772
chr6	69470938	69474381	0.128483	0.172724	0.102468	0.088478	0.0944838	0.103803
chr6	69474382	69477825	0.0214139	0.0647715	0.0512339	0.044239	0.0944838	0.0692022
chr6	69477826	69481270	0.0642417	0.0647715	0.0512339	0.044239	0.0944838	0.0692022
chr6	69481271	69484714	0.0428278	0.0647715	0.102468	0.0663585	0.0944838	0.0692022
chr6	69484715	69488158	0.0428278	0.0215905	0.0512339	0.044239	0.0944838	0.0346011
chr6	69488159	69491602	0.49252	0.496581	0.666041	0.530868	0.614145	0.31141
chr6	69491603	69495046	1.6917	1.31702	1.28085	1.68108	1.79519	1.90306
chr6	69495047	69498491	0.171311	0.151133	0.153702	0.110597	0.0944838	0.0692022
chr6	69498492	69501935	0.0214139	0.043181	0.0512339	0.0663585	0.0472419	0.0692022
chr6	69501936	69505379	0.0642417	0.0647715	0.102468	0.0663585	0.0472419	0.0692022
chr6	69505380	69508823	0.0428278	0.043181	0.0512339	0.044239	0.0472419	0.0346011
chr6	69508824	69512268	0.0642417	0.0647715	0.102468	0.0663585	0.0472419	0.0692022
chr6	69512269	69515712	0.0428278	0.0647715	0.102468	0.0663585	0.0472419	0.0692022
chr6	69515713	69519156	0.0642417	0.086362	0.153702	0.088478	0.0944838	0.0692022
chr6	69519157	69522600	0.192725	0.280676	0.204936	0.575107	0.330693	0.415213
chr6	69522601	69526045	2.9337	2.267	1.89565	3.18521	2.69279	2.52588
chr6	69526046	69529489	1.60604	1.33861	0.973444	1.48201	1.13381	1.38404
chr6	69529490	69532933	0.149897	0.194314	0.102468	0.132717	0.0944838	0.138404
chr6	69532934	69536377	0.0642417	0.043181	0.102468	0.0663585	0.0944838	0.103803
chr6	69536378	69539821	0.449692	0.496581	0.614807	0.840541	0.566903	0.657421
chr6	69539822	69543266	0.0856556	0.0647715	0.0512339	0.044239	0.0472419	0.0346011
chr6	69543267	69546710	0.0642417	0.043181	0.102468	0.0663585	0	0
chr6	69546711	69550154	0.0428278	0.086362	0.102468	0.088478	0.0944838	0.0692022
chr6	69550155	69553598	0.0214139	0.043181	0.0512339	0.044239	0.0944838	0.0692022
chr6	69553599	69557043	0.107069	0.107952	0.0512339	0.154837	0.188968	0.0692022
chr6	69557044	69560487	1.02787	1.12271	0.717275	1.17233	1.18105	1.03803
chr6	69560488	69563931	0.49252	0.496581	0.409871	0.619346	0.519661	0.415213
chr6	69563932	69567375	0.0428278	0.0647715	0.102468	0.088478	0.0944838	0.0692022
chr6	69567376	69570820	0.0856556	0.151133	0.102468	0.398151	0.141726	0.276809
chr6	69570821	69574264	0.0642417	0.0215905	0.204936	0.0221195	0.0472419	0.0692022
chr6	69574265	69577708	0.0856556	0.086362	0.102468	0.088478	0.0472419	0.0692022
chr6	69577709	69581152	0.0214139	0.0647715	0.102468	0.088478	0.141726	0.0692022
chr6	69581153	69584596	0.599589	0.539762	0.358637	0.9069	1.4645	1.31484
chr6	69584597	69588041	0.0856556	0.086362	0.102468	0.088478	0.0472419	0.0692022
chr6	69588042	69591485	0.0642417	0.043181	0.204936	0.0663585	0.141726	0.0692022
chr6	69591486	69594929	0.0214139	0.107952	0.102468	0.0663585	0.0944838	0.0692022
chr6	69594930	69598373	0.256967	0.0647715	0.204936	0.176956	0.0944838	0.173005
chr6	69598374	69601818	0.835142	0.712486	0.563573	1.19445	0.75587	0.795825
chr6	69601819	69605262	0.0428278	0.043181	0.102468	0.044239	0.0944838	0.138404
chr6	69605263	69608706	0.128483	0.086362	0.256169	0.221195	0.141726	0.0692022
chr6	69608707	69612150	0.7709	0.842029	0.717275	0.951138	0.472419	1.07263
chr6	69612151	69615595	4.02581	3.73516	3.22774	4.5345	4.62971	4.25594
chr6	69615596	69619039	0.214139	0.172724	0.204936	0.110597	0.188968	0.173005
chr6	69619040	69622483	0.128483	0.0215905	0.102468	0.088478	0.0944838	0.0692022
chr6	69622484	69625927	0.107069	0.086362	0.102468	0.0221195	0.0472419	0.0346011
chr6	69625928	69629371	0.107069	0.129543	0.0512339	0.110597	0.141726	0.138404
chr6	69629372	69632816	6.63831	6.86578	5.37956	7.58699	8.83424	7.85445
chr6	69632817	69636260	0.428278	0.280676	0.256169	0.508748	0.283451	0.207607
chr6	69636261	69639704	0.0642417	0.043181	0.0512339	0.0663585	0.0472419	0.0692022
chr6	69639705	69643148	0.0642417	0.107952	0.102468	0.088478	0.0944838	0.0692022
chr6	69643149	69646593	0.0642417	0.107952	0.0512339	0.088478	0.0944838	0.103803
chr6	69646594	69650037	0.107069	0.259086	0.204936	0.154837	0.283451	0.173005
chr6	69650038	69653481	0.621003	0.626125	0.358637	0.86266	0.661387	0.865027
chr6	69653482	69656925	0.0428278	0.0647715	0.0512339	0.0663585	0.0472419	0.0346011
chr6	69656926	69660370	0.0428278	0.0215905	0.0512339	0.044239	0.0472419	0.103803
chr6	69660371	69663814	0.0428278	0.0647715	0.0512339	0.088478	0.0472419	0.103803
chr6	69663815	69667258	0.0856556	0.0647715	0.0512339	0.154837	0.0944838	0.173005
chr6	69667259	69670702	0.128483	0.043181	0.153702	0.110597	0.0944838	0.103803
chr6	69670703	69674146	0.0856556	0.129543	0.0512339	0.0663585	0.0944838	0.0692022
chr6	69674147	69677591	1.3919	1.31702	0.870976	1.15021	0.708628	0.830426
chr6	69677592	69681035	0.0856556	0.107952	0.102468	0.0663585	0.0944838	0.103803
chr6	69681036	69684479	0.513934	0.604534	0.563573	0.552988	0.425177	0.449814
chr6	69684480	69687923	0.214139	0.215905	0.102468	0.154837	0.0472419	0.103803
chr6	69687924	69691368	0.171311	0.215905	0.153702	0.376031	0.472419	0.449814
chr6	69691369	69694812	0.0428278	0.129543	0.0512339	0.0663585	0.141726	0.0346011
chr6	69694813	69698256	0.0642417	0.0647715	0.0512339	0.044239	0.0944838	0.103803
chr6	69698257	69701700	1.73453	1.64088	1.12715	0.973258	1.03932	1.31484
chr6	69701701	69705145	0.149897	0.172724	0.102468	0.132717	0.0944838	0.173005
chr6	69705146	69708589	0.342622	0.302267	0.461105	0.464509	0.0944838	0.346011
chr6	69708590	69712033	0.835142	0.971572	1.38332	0.929019	0.803112	0.865027
chr6	69712034	69715477	3.98299	4.01583	3.58637	2.78706	2.22037	4.42894
chr6	69715478	69718922	0.38545	0.690896	0.409871	0.243315	0.0944838	0.346011
chr6	69718923	69722366	0.107069	0.086362	0.102468	0.0663585	0.0472419	0.0692022
chr6	69722367	69725810	1.0707	0.842029	0.92221	0.44239	0.472419	0.519017
chr6	69725811	69729254	0.7709	0.842029	0.512339	0.486629	0.566903	0.519017
chr6	69729255	69732698	0.299795	0.259086	0.358637	0.221195	0.425177	0.242208
chr6	69732699	69736143	0.0214139	0.043181	0.0512339	0.044239	0.0944838	0.0346011
chr6	69736144	69739587	0.0428278	0.0647715	0.0512339	0.0663585	0.0472419	0.0692022
chr6	69739588	69743031	0.0856556	0.043181	0.0512339	0.0663585	0.0472419	0.0692022
chr6	69743032	69746475	0.0214139	0.0647715	0.102468	0.088478	0.0944838	0.0346011
chr6	69746476	69749920	0.0428278	0.0215905	0.153702	0.0221195	0.0472419	0
chr6	69749921	69753364	0.0428278	0.043181	0.0512339	0.0663585	0.0472419	0.0692022
chr6	69753365	69756808	0.0856556	0.0647715	0.153702	0.044239	0.0472419	0.103803
chr6	69756809	69760252	0.0642417	0.0647715	0.153702	0.088478	0.0944838	0.0692022
chr6	69760253	69763697	1.32766	0.86362	0.870976	0.840541	0.566903	0.553618
chr6	69763698	69767141	7.8589	7.81576	6.50671	7.32155	6.85008	7.92365
chr6	69767142	69770585	0.0428278	0.129543	0.102468	0.088478	0.0472419	0.0692022
chr6	69770586	69774029	0.835142	0.906801	0.819742	0.464509	0.472419	0.62282
chr6	69774030	69777473	0.149897	0.259086	0.204936	0.243315	0.141726	0.276809
chr6	69777474	69780918	0.321209	0.237495	0.358637	0.243315	0.566903	0.31141
chr6	69780919	69784362	0.0856556	0.129543	0.102468	0.088478	0.0472419	0.0692022
chr6	69784363	69787806	0.0642417	0.086362	0.102468	0.0663585	0.0472419	0.207607
chr6	69787807	69791250	0.0856556	0.0647715	0.0512339	0.0663585	0.0944838	0.103803
chr6	69791251	69794695	0.0642417	0.043181	0.102468	0.044239	0.0472419	0.0692022
chr6	69794696	69798139	0.0642417	0.0647715	0.102468	0.0663585	0.0944838	0.0692022
chr6	69798140	69801583	0.0428278	0.043181	0.102468	0.0663585	0.0472419	0.0346011
chr6	69801584	69805027	0.0428278	0.151133	0.153702	0.265434	0.0944838	0.0692022
chr6	69805028	69808472	3.12643	2.87154	2.04936	2.23407	1.70071	2.80269
chr6	69808473	69811916	2.18422	2.22382	1.74195	1.28293	0.99208	2.00686
chr6	69811917	69815360	0.0856556	0.0647715	0.102468	0.0663585	0.0944838	0.0692022
chr6	69815361	69818804	0.0428278	0.086362	0.102468	0.044239	0.0944838	0.0692022
chr6	69818805	69822248	0.0428278	0.0647715	0.0512339	0.0221195	0.0472419	0.103803
chr6	69822249	69825693	0.0428278	0.043181	0.0512339	0.088478	0.0472419	0.0692022
chr6	69825694	69829137	0.364036	0.302267	0.102468	0.132717	0.141726	0.173005
chr6	69829138	69832581	1.43473	1.10112	1.07591	0.44239	0.330693	0.553618
chr6	69832582	69836025	0.0642417	0.043181	0.102468	0.0663585	0	0.0692022
chr6	69836026	69839470	0.0428278	0.0215905	0.0512339	0.0221195	0.0944838	0.0346011
chr6	69839471	69842914	0.0428278	0.043181	0.102468	0.088478	0.0944838	0.103803
chr6	69842915	69846358	0.0214139	0.0647715	0.0512339	0.044239	0.0944838	0.103803
chr6	69846359	69849802	0.0642417	0.043181	0.0512339	0.044239	0.0944838	0.103803
chr6	69849803	69853247	0.985039	0.993163	1.02468	0.707824	0.614145	0.657421
chr6	69853248	69856691	0.0214139	0.0215905	0.0512339	0.044239	0.0472419	0.103803
chr6	69856692	69860135	0.0428278	0.0647715	0.102468	0.0663585	0.0944838	0.0692022
chr6	69860136	69863579	0.0428278	0.129543	0.204936	0.0663585	0.0944838	0.0346011
chr6	69863580	69867023	0.535348	0.474991	0.512339	0.530868	0.519661	0.588219
chr6	69867024	69870468	0.0428278	0.086362	0.102468	0.0663585	0.0944838	0.138404
chr6	69870469	69873912	0.107069	0.129543	0.102468	0.088478	0.0944838	0.138404
chr6	69873913	69877356	0.0428278	0.086362	0.153702	0.0663585	0.0944838	0.0346011
chr6	69877357	69880800	0.0428278	0.0647715	0.0512339	0.0663585	0.0944838	0.0692022
chr6	69880801	69884245	0.128483	0.129543	0.102468	0.243315	0.236209	0.207607
chr6	69884246	69887689	0.0856556	0.0647715	0.102468	0.0663585	0.236209	0.103803
chr6	69887690	69891133	0.0642417	0.086362	0.102468	0.0663585	0.0472419	0.0692022
chr6	69891134	69894577	1.04928	0.928391	0.666041	0.376031	0.188968	0.380612
chr6	69894578	69898022	0.0642417	0.0647715	0.102468	0.0663585	0.0944838	0.0692022
chr6	69898023	69901466	0.0642417	0.043181	0.0512339	0.044239	0.0472419	0.0692022
chr6	69901467	69904910	0.0428278	0.086362	0	0.0221195	0.0944838	0.0346011
chr6	69904911	69908354	0.0428278	0.043181	0.0512339	0.0221195	0	0.0692022
chr6	69908355	69911799	1.99149	1.46815	1.12715	1.37141	0.75587	1.17644
chr6	69911800	69915243	0.192725	0.194314	0.153702	0.154837	0.141726	0.276809
chr6	69915244	69918687	0.235553	0.194314	0.204936	0.199075	0.236209	0.346011
chr6	69918688	69922131	0.899384	1.07952	1.17838	0.575107	0.566903	0.62282
chr6	69922132	69925575	0.0428278	0.0647715	0.102468	0.0221195	0.0472419	0.0346011
chr6	69925576	69929020	0.0428278	0.043181	0.102468	0.110597	0.0944838	0.103803
chr6	69929021	69932464	0.0428278	0.0647715	0	0.044239	0.188968	0.0346011
chr6	69932465	69935908	0.0642417	0.043181	0.0512339	0.088478	0.0472419	0.0692022
chr6	69935909	69939352	0.0428278	0.043181	0.102468	0.044239	0.0944838	0.0692022
chr6	69939353	69942797	0.342622	0.43181	0.358637	0.265434	0.188968	0.519017
chr6	69942798	69946241	0.513934	0.604534	0.461105	0.464509	0.283451	0.761224
chr6	69946242	69949685	0.107069	0.129543	0	0.088478	0.0944838	0.103803
chr6	69949686	69953129	0.128483	0.172724	0.153702	0.0663585	0.0472419	0.380612
chr6	69953130	69956574	0.0428278	0.0647715	0.153702	0.044239	0.0944838	0.0346011
chr6	69956575	69960018	0.0642417	0.0647715	0.0512339	0.088478	0.141726	0.103803
chr6	69960019	69963462	1.75594	1.53293	1.79319	2.16771	1.93692	2.62968
chr6	69963463	69966906	0.0428278	0.0215905	0.153702	0.088478	0.0472419	0.103803
chr6	69966907	69970350	0.0428278	0.0647715	0.0512339	0.0663585	0	0
chr6	69970351	69973795	0.0428278	0.086362	0.102468	0.044239	0.0472419	0.103803
chr6	69973796	69977239	0.0214139	0.0647715	0.0512339	0.044239	0.0944838	0.138404
chr6	69977240	69980683	0.171311	0.107952	0.102468	0.132717	0.236209	0.173005
chr6	69980684	69984127	0.0428278	0.043181	0.102468	0.044239	0.0944838	0.0692022
chr6	69984128	69987572	0.0856556	0.107952	0.153702	0.110597	0.0944838	0.103803
chr6	69987573	69991016	8.6298	8.03167	6.81411	11.3915	11.527	11.9374
chr6	69991017	69994460	8.90818	7.96689	7.17275	11.1261	11.3853	12.0412
chr6	69994461	69997904	1.00645	0.949982	0.870976	1.17233	0.75587	1.24564
chr6	69997905	70001349	0	0	0	0	0	0
chr6	70001350	70004793	0.0214139	0.043181	0.0512339	0.0221195	0.0944838	0.0692022
chr6	70004794	70008237	0.0642417	0.0647715	0.102468	0.044239	0.0472419	0.0692022
chr6	70008238	70011681	1.32766	1.44656	1.43455	1.37141	1.65347	2.00686
chr6	70011682	70015125	0.0428278	0.0647715	0.102468	0.044239	0.0944838	0.0346011
chr6	70015126	70018570	0.0428278	0.086362	0.102468	0.088478	0.0472419	0.0692022
chr6	70018571	70022014	0.149897	0.194314	0.153702	0.0663585	0.188968	0.173005
chr6	70022015	70025458	5.6961	5.44081	4.86722	4.51238	4.11005	5.60538
chr6	70025459	70028902	1.15635	1.07952	1.07591	0.641465	0.708628	0.657421
chr6	70028903	70032347	0.985039	0.928391	0.563573	0.552988	0.614145	0.657421
chr6	70032348	70035791	0.0428278	0.086362	0.102468	0.221195	0.141726	0.0692022
chr6	70035792	70039235	0.0642417	0.107952	0.0512339	0.0663585	0.0472419	0.0692022
chr6	70039236	70042679	0.513934	0.604534	0.358637	0.641465	0.566903	0.484415
chr6	70042680	70046124	0.107069	0.086362	0.204936	0.0663585	0.188968	0.103803
chr6	70046125	70049568	0.0428278	0.0647715	0.102468	0.0663585	0.141726	0.0692022
chr6	70049569	70053012	2.6125	2.59086	1.74195	1.23869	1.03932	1.41865
chr6	70053013	70056456	2.56967	2.97949	1.58825	1.30505	0.944838	1.59165
chr6	70056457	70059900	0.149897	0.151133	0.204936	0.287553	0.0944838	0.103803
chr6	70059901	70063345	0.0856556	0.0647715	0.0512339	0.088478	0.0472419	0.0692022
chr6	70063346	70066789	1.26342	1.48974	1.02468	1.28293	1.13381	1.79926
chr6	70066790	70070233	4.02581	3.90788	3.0228	3.20733	3.30693	3.77152
chr6	70070234	70073677	0.0642417	0.0647715	0.102468	0.088478	0.0472419	0.0692022
chr6	70073678	70077122	0.0214139	0.043181	0.102468	0.044239	0.0472419	0.0346011
chr6	70077123	70080566	0.0214139	0.0647715	0.256169	0.088478	0.0944838	0.0692022
chr6	70080567	70084010	0.0214139	0	0	0.0221195	0.0472419	0.0346011
chr6	70084011	70087454	0.0642417	0.0215905	0	0.0663585	0.0472419	0.0346011
chr6	70087455	70090899	0.299795	0.259086	0.307403	0.199075	0.141726	0.415213
chr6	70090900	70094343	0.7709	0.712486	0.768508	0.752063	1.03932	1.03803
chr6	70094344	70097787	0.471106	0.323857	0.307403	0.331793	0.425177	0.62282
chr6	70097788	70101231	0.0856556	0.129543	0.102468	0.0663585	0.0472419	0.138404
chr6	70101232	70104675	1.24201	1.38179	1.63948	1.26081	1.22829	1.59165
chr6	70104676	70108120	0.49252	0.690896	0.92221	0.530868	0.472419	0.449814
chr6	70108121	70111564	0.235553	0.129543	0.204936	0.199075	0.141726	0.346011
chr6	70111565	70115008	0.0642417	0.107952	0.102468	0.0663585	0.0944838	0.0692022
chr6	70115009	70118452	0.0428278	0.0647715	0.0512339	0.0663585	0.0472419	0.0692022
chr6	70118453	70121897	3.10502	3.10903	2.15182	2.58798	2.26761	2.90649
chr6	70121898	70125341	2.37694	2.267	1.69072	2.14559	1.60622	2.17987
chr6	70125342	70128785	0.0856556	0.107952	0.153702	0.0663585	0.188968	0.0692022
chr6	70128786	70132229	0.0642417	0.086362	0.153702	0.0663585	0.0944838	0.138404
chr6	70132230	70135674	0.0642417	0.0647715	0.0512339	0.0663585	0.0472419	0.0692022
chr6	70135675	70139118	0.0642417	0.107952	0.102468	0.154837	0.0944838	0.0692022
chr6	70139119	70142562	0.0642417	0.129543	0.102468	0.243315	0.141726	0.103803
chr6	70142563	70146006	1.71311	1.8136	1.28085	1.63684	1.18105	1.41865
chr6	70146007	70149451	0.0856556	0.151133	0.153702	0.088478	0.0944838	0.138404
chr6	70149452	70152895	1.17776	0.928391	1.02468	0.663585	0.850354	0.449814
chr6	70152896	70156339	0.38545	0.367038	0.102468	0.199075	0.236209	0.138404
chr6	70156340	70159783	0.364036	0.151133	0.256169	0.132717	0.141726	0.173005
chr6	70159784	70163227	0.0642417	0.086362	0.102468	0.088478	0.0944838	0.0692022
chr6	70163228	70166672	3.83309	3.51925	3.79131	3.49488	2.78727	4.11753
chr6	70166673	70170116	1.26342	1.48974	1.12715	0.951138	0.519661	1.55705
chr6	70170117	70173560	0.128483	0.0647715	0.102468	0.0663585	0.0944838	0.138404
chr6	70173561	70177004	0.192725	0.129543	0.102468	0.398151	0.283451	0.415213
chr6	70177005	70180449	0.0856556	0.0647715	0.102468	0.088478	0.0944838	0.0346011
chr6	70180450	70183893	0.0428278	0.043181	0.102468	0.088478	0.0472419	0.103803
chr6	70183894	70187337	0.0856556	0.107952	0.102468	0.154837	0.0472419	0.0692022
chr6	70187338	70190781	2.09856	1.83519	1.53702	1.85804	1.88968	2.42208
chr6	70190782	70194226	1.79877	1.83519	1.53702	1.0175	0.99208	1.66085
chr6	70194227	70197670	0.0642417	0.0647715	0.0512339	0.088478	0.0944838	0.138404
chr6	70197671	70201114	0.0428278	0.043181	0.0512339	0.088478	0.0944838	0
chr6	70201115	70204558	0.0428278	0.0215905	0.0512339	0.044239	0.0472419	0.0346011
chr6	70204559	70208002	0.0214139	0.0215905	0	0.0221195	0.0472419	0
chr6	70208003	70211447	1.37049	0.993163	1.33208	0.287553	0.519661	0.657421
chr6	70211448	70214891	0.299795	0.280676	0.204936	0.088478	0.236209	0.173005
chr6	70214892	70218335	0.107069	0.0647715	0.0512339	0.044239	0.0472419	0.103803
chr6	70218336	70221779	0.0428278	0.043181	0.0512339	0.044239	0.0944838	0.0692022
chr6	70221780	70225224	0.0428278	0.107952	0	0.088478	0.0472419	0.0692022
chr6	70225225	70228668	0.513934	0.280676	0.204936	0.199075	0.377935	0.31141
chr6	70228669	70232112	0.0642417	0	0.102468	0.0663585	0	0.0346011
chr6	70232113	70235556	0.0428278	0.043181	0.0512339	0.044239	0.0472419	0.0346011
chr6	70235557	70239001	0.792314	0.755667	0.717275	1.39353	1.4645	1.41865
chr6	70239002	70242445	0.235553	0.323857	0.204936	0.265434	0.236209	0.346011
chr6	70242446	70245889	0.0428278	0.0647715	0.0512339	0.088478	0.0944838	0.0692022
chr6	70245890	70249333	0.0428278	0.086362	0.102468	0.0663585	0.0944838	0.0346011
chr6	70249334	70252777	0.0428278	0.0647715	0.0512339	0.044239	0.0472419	0.138404
chr6	70252778	70256222	0.128483	0.086362	0.153702	0.088478	0.0472419	0.0692022
chr6	70256223	70259666	0.0642417	0.0647715	0.102468	0.044239	0.0944838	0.0346011
chr6	70259667	70263110	0.0428278	0.0647715	0.0512339	0.0221195	0.0472419	0.0692022
chr6	70263111	70266554	5.35348	5.28967	4.20118	4.77781	4.01556	6.02059
chr6	70266555	70269999	0.0428278	0.043181	0.102468	0.0663585	0.0944838	0.103803
chr6	70270000	70273443	0.0428278	0.0647715	0.0512339	0.044239	0.0944838	0.138404
chr6	70273444	70276887	0.0856556	0.107952	0.0512339	0.044239	0.0944838	0.103803
chr6	70276888	70280331	0.107069	0.172724	0	0.0663585	0.0944838	0.103803
chr6	70280332	70283776	0.0214139	0.043181	0.0512339	0.0221195	0.0472419	0.0346011
chr6	70283777	70287220	1.71311	1.48974	1.22961	0.86266	1.27553	1.31484
chr6	70287221	70290664	0.192725	0.215905	0.204936	0.199075	0.141726	0.138404
chr6	70290665	70294108	0.535348	0.4534	0.563573	0.641465	0.283451	0.276809
chr6	70294109	70297552	0.0642417	0.043181	0.102468	0.044239	0.0944838	0.103803
chr6	70297553	70300997	0.0856556	0.0647715	0.102468	0.0663585	0.0472419	0.0692022
chr6	70300998	70304441	0.0856556	0.0647715	0.102468	0.0663585	0.0944838	0.0692022
chr6	70304442	70307885	3.14784	3.21698	3.27897	3.03037	3.59038	4.15213
chr6	70307886	70311329	0.0642417	0.129543	0.102468	0.110597	0.0944838	0.138404
chr6	70311330	70314774	0.0856556	0.151133	0.102468	0.0663585	0.188968	0.138404
chr6	70314775	70318218	0.235553	0.43181	0.358637	0.110597	0.236209	0.103803
chr6	70318219	70321662	2.69815	2.67722	1.94689	2.01287	2.22037	2.14527
chr6	70321663	70325106	2.56967	2.80676	2.35676	2.58798	2.55106	3.1833
chr6	70325107	70328551	0.0642417	0.086362	0.0512339	0.088478	0.141726	0.207607
chr6	70328552	70331995	0.0856556	0.086362	0.102468	0.0663585	0.0944838	0.103803
chr6	70331996	70335439	0.128483	0.086362	0.0512339	0.088478	0.141726	0.103803
chr6	70335440	70338883	2.65532	2.28859	2.35676	2.27831	2.3621	2.80269
chr6	70338884	70342328	2.35553	2.20223	1.99812	1.57048	1.65347	1.86846
chr6	70342329	70345772	0.0428278	0.086362	0.0512339	0.0221195	0.0472419	0.0692022
chr6	70345773	70349216	0.0214139	0.0215905	0.0512339	0.044239	0	0.0692022
chr6	70349217	70352660	0.0214139	0	0.0512339	0.0221195	0	0
chr6	70352661	70356104	0.38545	0.518172	0.307403	0.110597	0.141726	0.173005
chr6	70356105	70359549	2.91229	3.26017	2.20306	2.36679	2.69279	2.83729
chr6	70359550	70362993	0.0856556	0.0647715	0.0512339	0.0663585	0.0944838	0.138404
chr6	70362994	70366437	0.0214139	0.0215905	0.102468	0.044239	0.0944838	0.0346011
chr6	70366438	70369881	0.107069	0.194314	0.307403	0.243315	0.188968	0.276809
chr6	70369882	70373326	0.0856556	0.0647715	0.0512339	0.088478	0.141726	0.103803
chr6	70373327	70376770	0.0642417	0.086362	0.153702	0.110597	0.188968	0.103803
chr6	70376771	70380214	0.0856556	0.0647715	0.102468	0.110597	0.0472419	0.0692022
chr6	70380215	70383658	0.0856556	0.0647715	0.0512339	0.044239	0.141726	0.0692022
chr6	70383659	70387103	0.920798	1.31702	0.973444	0.464509	0.566903	0.519017
chr6	70387104	70390547	0.128483	0.107952	0.102468	0.088478	0.141726	0.138404
chr6	70390548	70393991	0.149897	0.129543	0.102468	0.199075	0.188968	0.173005
chr6	70393992	70397435	0.0214139	0.086362	0.0512339	0.088478	0.0472419	0.0346011
chr6	70397436	70400879	0.0642417	0.043181	0.0512339	0.088478	0.0472419	0.0346011
chr6	70400880	70404324	0.0642417	0.0647715	0.102468	0.0663585	0.0944838	0.0692022
chr6	70404325	70407768	1.09211	1.01475	0.92221	0.951138	0.803112	1.14184
chr6	70407769	70411212	1.3919	1.16589	1.43455	0.774182	0.472419	1.10724
chr6	70411213	70414656	0.107069	0.0647715	0.102468	0.110597	0.188968	0.0692022
chr6	70414657	70418101	0.128483	0.151133	0.102468	0.110597	0.141726	0.173005
chr6	70418102	70421545	0.471106	0.582943	0.461105	0.486629	0.330693	0.519017
chr6	70421546	70424989	0.107069	0.043181	0.102468	0.0663585	0.0944838	0.173005
chr6	70424990	70428433	0.171311	0.107952	0.102468	0.088478	0.0472419	0.173005
chr6	70428434	70431878	0.0856556	0.0215905	0.102468	0.044239	0.0944838	0.0346011
chr6	70431879	70435322	0.0642417	0.086362	0.0512339	0.044239	0.0944838	0.0692022
chr6	70435323	70438766	0	0	0	0	0	0
chr6	70438767	70442210	0.0642417	0.086362	0.153702	0.132717	0.0472419	0.0692022
chr6	70442211	70445654	3.36198	3.32494	3.89378	4.29118	4.86592	5.29397
chr6	70445655	70449099	0.128483	0.086362	0.153702	0.088478	0.188968	0.173005
chr6	70449100	70452543	0.0856556	0.086362	0.102468	0.088478	0.141726	0.138404
chr6	70452544	70455987	0.0428278	0.0647715	0.102468	0.088478	0.141726	0.0346011
chr6	70455988	70459431	0.0428278	0.0647715	0.102468	0.0663585	0.0472419	0.0692022
chr6	70459432	70462876	0.0642417	0.043181	0.102468	0.0663585	0.141726	0.0692022
chr6	70462877	70466320	0.0428278	0.0647715	0.153702	0.132717	0.188968	0.0692022
chr6	70466321	70469764	1.52039	1.12271	1.28085	1.68108	1.79519	2.17987
chr6	70469765	70473208	0.0428278	0.0647715	0.102468	0.0663585	0.0944838	0.0692022
chr6	70473209	70476653	0	0.0215905	0.0512339	0	0.0472419	0.0346011
chr6	70476654	70480097	0	0	0	0	0	0
chr6	70480098	70483541	0.0428278	0.0647715	0.0512339	0.0663585	0.0472419	0.0692022
chr6	70483542	70486985	0.0428278	0.0215905	0.0512339	0.044239	0.0472419	0
chr6	70486986	70490429	0.299795	0.194314	0.204936	0.287553	0.0472419	0.276809
chr6	70490430	70493874	0.107069	0.0647715	0.102468	0.110597	0.188968	0.138404
chr6	70493875	70497318	0.0642417	0.0647715	0.0512339	0.044239	0.141726	0.0692022
chr6	70497319	70500762	0.0428278	0.043181	0.102468	0.0663585	0.0944838	0.0692022
chr6	70500763	70504206	0.128483	0.086362	0.0512339	0.176956	0.188968	0.0692022
chr6	70504207	70507651	0.0642417	0.043181	0.0512339	0.044239	0.0944838	0.103803
chr6	70507652	70511095	0.0428278	0.0215905	0.0512339	0.0663585	0.0472419	0.0346011
chr6	70511096	70514539	0.0642417	0.0647715	0.0512339	0.0663585	0.0944838	0.103803
chr6	70514540	70517983	0.0428278	0.043181	0.0512339	0.044239	0.0944838	0.103803
chr6	70517984	70521428	0.0428278	0.043181	0.102468	0.088478	0.141726	0.103803
chr6	70521429	70524872	2.18422	1.79201	1.53702	2.7207	2.88176	3.56391
chr6	70524873	70528316	1.02787	1.03634	0.461105	1.43777	1.27553	1.73005
chr6	70528317	70531760	0.792314	0.582943	0.256169	1.15021	0.897596	0.968831
chr6	70531761	70535204	0.0642417	0.0647715	0.102468	0.044239	0.188968	0.0692022
chr6	70535205	70538649	0.0428278	0.0647715	0.102468	0.0663585	0.141726	0.0692022
chr6	70538650	70542093	0.128483	0.151133	0.0512339	0.110597	0.141726	0.207607
chr6	70542094	70545537	0.321209	0.259086	0.358637	0.398151	0.188968	0.449814
chr6	70545538	70548981	0.0856556	0.086362	0.0512339	0.110597	0.0944838	0.103803
chr6	70548982	70552426	0.0856556	0.086362	0.102468	0.110597	0.141726	0.276809
chr6	70552427	70555870	0.0642417	0.043181	0.153702	0.088478	0.188968	0.103803
chr6	70555871	70559314	1.79877	1.40338	1.58825	5.19808	3.82659	6.81642
chr6	70559315	70562758	0.0856556	0.129543	0.102468	0.331793	0.330693	0.484415
chr6	70562759	70566203	0.0642417	0.086362	0.0512339	0.132717	0.141726	0.173005
chr6	70566204	70569647	0.0214139	0.0215905	0.102468	0.088478	0.188968	0.138404
chr6	70569648	70573091	0.0428278	0.086362	0.0512339	0.0663585	0.0472419	0.103803
chr6	70573092	70576535	0.0428278	0.0215905	0.0512339	0.044239	0.0472419	0.0692022
chr6	70576536	70579980	0.0214139	0.043181	0.0512339	0.0663585	0.0944838	0.103803
chr6	70579981	70583424	0.0642417	0.107952	0.102468	0.088478	0.188968	0.0692022
chr6	70583425	70586868	0.0642417	0.0215905	0.0512339	0.0663585	0.0472419	0.173005
chr6	70586869	70590312	0.0214139	0	0.102468	0.0663585	0.0472419	0.103803
chr6	70590313	70593756	0.235553	0.151133	0.102468	0.309673	0.377935	0.484415
chr6	70593757	70597201	0.0428278	0.043181	0.153702	0.044239	0.0472419	0.0346011
chr6	70597202	70600645	0.214139	0.107952	0.102468	0.176956	0.0944838	0.103803
chr6	70600646	70604089	0.107069	0.086362	0.102468	0.110597	0.188968	0.138404
chr6	70604090	70607533	0.0428278	0.0647715	0.102468	0.0663585	0.0944838	0.138404
chr6	70607534	70610978	0.0428278	0.043181	0.0512339	0.088478	0.0944838	0.103803
chr6	70610979	70614422	1.47756	1.83519	1.48578	3.07461	2.97624	3.77152
chr6	70614423	70617866	0.128483	0.043181	0.0512339	0.221195	0.141726	0.242208
chr6	70617867	70621310	0.171311	0.237495	0.256169	0.552988	0.425177	0.380612
chr6	70621311	70624755	0.38545	0.280676	0.204936	0.331793	0.425177	0.519017
chr6	70624756	70628199	0.0856556	0.0647715	0.0512339	0.0663585	0.0944838	0.138404
chr6	70628200	70631643	0.0856556	0.0647715	0.102468	0.110597	0.141726	0.103803
chr6	70631644	70635087	0.0642417	0.043181	0.0512339	0.0221195	0.0472419	0.0346011
chr6	70635088	70638531	0.299795	0.151133	0.153702	0.641465	0.519661	0.865027
chr6	70638532	70641976	0.0642417	0.043181	0.102468	0.088478	0.0944838	0.103803
chr6	70641977	70645420	0.0642417	0.043181	0.153702	0.110597	0.0472419	0.138404
chr6	70645421	70648864	0.342622	0.388629	0.358637	3.517	3.25969	5.57078
chr6	70648865	70652308	0.107069	0.151133	0.204936	1.76956	1.74795	2.52588
chr6	70652309	70655753	0.299795	0.582943	0.409871	2.32255	1.84243	3.1487
chr6	70655754	70659197	1.17776	1.03634	0.461105	0.088478	0.0472419	0.173005
chr6	70659198	70662641	8.4799	8.37711	6.60917	0	0	0
chr6	70662642	70666085	2.74098	2.59086	1.99812	0.0663585	0.0472419	0.0346011
chr6	70666086	70669530	1.64887	1.53293	1.58825	0.44239	0.330693	0.484415
chr6	70669531	70672974	1.34908	1.16589	1.84442	0.154837	0.236209	0.415213
chr6	70672975	70676418	6.83103	6.45556	6.09683	7.98514	8.40906	10.0343
chr6	70676419	70679862	1.24201	1.48974	0.870976	1.08386	1.08656	1.28024
chr6	70679863	70683306	0.449692	0.474991	0.409871	0.265434	0.566903	0.242208
chr6	70683307	70686751	7.49486	7.4919	7.17275	7.23308	7.74767	9.82671
chr6	70686752	70690195	0.256967	0.280676	0.307403	0.265434	0.236209	0.276809
chr6	70690196	70693639	1.3919	1.66247	0.768508	1.37141	0.850354	1.97226
chr6	70693640	70697083	8.18011	8.3987	9.17087	8.58237	8.50354	11.0378
chr6	70697084	70700528	1.75594	1.83519	1.48578	3.56124	3.35417	5.32857
chr6	70700529	70703972	2.22705	2.18064	1.69072	2.52162	2.07864	2.87189
chr6	70703973	70707416	2.24846	2.07269	1.74195	2.80918	2.22037	2.97569
chr6	70707417	70710860	0.0428278	0.0647715	0.0512339	0.044239	0.141726	0.103803
chr6	70710861	70714305	0.899384	0.582943	0.819742	0.464509	0.519661	0.449814
chr6	70714306	70717749	0.342622	0.194314	0.307403	0.331793	0.472419	0.346011
chr6	70717750	70721193	1.92725	2.11587	2.20306	2.43315	2.74003	3.0103
chr6	70721194	70724637	0.149897	0.129543	0.102468	0.132717	0.141726	0.173005
chr6	70724638	70728081	0.0642417	0.107952	0.153702	0.132717	0.0472419	0.0692022
chr6	70728082	70731526	0.149897	0.129543	0.102468	0.154837	0.188968	0.103803
chr6	70731527	70734970	0.0856556	0.086362	0.102468	0.176956	0.141726	0.138404
chr6	70734971	70738414	0.0856556	0.215905	0.204936	0.132717	0.188968	0.138404
chr6	70738415	70741858	4.53975	3.99424	2.56169	3.87091	4.53522	4.60195
chr6	70741859	70745303	10.3215	10.6009	8.70976	9.79894	11.8577	10.8647
chr6	70745304	70748747	1.58463	1.74883	2.35676	1.43777	1.70071	1.34944
chr6	70748748	70752191	0.128483	0.151133	0.153702	0.0663585	0.0944838	0.173005
chr6	70752192	70755635	1.22059	1.44656	0.973444	0.88478	0.661387	1.00343
chr6	70755636	70759080	1.37049	1.25225	1.28085	1.23869	1.03932	1.17644
chr6	70759081	70762524	0.942212	1.25225	0.819742	0.951138	0.897596	0.830426
chr6	70762525	70765968	1.32766	1.18748	1.94689	0.508748	0.377935	0.484415
chr6	70765969	70769412	0.149897	0.129543	0.153702	0.088478	0.0944838	0.173005
chr6	70769413	70772857	0.107069	0.0647715	0.204936	0.176956	0.0944838	0.173005

## Sheet: ED Fig.3e
			Inversional joining signals of HTGTS			Deletional joining signals of HTGTS			Inversional joining signals of HTGTS			Deletional joining signals of HTGTS
chr	start	end	WT Rep1	WT Rep2	WT Rep3	WT Rep1	WT Rep2	WT Rep3	Cer/Sis deletion Rep1	Cer/Sis deletion Rep2	Cer/Sis deletion Rep3	Cer/Sis deletion Rep1	Cer/Sis deletion Rep2	Cer/Sis deletion Rep3
chr6	70313631	70315606	0	0	0	0	0	0	0	0	0	0	0	0
chr6	70315607	70317583	0	0	0	0	0	0	0	0	0	0	0	0
chr6	70317584	70319560	0	0	0	0	0	0	0	0	0	0	0	0
chr6	70319561	70321537	0	0	0	0	0	0	0	0	0	0	0	0
chr6	70321538	70323514	1	21	7	-5894	-5635	-5903	6	3	4	-1640	-1535	-1865
chr6	70323515	70325491	0	0	0	0	0	0	0	0	0	0	0	0
chr6	70325492	70327467	0	0	0	0	0	0	0	0	0	0	0	0
chr6	70327468	70329444	0	0	0	0	0	0	0	0	0	0	0	0
chr6	70329445	70331421	0	0	0	0	0	0	0	0	0	0	0	0
chr6	70331422	70333398	0	0	0	0	0	0	0	0	0	0	0	0
chr6	70333399	70335375	0	0	0	0	0	0	0	0	0	0	0	0
chr6	70335376	70337352	525	734	641	-20	-13	-17	34	42	44	-3	0	-2
chr6	70337353	70339328	0	0	0	0	0	0	0	0	0	0	0	0
chr6	70339329	70341305	0	0	0	0	0	0	0	0	0	0	0	0
chr6	70341306	70343282	0	0	0	0	0	0	0	0	0	0	0	0
chr6	70343283	70345259	0	0	0	0	0	0	0	0	0	0	0	0
chr6	70345260	70347236	0	0	0	0	0	0	0	0	0	0	0	0
chr6	70347237	70349213	0	0	0	0	0	0	0	0	0	0	0	0
chr6	70349214	70351190	0	0	0	0	0	0	0	0	0	0	0	0
chr6	70351191	70353166	0	0	0	0	0	0	0	0	0	0	0	0
chr6	70353167	70355143	0	0	0	0	0	0	0	0	0	0	0	0
chr6	70355144	70357120	736	706	737	0	-2	-9	22	34	73	-2	0	-1
chr6	70357121	70359097	0	0	0	0	0	0	0	0	0	0	0	0
chr6	70359098	70361074	0	0	0	0	0	0	0	0	0	0	0	0
chr6	70361075	70363051	0	0	0	0	0	0	0	0	0	0	0	0
chr6	70363052	70365027	0	0	0	0	0	0	0	0	0	0	0	0
chr6	70365028	70367004	0	0	0	0	0	0	0	0	0	0	0	0
chr6	70367005	70368981	0	0	0	0	0	0	0	0	0	0	0	0
chr6	70368982	70370958	0	0	0	0	0	0	0	0	0	0	0	0
chr6	70370959	70372935	0	0	0	0	0	0	0	0	0	0	0	0
chr6	70372936	70374912	0	0	0	0	0	0	0	0	0	0	0	0
chr6	70374913	70376889	0	0	0	0	0	0	0	0	0	0	0	0
chr6	70376890	70378865	0	0	0	0	0	0	0	0	0	0	0	0
chr6	70378866	70380842	0	0	0	0	0	0	0	0	0	0	0	0
chr6	70380843	70382819	0	0	0	0	0	0	0	0	0	0	0	0
chr6	70382820	70384796	0	0	0	0	0	0	0	0	0	0	0	0
chr6	70384797	70386773	230	202	236	0	-1	0	21	30	58	0	0	-1
chr6	70386774	70388750	0	0	0	0	0	0	0	0	0	0	0	0
chr6	70388751	70390726	0	0	0	0	0	0	0	0	0	0	0	0
chr6	70390727	70392703	0	0	0	0	0	0	0	0	0	0	0	0
chr6	70392704	70394680	0	0	0	0	0	0	0	0	0	0	0	0
chr6	70394681	70396657	0	0	0	0	0	0	0	0	0	0	0	0
chr6	70396658	70398634	0	0	0	0	0	0	0	0	0	0	0	0
chr6	70398635	70400611	0	0	0	0	0	0	0	0	0	0	0	0
chr6	70400612	70402588	0	0	0	0	0	0	0	0	0	0	0	0
chr6	70402589	70404564	0	0	0	0	0	0	0	0	0	0	0	0
chr6	70404565	70406541	0	0	0	0	0	0	0	0	0	0	0	0
chr6	70406542	70408518	0	18	13	0	0	-3	0	0	0	0	-2	0
chr6	70408519	70410495	0	0	0	0	0	0	0	0	0	0	0	0
chr6	70410496	70412472	0	0	0	0	0	0	0	0	0	0	0	0
chr6	70412473	70414449	0	0	0	0	0	0	0	0	0	0	0	0
chr6	70414450	70416425	0	0	0	0	0	0	0	0	0	0	0	0
chr6	70416426	70418402	0	0	0	0	0	0	0	0	0	0	0	0
chr6	70418403	70420379	0	0	0	0	0	0	0	0	0	0	0	0
chr6	70420380	70422356	0	0	0	0	0	0	0	0	0	0	0	0
chr6	70422357	70424333	0	0	0	0	0	0	0	0	0	0	0	0
chr6	70424334	70426310	0	0	0	0	0	0	0	0	0	0	0	0
chr6	70426311	70428287	0	0	0	0	0	0	0	0	0	0	0	0
chr6	70428288	70430263	0	0	0	0	0	0	0	0	0	0	0	0
chr6	70430264	70432240	0	0	0	0	0	0	0	0	0	0	0	0
chr6	70432241	70434217	0	0	0	0	0	0	0	0	0	0	0	0
chr6	70434218	70436194	0	0	0	0	0	0	0	0	0	0	0	0
chr6	70436195	70438171	0	0	0	0	0	0	0	0	0	0	0	0
chr6	70438172	70440148	0	0	0	0	0	0	0	0	0	0	0	0
chr6	70440149	70442124	0	0	0	0	0	0	0	0	0	0	0	0
chr6	70442125	70444101	0	0	0	0	0	0	0	0	0	0	0	0
chr6	70444102	70446078	0	0	0	0	0	0	0	0	0	0	0	0
chr6	70446079	70448055	0	2	0	0	0	0	0	2	2	0	0	0
chr6	70448056	70450032	0	0	0	0	0	0	0	0	0	0	0	0
chr6	70450033	70452009	0	0	0	0	0	0	0	0	0	0	0	0
chr6	70452010	70453985	0	0	0	0	0	0	0	0	0	0	0	0
chr6	70453986	70455962	0	0	0	0	0	0	0	0	0	0	0	0
chr6	70455963	70457939	0	0	0	0	0	0	0	0	0	0	0	0
chr6	70457940	70459916	0	0	0	0	0	0	0	0	0	0	0	0
chr6	70459917	70461893	0	0	0	0	0	0	0	0	0	0	0	0
chr6	70461894	70463870	0	0	0	0	0	0	0	0	0	0	0	0
chr6	70463871	70465847	0	0	0	0	0	0	0	0	0	0	0	0
chr6	70465848	70467823	0	0	0	0	0	0	0	0	0	0	0	0
chr6	70467824	70469800	0	3	4	-1294	-1236	-1237	2	6	1	-1735	-1767	-2299
chr6	70469801	70471777	0	0	0	0	0	0	0	0	0	0	0	0
chr6	70471778	70473754	0	0	0	0	0	0	0	0	0	0	0	0
chr6	70473755	70475731	0	0	0	0	0	0	0	0	0	0	0	0
chr6	70475732	70477708	0	0	0	0	0	0	0	0	0	0	0	0
chr6	70477709	70479684	0	0	0	0	0	0	0	0	0	0	0	0
chr6	70479685	70481661	0	0	0	0	0	0	0	0	0	0	0	0
chr6	70481662	70483638	0	0	0	0	0	0	0	0	0	0	0	0
chr6	70483639	70485615	0	0	0	0	0	0	0	0	0	0	0	0
chr6	70485616	70487592	0	0	0	0	0	0	0	0	0	0	0	0
chr6	70487593	70489569	0	0	0	0	0	0	0	0	0	0	0	0
chr6	70489570	70491546	0	0	0	0	0	0	0	0	0	0	0	0
chr6	70491547	70493522	0	0	0	0	0	0	0	0	0	0	0	0
chr6	70493523	70495499	0	0	0	0	0	0	0	0	0	0	0	0
chr6	70495500	70497476	0	0	0	0	0	0	0	0	0	0	0	0
chr6	70497477	70499453	0	0	0	0	0	0	0	0	0	0	0	0
chr6	70499454	70501430	0	0	0	0	0	0	0	0	0	0	0	0
chr6	70501431	70503407	0	0	0	0	0	0	0	0	0	0	0	0
chr6	70503408	70505383	0	0	0	-11	-3	-24	0	0	0	-4	-3	-11
chr6	70505384	70507360	0	0	0	0	0	0	0	0	0	0	0	0
chr6	70507361	70509337	0	0	0	0	0	0	0	0	0	0	0	0
chr6	70509338	70511314	0	0	0	0	0	0	0	0	0	0	0	0
chr6	70511315	70513291	0	0	0	0	0	0	0	0	0	0	0	0
chr6	70513292	70515268	0	0	0	0	0	0	0	0	0	0	0	0
chr6	70515269	70517245	0	0	0	0	0	0	0	0	0	0	0	0
chr6	70517246	70519221	0	0	0	0	0	0	0	0	0	0	0	0
chr6	70519222	70521198	0	0	0	0	0	0	0	0	0	0	0	0
chr6	70521199	70523175	0	0	0	0	0	0	0	0	0	0	0	0
chr6	70523176	70525152	5	1	10	-3045	-2852	-2953	14	9	13	-5022	-4858	-6170
chr6	70525153	70527129	0	0	0	0	0	0	0	0	0	0	0	0
chr6	70527130	70529106	0	0	0	0	0	0	0	0	0	0	0	0
chr6	70529107	70531082	0	0	0	0	0	0	0	0	0	0	0	0
chr6	70531083	70533059	0	0	0	0	0	0	0	0	0	0	0	0
chr6	70533060	70535036	0	0	0	0	0	0	0	0	0	0	0	0
chr6	70535037	70537013	0	0	0	0	0	0	0	0	0	0	0	0
chr6	70537014	70538990	0	0	0	-88	-124	-126	0	0	0	-102	-136	-179
chr6	70538991	70540967	1	0	0	-48	-57	-30	1	0	0	-60	-57	-89
chr6	70540968	70542944	0	0	0	0	0	0	0	0	0	0	0	0
chr6	70542945	70544920	0	0	0	0	0	0	0	0	0	0	0	0
chr6	70544921	70546897	0	0	0	0	0	0	0	0	0	0	0	0
chr6	70546898	70548874	0	0	0	0	0	0	0	0	0	0	0	0
chr6	70548875	70550851	0	0	0	0	0	0	0	0	0	0	0	0
chr6	70550852	70552828	0	0	0	0	0	0	0	0	0	0	0	0
chr6	70552829	70554805	0	0	0	0	0	0	0	0	0	0	0	0
chr6	70554806	70556781	0	0	0	0	0	0	0	0	0	0	0	0
chr6	70556782	70558758	14	0	9	-4427	-4165	-3892	25	20	16	-15786	-15343	-19123
chr6	70558759	70560735	0	0	0	0	0	0	0	0	0	0	0	0
chr6	70560736	70562712	0	0	0	0	0	0	0	0	0	0	0	0
chr6	70562713	70564689	0	0	0	0	0	0	0	0	0	0	0	0
chr6	70564690	70566666	0	0	0	0	0	0	0	0	0	0	0	0
chr6	70566667	70568643	0	0	0	0	0	0	0	0	0	0	0	0
chr6	70568644	70570619	0	0	0	0	0	0	0	0	0	0	0	0
chr6	70570620	70572596	0	0	0	0	0	0	0	0	0	0	0	0
chr6	70572597	70574573	0	0	0	0	0	0	0	0	0	0	0	0
chr6	70574574	70576550	0	0	0	0	0	0	0	0	0	0	0	0
chr6	70576551	70578527	0	0	0	0	0	0	0	0	0	0	0	0
chr6	70578528	70580504	0	0	0	0	0	0	0	0	0	0	0	0
chr6	70580505	70582480	0	0	0	0	0	0	0	0	0	0	0	0
chr6	70582481	70584457	0	0	0	0	0	0	0	0	0	0	0	0
chr6	70584458	70586434	0	0	0	0	0	0	0	0	0	0	0	0
chr6	70586435	70588411	0	0	0	0	0	0	0	0	0	0	0	0
chr6	70588412	70590388	0	0	0	0	0	0	0	0	0	0	0	0
chr6	70590389	70592365	0	0	0	0	0	0	0	0	0	0	0	0
chr6	70592366	70594341	0	0	0	-5	-4	0	0	0	0	-14	-16	-23
chr6	70594342	70596318	0	0	0	0	0	0	0	0	0	0	0	0
chr6	70596319	70598295	0	0	0	0	0	0	0	0	0	0	0	0
chr6	70598296	70600272	0	0	0	0	0	0	0	0	0	0	0	0
chr6	70600273	70602249	0	0	0	0	0	0	0	0	0	0	0	0
chr6	70602250	70604226	0	0	0	0	0	0	0	0	0	0	0	0
chr6	70604227	70606203	0	0	0	0	0	0	0	0	0	0	0	0
chr6	70606204	70608179	0	0	0	0	0	0	0	0	0	0	0	0
chr6	70608180	70610156	0	0	0	0	0	0	0	0	0	0	0	0
chr6	70610157	70612133	0	0	0	0	0	0	0	0	0	0	0	0
chr6	70612134	70614110	0	3	0	-973	-894	-942	7	1	2	-5007	-4935	-5811
chr6	70614111	70616087	0	0	0	0	0	0	0	0	0	0	0	0
chr6	70616088	70618064	0	0	0	0	0	0	0	0	0	0	0	0
chr6	70618065	70620040	0	0	0	0	0	0	0	0	0	0	0	0
chr6	70620041	70622017	0	0	0	0	0	0	0	0	0	0	0	0
chr6	70622018	70623994	9	0	0	-986	-989	-1006	1	9	3	-3479	-3693	-4276
chr6	70623995	70625971	0	0	0	0	0	0	0	0	0	0	0	0
chr6	70625972	70627948	0	0	0	0	0	0	0	0	0	0	0	0
chr6	70627949	70629925	0	0	0	0	0	0	0	0	0	0	0	0
chr6	70629926	70631902	0	0	0	0	0	0	0	0	0	0	0	0
chr6	70631903	70633878	0	0	0	0	0	0	0	0	0	0	0	0
chr6	70633879	70635855	0	0	0	0	0	0	0	0	0	0	0	0
chr6	70635856	70637832	0	0	0	-136	-156	-134	3	0	6	-975	-1070	-1101
chr6	70637833	70639809	0	0	0	0	0	0	0	0	0	0	0	0
chr6	70639810	70641786	0	0	0	0	0	0	0	0	0	0	0	0
chr6	70641787	70643763	0	0	0	0	0	0	0	0	0	0	0	0
chr6	70643764	70645739	0	0	0	0	0	0	0	0	0	0	0	0
chr6	70645740	70647716	0	0	0	0	0	0	0	0	0	0	0	0
chr6	70647717	70649693	0	0	0	-2147	-1768	-1647	13	5	13	-52680	-51204	-53643
chr6	70649694	70651670	0	0	0	0	0	0	0	0	0	0	0	0
chr6	70651671	70653647	0	0	0	0	0	0	0	0	0	0	0	0
chr6	70653648	70655624	0	0	0	-410	-365	-301	1	2	1	-4409	-4250	-4003
chr6	70655625	70657601	0	0	0	0	0	0	0	0	0	0	0	0
chr6	70657602	70659577	0	0	0	0	0	0	0	0	0	0	0	0
chr6	70659578	70661554	0	0	0	0	0	0	0	0	0	0	0	0
chr6	70661555	70663531	0	0	0	0	0	0	0	0	0	0	0	0
chr6	70663532	70665508	0	0	0	0	0	0	0	0	0	0	0	0
chr6	70665509	70667485	0	0	0	0	0	0	0	0	0	0	0	0
chr6	70667486	70669462	0	0	0	0	0	0	0	0	0	0	0	0
chr6	70669463	70671438	0	0	0	0	0	0	0	0	0	0	0	0
chr6	70671439	70673415	0	0	0	0	0	0	0	0	0	0	0	0
chr6	70673416	70675392	0	0	0	0	0	0	0	0	0	0	0	0
chr6	70675393	70677369	0	0	0	0	0	0	0	0	0	0	0	0
chr6	70677370	70679346	0	0	0	0	0	0	0	0	0	0	0	0
chr6	70679347	70681323	0	0	0	0	0	0	0	0	0	0	0	0
chr6	70681324	70683300	0	0	0	0	0	0	0	0	0	0	0	0
chr6	70683301	70685276	0	0	0	0	0	0	0	0	0	0	0	0
chr6	70685277	70687253	0	0	0	0	0	0	0	0	0	0	0	0
chr6	70687254	70689230	0	0	0	0	0	0	0	0	0	0	0	0
chr6	70689231	70691207	0	0	0	0	0	0	0	0	0	0	0	0
chr6	70691208	70693184	0	0	0	0	0	0	0	0	0	0	0	0
chr6	70693185	70695161	0	0	0	0	0	0	0	0	0	0	0	0
chr6	70695162	70697137	0	0	0	0	0	0	0	0	0	0	0	0
chr6	70697138	70699114	0	0	0	0	0	0	0	0	0	0	0	0
chr6	70699115	70701091	0	0	0	0	0	0	0	0	0	0	0	0
chr6	70701092	70703068	0	0	0	0	0	0	0	0	0	0	0	0
chr6	70703069	70705045	0	0	0	0	0	0	0	0	0	0	0	0
chr6	70705046	70707022	0	0	0	0	0	0	0	0	0	0	0	0
chr6	70707023	70708999	0	0	0	0	0	0	0	0	0	0	0	0

## Sheet: ED Fig.3f
			3C-HTGTS signals			3C-HTGTS signals
chr	start	end	WT Rep1	WT Rep2	WT Rep3	Cer/Sis deletion Rep1	Cer/Sis deletion Rep2	Cer/Sis deletion Rep3
chr6	70313631	70314025	3	3	1	5	3	2
chr6	70314026	70314420	0	2	3	2	2	3
chr6	70314421	70314816	5	6	8	14	6	5
chr6	70314817	70315211	2	2	1	4	2	2
chr6	70315212	70315606	1	1	2	2	1	2
chr6	70315607	70316002	4	2	7	4	4	2
chr6	70316003	70316397	5	3	7	10	2	3
chr6	70316398	70316792	7	4	8	16	6	5
chr6	70316793	70317188	2	1	3	2	2	2
chr6	70317189	70317583	1	1	1	7	1	1
chr6	70317584	70317979	1	0	1	1	1	0
chr6	70317980	70318374	8	1	6	5	2	7
chr6	70318375	70318769	7	4	4	9	6	3
chr6	70318770	70319165	12	5	7	10	10	8
chr6	70319166	70319560	4	1	4	1	4	3
chr6	70319561	70319955	8	3	7	7	6	5
chr6	70319956	70320351	12	7	17	18	12	11
chr6	70320352	70320746	10	7	4	7	14	11
chr6	70320747	70321142	5	7	3	11	13	9
chr6	70321143	70321537	9	10	12	23	23	18
chr6	70321538	70321932	3	6	6	7	9	3
chr6	70321933	70322328	9	4	16	14	17	24
chr6	70322329	70322723	6	8	8	29	18	14
chr6	70322724	70323118	4	10	16	29	26	23
chr6	70323119	70323514	13	7	13	21	18	20
chr6	70323515	70323909	2	4	6	9	6	11
chr6	70323910	70324304	8	6	5	11	5	6
chr6	70324305	70324700	0	1	0	1	2	2
chr6	70324701	70325095	10	5	5	9	8	3
chr6	70325096	70325491	1	1	2	3	2	5
chr6	70325492	70325886	1	0	0	0	4	2
chr6	70325887	70326281	0	0	0	0	0	0
chr6	70326282	70326677	3	1	1	3	4	4
chr6	70326678	70327072	1	3	3	5	4	3
chr6	70327073	70327467	2	2	2	0	1	1
chr6	70327468	70327863	2	3	1	3	4	3
chr6	70327864	70328258	10	3	6	5	6	2
chr6	70328259	70328654	0	1	2	0	0	0
chr6	70328655	70329049	2	3	2	1	4	3
chr6	70329050	70329444	0	0	0	0	0	0
chr6	70329445	70329840	0	1	2	2	1	0
chr6	70329841	70330235	0	2	1	2	0	0
chr6	70330236	70330630	4	3	5	5	3	4
chr6	70330631	70331026	8	5	3	2	2	2
chr6	70331027	70331421	2	2	2	2	5	2
chr6	70331422	70331816	4	1	2	6	4	3
chr6	70331817	70332212	0	0	0	0	0	0
chr6	70332213	70332607	4	4	5	6	2	6
chr6	70332608	70333003	3	2	2	6	3	4
chr6	70333004	70333398	2	3	3	2	0	4
chr6	70333399	70333793	0	0	0	0	0	0
chr6	70333794	70334189	1	0	1	2	0	1
chr6	70334190	70334584	8	2	5	8	13	2
chr6	70334585	70334979	2	1	0	4	2	1
chr6	70334980	70335375	5	2	1	5	7	5
chr6	70335376	70335770	5	4	2	2	2	2
chr6	70335771	70336166	6	7	3	4	10	15
chr6	70336167	70336561	0	0	0	0	0	0
chr6	70336562	70336956	0	0	0	0	0	0
chr6	70336957	70337352	2	3	1	4	4	3
chr6	70337353	70337747	1	3	4	4	4	7
chr6	70337748	70338142	0	0	0	1	0	0
chr6	70338143	70338538	2	1	2	3	1	7
chr6	70338539	70338933	1	1	4	2	8	3
chr6	70338934	70339328	11	3	2	3	7	6
chr6	70339329	70339724	0	0	0	0	0	0
chr6	70339725	70340119	1	1	3	4	1	2
chr6	70340120	70340515	2	4	2	5	9	7
chr6	70340516	70340910	1	0	1	1	2	1
chr6	70340911	70341305	2	0	1	1	1	0
chr6	70341306	70341701	0	0	0	0	0	0
chr6	70341702	70342096	0	0	0	0	0	0
chr6	70342097	70342491	0	0	1	2	1	0
chr6	70342492	70342887	0	0	0	0	0	0
chr6	70342888	70343282	0	0	1	0	0	0
chr6	70343283	70343678	1	1	1	1	0	1
chr6	70343679	70344073	2	1	0	3	1	3
chr6	70344074	70344468	2	2	2	4	2	2
chr6	70344469	70344864	0	0	0	0	0	0
chr6	70344865	70345259	0	1	2	0	2	2
chr6	70345260	70345654	0	2	0	1	2	0
chr6	70345655	70346050	0	1	0	0	1	0
chr6	70346051	70346445	0	0	0	0	0	0
chr6	70346446	70346840	0	0	0	0	0	0
chr6	70346841	70347236	0	1	1	1	1	0
chr6	70347237	70347631	0	0	0	3	1	1
chr6	70347632	70348027	6	3	3	3	1	4
chr6	70348028	70348422	0	0	0	0	0	0
chr6	70348423	70348817	0	3	1	2	2	1
chr6	70348818	70349213	0	0	0	0	0	0
chr6	70349214	70349608	2	1	2	1	3	0
chr6	70349609	70350003	0	0	0	0	0	0
chr6	70350004	70350399	0	0	0	0	0	0
chr6	70350400	70350794	0	0	0	0	0	0
chr6	70350795	70351190	0	0	0	0	0	0
chr6	70351191	70351585	0	0	0	0	0	0
chr6	70351586	70351980	0	0	0	0	0	0
chr6	70351981	70352376	0	0	0	0	0	0
chr6	70352377	70352771	0	0	0	0	0	0
chr6	70352772	70353166	0	0	0	0	0	0
chr6	70353167	70353562	0	0	0	0	0	0
chr6	70353563	70353957	1	1	2	3	5	5
chr6	70353958	70354353	1	2	1	0	2	2
chr6	70354354	70354748	0	0	0	0	0	0
chr6	70354749	70355143	4	1	3	2	3	4
chr6	70355144	70355539	6	3	5	6	5	2
chr6	70355540	70355934	2	5	1	5	2	2
chr6	70355935	70356329	5	1	4	6	2	7
chr6	70356330	70356725	2	4	0	3	3	5
chr6	70356726	70357120	7	6	9	23	12	12
chr6	70357121	70357515	1	3	3	4	6	13
chr6	70357516	70357911	8	4	6	6	6	6
chr6	70357912	70358306	7	4	2	4	7	6
chr6	70358307	70358702	3	7	8	16	5	11
chr6	70358703	70359097	1	1	2	0	0	3
chr6	70359098	70359492	3	3	3	3	10	5
chr6	70359493	70359888	6	7	5	5	4	6
chr6	70359889	70360283	8	4	7	7	5	3
chr6	70360284	70360678	0	0	0	0	0	0
chr6	70360679	70361074	3	0	3	5	3	1
chr6	70361075	70361469	0	0	0	0	0	0
chr6	70361470	70361865	3	5	2	1	1	2
chr6	70361866	70362260	6	4	7	5	3	5
chr6	70362261	70362655	0	1	0	0	0	0
chr6	70362656	70363051	5	3	5	12	2	3
chr6	70363052	70363446	1	1	1	0	1	0
chr6	70363447	70363841	0	0	0	0	0	0
chr6	70363842	70364237	2	1	0	2	0	4
chr6	70364238	70364632	3	1	1	6	4	3
chr6	70364633	70365027	3	1	4	2	5	3
chr6	70365028	70365423	4	2	1	5	2	3
chr6	70365424	70365818	0	0	0	0	0	0
chr6	70365819	70366214	0	0	0	0	0	0
chr6	70366215	70366609	5	2	7	9	4	5
chr6	70366610	70367004	8	8	7	15	10	8
chr6	70367005	70367400	0	0	0	0	0	0
chr6	70367401	70367795	0	0	0	0	0	0
chr6	70367796	70368190	3	6	1	7	5	9
chr6	70368191	70368586	4	5	5	10	6	21
chr6	70368587	70368981	1	3	3	7	11	10
chr6	70368982	70369377	1	2	3	6	9	5
chr6	70369378	70369772	5	5	4	10	5	8
chr6	70369773	70370167	1	3	4	2	1	7
chr6	70370168	70370563	3	5	4	16	8	7
chr6	70370564	70370958	5	2	4	7	4	8
chr6	70370959	70371353	2	2	1	3	2	4
chr6	70371354	70371749	0	0	0	0	2	1
chr6	70371750	70372144	4	1	2	4	4	4
chr6	70372145	70372539	3	3	4	3	2	2
chr6	70372540	70372935	1	1	1	2	1	2
chr6	70372936	70373330	2	2	2	1	1	2
chr6	70373331	70373726	11	7	6	18	12	4
chr6	70373727	70374121	3	2	4	5	2	1
chr6	70374122	70374516	11	1	8	7	4	3
chr6	70374517	70374912	2	1	2	4	2	3
chr6	70374913	70375307	1	5	3	3	4	5
chr6	70375308	70375702	3	2	4	7	2	3
chr6	70375703	70376098	3	2	3	4	3	5
chr6	70376099	70376493	3	4	3	6	3	5
chr6	70376494	70376889	11	3	3	11	3	4
chr6	70376890	70377284	6	2	3	7	4	3
chr6	70377285	70377679	4	3	4	9	3	3
chr6	70377680	70378075	0	0	0	0	0	0
chr6	70378076	70378470	0	0	0	0	0	0
chr6	70378471	70378865	7	4	15	15	2	3
chr6	70378866	70379261	0	0	0	0	0	0
chr6	70379262	70379656	5	4	3	8	4	2
chr6	70379657	70380051	5	2	3	12	3	3
chr6	70380052	70380447	10	4	3	5	4	5
chr6	70380448	70380842	2	1	1	3	2	2
chr6	70380843	70381238	2	1	2	1	2	4
chr6	70381239	70381633	2	2	0	2	2	2
chr6	70381634	70382028	0	0	0	0	0	0
chr6	70382029	70382424	0	0	0	0	0	0
chr6	70382425	70382819	0	0	0	0	0	0
chr6	70382820	70383214	2	3	4	4	3	8
chr6	70383215	70383610	0	0	0	0	0	0
chr6	70383611	70384005	2	5	4	6	3	5
chr6	70384006	70384401	3	5	3	13	5	3
chr6	70384402	70384796	10	5	10	16	2	5
chr6	70384797	70385191	0	0	0	0	0	0
chr6	70385192	70385587	7	4	5	8	8	8
chr6	70385588	70385982	7	5	6	6	5	9
chr6	70385983	70386377	3	5	4	9	5	11
chr6	70386378	70386773	4	2	5	4	2	4
chr6	70386774	70387168	6	6	9	8	4	7
chr6	70387169	70387564	3	5	9	8	3	4
chr6	70387565	70387959	5	3	2	3	2	2
chr6	70387960	70388354	8	5	6	7	5	5
chr6	70388355	70388750	7	5	5	8	6	7
chr6	70388751	70389145	2	0	1	1	2	2
chr6	70389146	70389540	1	1	3	1	1	1
chr6	70389541	70389936	1	0	2	2	1	2
chr6	70389937	70390331	1	1	1	5	1	3
chr6	70390332	70390726	1	2	1	0	2	0
chr6	70390727	70391122	5	2	2	6	3	2
chr6	70391123	70391517	1	1	0	1	5	1
chr6	70391518	70391913	2	1	3	4	1	2
chr6	70391914	70392308	0	0	0	0	0	0
chr6	70392309	70392703	0	0	0	0	0	0
chr6	70392704	70393099	2	2	2	2	2	2
chr6	70393100	70393494	2	2	3	6	5	5
chr6	70393495	70393889	0	1	0	1	1	3
chr6	70393890	70394285	0	0	0	0	0	1
chr6	70394286	70394680	3	2	1	1	3	1
chr6	70394681	70395076	0	0	0	0	0	0
chr6	70395077	70395471	2	2	2	3	3	3
chr6	70395472	70395866	0	0	0	0	0	0
chr6	70395867	70396262	2	3	1	4	2	2
chr6	70396263	70396657	0	0	0	4	1	0
chr6	70396658	70397052	6	2	3	4	5	5
chr6	70397053	70397448	1	3	2	2	3	2
chr6	70397449	70397843	0	1	1	0	3	4
chr6	70397844	70398238	3	4	1	2	2	2
chr6	70398239	70398634	7	4	2	3	1	2
chr6	70398635	70399029	0	0	0	0	0	0
chr6	70399030	70399425	2	2	1	5	2	1
chr6	70399426	70399820	2	1	3	7	5	3
chr6	70399821	70400215	4	4	6	5	5	4
chr6	70400216	70400611	1	1	1	4	1	3
chr6	70400612	70401006	3	1	2	1	3	2
chr6	70401007	70401401	0	0	0	0	0	0
chr6	70401402	70401797	2	2	5	7	3	2
chr6	70401798	70402192	0	0	0	0	0	0
chr6	70402193	70402588	5	0	5	4	9	6
chr6	70402589	70402983	6	3	9	8	5	5
chr6	70402984	70403378	6	3	4	8	2	6
chr6	70403379	70403774	1	2	1	4	3	5
chr6	70403775	70404169	1	1	0	3	4	3
chr6	70404170	70404564	0	0	0	0	0	0
chr6	70404565	70404960	0	0	0	0	0	0
chr6	70404961	70405355	0	0	0	0	0	0
chr6	70405356	70405750	4	2	3	9	8	6
chr6	70405751	70406146	0	0	0	0	0	0
chr6	70406147	70406541	4	2	5	4	4	5
chr6	70406542	70406937	3	3	5	8	3	5
chr6	70406938	70407332	9	5	7	10	13	11
chr6	70407333	70407727	0	0	0	0	0	0
chr6	70407728	70408123	2	5	9	17	7	12
chr6	70408124	70408518	1	4	3	9	6	6
chr6	70408519	70408913	6	3	6	3	7	8
chr6	70408914	70409309	4	4	6	12	8	11
chr6	70409310	70409704	13	9	12	20	13	9
chr6	70409705	70410100	0	3	3	3	5	2
chr6	70410101	70410495	2	2	2	7	6	3
chr6	70410496	70410890	9	6	7	10	6	5
chr6	70410891	70411286	4	5	7	7	4	9
chr6	70411287	70411681	0	0	0	0	0	0
chr6	70411682	70412076	4	1	5	9	1	3
chr6	70412077	70412472	4	8	6	7	5	9
chr6	70412473	70412867	2	1	2	2	2	3
chr6	70412868	70413262	7	5	4	7	5	6
chr6	70413263	70413658	4	3	4	6	3	7
chr6	70413659	70414053	8	6	7	13	4	8
chr6	70414054	70414449	1	1	1	4	2	2
chr6	70414450	70414844	7	3	11	5	4	3
chr6	70414845	70415239	3	3	3	8	3	2
chr6	70415240	70415635	0	0	0	0	0	0
chr6	70415636	70416030	3	5	2	19	8	14
chr6	70416031	70416425	1	5	2	5	2	6
chr6	70416426	70416821	0	0	0	0	0	0
chr6	70416822	70417216	4	5	2	9	5	4
chr6	70417217	70417612	0	1	1	4	2	12
chr6	70417613	70418007	3	6	2	13	11	18
chr6	70418008	70418402	2	1	5	16	9	11
chr6	70418403	70418798	5	4	8	27	21	35
chr6	70418799	70419193	2	1	4	17	20	35
chr6	70419194	70419588	5	6	4	20	23	20
chr6	70419589	70419984	0	0	0	0	0	0
chr6	70419985	70420379	2	1	1	5	9	8
chr6	70420380	70420774	0	0	0	0	0	0
chr6	70420775	70421170	13	4	7	19	15	15
chr6	70421171	70421565	1	1	1	6	3	7
chr6	70421566	70421961	0	0	0	0	3	1
chr6	70421962	70422356	2	1	4	5	5	7
chr6	70422357	70422751	1	0	3	6	6	7
chr6	70422752	70423147	0	0	0	0	0	0
chr6	70423148	70423542	3	6	3	7	7	5
chr6	70423543	70423937	2	2	1	11	5	5
chr6	70423938	70424333	1	0	2	4	1	4
chr6	70424334	70424728	3	3	4	11	5	7
chr6	70424729	70425124	0	0	0	0	0	0
chr6	70425125	70425519	1	2	2	2	4	4
chr6	70425520	70425914	1	0	1	4	2	3
chr6	70425915	70426310	5	3	4	9	7	8
chr6	70426311	70426705	2	3	6	7	3	6
chr6	70426706	70427100	8	6	7	12	6	8
chr6	70427101	70427496	3	1	2	1	1	5
chr6	70427497	70427891	3	1	1	2	1	2
chr6	70427892	70428287	0	0	0	0	0	0
chr6	70428288	70428682	1	0	0	0	0	0
chr6	70428683	70429077	0	0	0	0	0	0
chr6	70429078	70429473	0	0	0	0	0	1
chr6	70429474	70429868	0	0	0	0	0	0
chr6	70429869	70430263	0	0	0	0	0	0
chr6	70430264	70430659	0	0	0	0	0	0
chr6	70430660	70431054	0	1	1	1	0	0
chr6	70431055	70431449	1	0	1	1	1	2
chr6	70431450	70431845	0	0	0	0	0	0
chr6	70431846	70432240	0	0	0	0	0	0
chr6	70432241	70432636	3	0	4	1	1	8
chr6	70432637	70433031	5	3	8	10	5	8
chr6	70433032	70433426	0	0	0	0	0	0
chr6	70433427	70433822	0	0	0	0	0	0
chr6	70433823	70434217	0	0	0	0	0	0
chr6	70434218	70434612	0	0	0	0	0	0
chr6	70434613	70435008	0	0	0	0	0	0
chr6	70435009	70435403	0	0	0	0	0	0
chr6	70435404	70435799	0	0	0	0	0	0
chr6	70435800	70436194	0	0	0	1	0	0
chr6	70436195	70436589	0	0	0	0	0	0
chr6	70436590	70436985	0	0	0	0	0	0
chr6	70436986	70437380	0	0	0	0	0	0
chr6	70437381	70437775	0	0	0	0	0	0
chr6	70437776	70438171	0	0	0	0	0	0
chr6	70438172	70438566	0	0	0	0	0	0
chr6	70438567	70438961	0	0	0	0	0	0
chr6	70438962	70439357	0	0	0	0	0	0
chr6	70439358	70439752	0	0	0	0	0	0
chr6	70439753	70440148	3	5	4	10	7	6
chr6	70440149	70440543	4	3	9	7	6	8
chr6	70440544	70440938	4	5	2	9	5	6
chr6	70440939	70441334	1	1	1	2	3	3
chr6	70441335	70441729	0	0	0	0	0	0
chr6	70441730	70442124	2	1	2	10	2	4
chr6	70442125	70442520	8	4	5	16	16	9
chr6	70442521	70442915	2	2	0	5	4	8
chr6	70442916	70443311	4	2	8	28	11	12
chr6	70443312	70443706	0	0	0	0	0	0
chr6	70443707	70444101	8	4	7	18	22	20
chr6	70444102	70444497	4	4	6	12	18	21
chr6	70444498	70444892	1	3	4	4	8	12
chr6	70444893	70445287	0	0	0	0	0	0
chr6	70445288	70445683	5	4	3	8	10	14
chr6	70445684	70446078	10	4	3	11	5	10
chr6	70446079	70446473	0	0	0	0	0	0
chr6	70446474	70446869	2	3	4	6	6	5
chr6	70446870	70447264	0	0	0	0	0	0
chr6	70447265	70447660	4	4	7	10	4	9
chr6	70447661	70448055	4	4	6	16	7	6
chr6	70448056	70448450	6	2	6	17	6	6
chr6	70448451	70448846	0	0	0	0	0	0
chr6	70448847	70449241	2	2	0	9	5	5
chr6	70449242	70449636	0	1	0	1	3	6
chr6	70449637	70450032	1	0	2	2	1	2
chr6	70450033	70450427	4	4	6	8	4	3
chr6	70450428	70450823	4	3	6	4	3	4
chr6	70450824	70451218	1	0	0	3	1	3
chr6	70451219	70451613	0	0	0	1	0	0
chr6	70451614	70452009	0	0	0	0	0	0
chr6	70452010	70452404	0	0	0	0	0	0
chr6	70452405	70452799	1	0	2	4	2	4
chr6	70452800	70453195	0	0	0	0	0	0
chr6	70453196	70453590	0	0	0	0	0	0
chr6	70453591	70453985	2	2	2	6	4	2
chr6	70453986	70454381	0	0	0	0	0	0
chr6	70454382	70454776	1	0	1	1	0	1
chr6	70454777	70455172	0	1	1	1	1	2
chr6	70455173	70455567	0	0	0	0	0	0
chr6	70455568	70455962	2	0	0	0	4	5
chr6	70455963	70456358	0	0	0	0	0	0
chr6	70456359	70456753	0	0	0	0	0	0
chr6	70456754	70457148	0	1	0	0	2	2
chr6	70457149	70457544	0	0	0	0	0	0
chr6	70457545	70457939	0	0	3	1	0	1
chr6	70457940	70458335	5	5	1	12	9	10
chr6	70458336	70458730	1	1	3	3	3	2
chr6	70458731	70459125	2	2	3	6	1	5
chr6	70459126	70459521	0	0	0	1	0	2
chr6	70459522	70459916	1	1	2	4	3	4
chr6	70459917	70460311	1	2	4	6	2	5
chr6	70460312	70460707	0	0	0	0	0	0
chr6	70460708	70461102	1	3	1	3	1	3
chr6	70461103	70461498	1	0	0	1	1	1
chr6	70461499	70461893	3	1	2	9	6	4
chr6	70461894	70462288	3	0	3	1	1	0
chr6	70462289	70462684	0	0	0	0	0	0
chr6	70462685	70463079	2	3	6	16	7	6
chr6	70463080	70463474	0	0	0	0	0	0
chr6	70463475	70463870	2	0	0	0	0	1
chr6	70463871	70464265	2	1	3	10	2	2
chr6	70464266	70464660	2	2	3	13	3	4
chr6	70464661	70465056	4	1	3	5	2	6
chr6	70465057	70465451	0	0	0	1	0	0
chr6	70465452	70465847	2	2	2	1	3	1
chr6	70465848	70466242	0	0	0	0	0	0
chr6	70466243	70466637	3	2	2	5	5	6
chr6	70466638	70467033	3	0	2	5	6	2
chr6	70467034	70467428	1	1	0	4	1	2
chr6	70467429	70467823	7	7	9	11	10	11
chr6	70467824	70468219	3	4	10	20	10	17
chr6	70468220	70468614	2	2	3	9	4	4
chr6	70468615	70469010	0	0	1	0	2	1
chr6	70469011	70469405	2	4	3	9	3	4
chr6	70469406	70469800	3	1	1	2	5	7
chr6	70469801	70470196	3	1	3	8	3	9
chr6	70470197	70470591	5	3	1	9	4	4
chr6	70470592	70470986	1	0	0	2	0	1
chr6	70470987	70471382	0	0	1	3	2	2
chr6	70471383	70471777	2	0	1	3	0	3
chr6	70471778	70472172	0	2	2	3	4	2
chr6	70472173	70472568	0	0	0	0	0	0
chr6	70472569	70472963	2	0	2	3	4	2
chr6	70472964	70473359	3	1	3	2	3	4
chr6	70473360	70473754	2	2	1	2	1	7
chr6	70473755	70474149	0	3	3	5	2	6
chr6	70474150	70474545	0	0	0	0	0	0
chr6	70474546	70474940	0	0	0	0	0	0
chr6	70474941	70475335	0	0	0	0	0	0
chr6	70475336	70475731	0	0	0	0	0	0
chr6	70475732	70476126	0	0	0	0	0	0
chr6	70476127	70476522	0	0	0	0	0	0
chr6	70476523	70476917	0	0	0	0	0	0
chr6	70476918	70477312	0	0	0	0	0	0
chr6	70477313	70477708	0	0	0	0	0	0
chr6	70477709	70478103	0	0	0	0	0	0
chr6	70478104	70478498	0	0	0	0	0	0
chr6	70478499	70478894	0	0	0	0	0	0
chr6	70478895	70479289	0	0	0	0	0	0
chr6	70479290	70479684	0	0	0	0	0	0
chr6	70479685	70480080	0	0	0	0	0	0
chr6	70480081	70480475	0	0	0	0	0	0
chr6	70480476	70480871	0	0	0	0	0	0
chr6	70480872	70481266	5	4	9	11	9	9
chr6	70481267	70481661	2	1	2	4	3	3
chr6	70481662	70482057	0	0	0	0	0	0
chr6	70482058	70482452	0	0	0	0	0	0
chr6	70482453	70482847	1	1	4	11	7	5
chr6	70482848	70483243	0	0	0	0	1	0
chr6	70483244	70483638	0	0	1	3	1	1
chr6	70483639	70484034	3	3	1	2	4	3
chr6	70484035	70484429	0	0	0	0	0	0
chr6	70484430	70484824	1	1	1	4	2	2
chr6	70484825	70485220	0	0	0	0	0	0
chr6	70485221	70485615	0	0	0	0	0	0
chr6	70485616	70486010	2	4	2	7	4	5
chr6	70486011	70486406	0	0	0	0	0	0
chr6	70486407	70486801	1	2	5	8	2	6
chr6	70486802	70487196	0	1	0	3	0	2
chr6	70487197	70487592	1	0	3	2	2	2
chr6	70487593	70487987	0	0	0	0	0	0
chr6	70487988	70488383	0	0	0	0	0	0
chr6	70488384	70488778	1	1	2	5	4	4
chr6	70488779	70489173	5	1	1	4	3	2
chr6	70489174	70489569	0	0	0	0	0	1
chr6	70489570	70489964	4	2	2	8	4	6
chr6	70489965	70490359	3	2	6	15	7	5
chr6	70490360	70490755	0	0	2	1	3	4
chr6	70490756	70491150	0	0	2	5	2	2
chr6	70491151	70491546	1	3	3	2	2	3
chr6	70491547	70491941	4	1	2	3	1	5
chr6	70491942	70492336	10	3	2	8	4	4
chr6	70492337	70492732	2	2	1	4	2	2
chr6	70492733	70493127	2	1	1	4	1	7
chr6	70493128	70493522	0	0	0	0	0	0
chr6	70493523	70493918	2	0	0	0	0	2
chr6	70493919	70494313	0	0	0	0	0	0
chr6	70494314	70494709	2	0	2	4	4	3
chr6	70494710	70495104	4	2	2	4	3	3
chr6	70495105	70495499	4	0	2	1	2	0
chr6	70495500	70495895	0	0	0	0	0	0
chr6	70495896	70496290	4	1	1	5	4	6
chr6	70496291	70496685	5	1	2	6	4	2
chr6	70496686	70497081	0	0	0	1	0	2
chr6	70497082	70497476	2	0	0	2	1	1
chr6	70497477	70497871	1	1	2	2	1	1
chr6	70497872	70498267	3	4	3	5	3	3
chr6	70498268	70498662	0	0	0	0	0	0
chr6	70498663	70499058	0	0	0	0	0	0
chr6	70499059	70499453	2	0	0	3	1	2
chr6	70499454	70499848	0	0	0	0	0	0
chr6	70499849	70500244	0	0	0	0	0	0
chr6	70500245	70500639	0	0	0	1	1	0
chr6	70500640	70501034	3	1	1	4	2	1
chr6	70501035	70501430	0	0	0	0	0	0
chr6	70501431	70501825	1	2	3	2	2	1
chr6	70501826	70502221	4	1	7	15	5	4
chr6	70502222	70502616	0	0	0	2	1	5
chr6	70502617	70503011	0	0	0	0	0	0
chr6	70503012	70503407	7	4	3	7	9	13
chr6	70503408	70503802	0	1	0	0	0	1
chr6	70503803	70504197	0	0	0	0	0	0
chr6	70504198	70504593	1	0	0	3	1	3
chr6	70504594	70504988	1	3	2	4	1	1
chr6	70504989	70505383	0	0	0	0	0	0
chr6	70505384	70505779	0	0	0	0	0	0
chr6	70505780	70506174	1	1	1	3	0	2
chr6	70506175	70506570	1	0	0	1	2	2
chr6	70506571	70506965	5	2	3	3	3	4
chr6	70506966	70507360	0	0	0	0	2	2
chr6	70507361	70507756	0	0	2	0	1	1
chr6	70507757	70508151	0	1	0	1	2	2
chr6	70508152	70508546	1	0	0	0	1	2
chr6	70508547	70508942	0	1	0	0	0	1
chr6	70508943	70509337	0	0	0	0	0	0
chr6	70509338	70509733	2	1	2	4	2	0
chr6	70509734	70510128	3	1	0	4	2	3
chr6	70510129	70510523	1	1	2	1	1	1
chr6	70510524	70510919	2	1	2	3	3	1
chr6	70510920	70511314	1	0	3	2	5	3
chr6	70511315	70511709	0	0	0	0	0	0
chr6	70511710	70512105	2	2	7	3	3	6
chr6	70512106	70512500	1	1	1	1	3	2
chr6	70512501	70512895	3	1	3	8	4	3
chr6	70512896	70513291	1	0	2	1	0	1
chr6	70513292	70513686	2	2	3	14	6	5
chr6	70513687	70514082	5	4	6	11	4	8
chr6	70514083	70514477	3	0	0	2	1	1
chr6	70514478	70514872	3	2	2	12	2	2
chr6	70514873	70515268	1	1	3	5	0	4
chr6	70515269	70515663	0	1	1	6	2	2
chr6	70515664	70516058	2	2	4	8	4	5
chr6	70516059	70516454	3	1	2	2	2	3
chr6	70516455	70516849	1	1	4	6	5	1
chr6	70516850	70517245	1	1	3	5	4	3
chr6	70517246	70517640	0	0	0	0	3	0
chr6	70517641	70518035	3	2	3	9	10	4
chr6	70518036	70518431	2	2	1	6	2	5
chr6	70518432	70518826	0	0	0	0	0	0
chr6	70518827	70519221	2	1	2	6	6	6
chr6	70519222	70519617	5	3	4	8	3	6
chr6	70519618	70520012	0	1	1	3	5	3
chr6	70520013	70520407	1	2	4	3	3	4
chr6	70520408	70520803	0	0	0	1	2	0
chr6	70520804	70521198	4	3	2	12	6	10
chr6	70521199	70521594	0	0	0	0	0	0
chr6	70521595	70521989	2	5	4	16	9	10
chr6	70521990	70522384	1	0	1	3	2	4
chr6	70522385	70522780	5	7	17	44	29	27
chr6	70522781	70523175	0	0	0	0	0	0
chr6	70523176	70523570	3	5	3	13	19	28
chr6	70523571	70523966	5	2	2	15	11	16
chr6	70523967	70524361	0	2	0	1	3	3
chr6	70524362	70524757	3	7	6	16	19	18
chr6	70524758	70525152	2	2	4	9	5	7
chr6	70525153	70525547	0	1	1	1	1	2
chr6	70525548	70525943	4	2	4	10	10	12
chr6	70525944	70526338	2	2	1	2	7	10
chr6	70526339	70526733	0	0	0	0	0	0
chr6	70526734	70527129	0	0	0	0	0	0
chr6	70527130	70527524	2	2	1	8	10	10
chr6	70527525	70527919	0	0	0	0	0	0
chr6	70527920	70528315	1	2	1	10	9	12
chr6	70528316	70528710	0	0	0	0	0	0
chr6	70528711	70529106	0	0	0	0	0	0
chr6	70529107	70529501	0	0	0	0	0	0
chr6	70529502	70529896	2	2	3	15	9	16
chr6	70529897	70530292	0	0	0	1	1	1
chr6	70530293	70530687	0	0	0	0	0	0
chr6	70530688	70531082	0	0	0	0	0	0
chr6	70531083	70531478	0	0	0	0	0	0
chr6	70531479	70531873	1	2	1	2	7	10
chr6	70531874	70532269	0	3	1	5	3	7
chr6	70532270	70532664	0	0	0	0	0	0
chr6	70532665	70533059	4	4	7	21	10	10
chr6	70533060	70533455	0	0	0	0	0	0
chr6	70533456	70533850	4	4	3	12	11	7
chr6	70533851	70534245	2	1	4	8	3	4
chr6	70534246	70534641	0	0	0	0	0	0
chr6	70534642	70535036	0	1	1	4	5	3
chr6	70535037	70535432	3	0	2	13	4	3
chr6	70535433	70535827	1	1	1	3	2	3
chr6	70535828	70536222	0	0	0	4	4	3
chr6	70536223	70536618	1	1	2	4	3	5
chr6	70536619	70537013	3	1	1	1	2	5
chr6	70537014	70537408	3	1	1	5	7	10
chr6	70537409	70537804	1	1	1	3	3	2
chr6	70537805	70538199	6	1	3	8	6	8
chr6	70538200	70538594	2	2	1	6	4	3
chr6	70538595	70538990	0	0	0	0	0	0
chr6	70538991	70539385	0	0	0	0	0	0
chr6	70539386	70539781	2	1	4	11	5	8
chr6	70539782	70540176	6	5	6	12	14	15
chr6	70540177	70540571	0	0	0	1	1	3
chr6	70540572	70540967	0	1	0	1	2	6
chr6	70540968	70541362	0	0	0	0	0	0
chr6	70541363	70541757	6	4	7	26	18	24
chr6	70541758	70542153	0	0	1	1	0	2
chr6	70542154	70542548	0	0	0	0	0	0
chr6	70542549	70542944	1	2	2	6	6	11
chr6	70542945	70543339	6	2	4	10	7	14
chr6	70543340	70543734	2	2	2	18	6	12
chr6	70543735	70544130	2	1	1	9	8	10
chr6	70544131	70544525	4	2	1	2	4	6
chr6	70544526	70544920	3	2	6	16	9	7
chr6	70544921	70545316	0	1	2	3	4	4
chr6	70545317	70545711	7	4	8	20	6	8
chr6	70545712	70546106	4	3	3	6	3	6
chr6	70546107	70546502	0	0	0	0	0	0
chr6	70546503	70546897	4	1	3	16	5	11
chr6	70546898	70547293	1	1	3	3	2	3
chr6	70547294	70547688	5	2	6	35	8	7
chr6	70547689	70548083	2	2	1	11	7	8
chr6	70548084	70548479	0	0	0	0	0	0
chr6	70548480	70548874	1	1	0	2	10	5
chr6	70548875	70549269	0	2	0	2	2	5
chr6	70549270	70549665	0	0	0	0	0	0
chr6	70549666	70550060	1	0	1	3	2	3
chr6	70550061	70550456	0	0	0	0	0	0
chr6	70550457	70550851	3	4	6	16	13	9
chr6	70550852	70551246	0	0	0	0	0	0
chr6	70551247	70551642	3	2	3	15	6	10
chr6	70551643	70552037	2	3	0	6	9	6
chr6	70552038	70552432	0	2	0	3	4	3
chr6	70552433	70552828	1	1	0	1	0	3
chr6	70552829	70553223	0	0	0	0	0	0
chr6	70553224	70553618	1	0	2	4	4	5
chr6	70553619	70554014	5	6	7	29	14	11
chr6	70554015	70554409	3	3	6	12	8	14
chr6	70554410	70554805	4	2	1	15	7	12
chr6	70554806	70555200	2	2	3	17	7	9
chr6	70555201	70555595	4	3	2	17	15	11
chr6	70555596	70555991	3	1	0	10	9	12
chr6	70555992	70556386	2	2	3	8	3	16
chr6	70556387	70556781	3	4	3	32	18	23
chr6	70556782	70557177	6	1	1	42	31	43
chr6	70557178	70557572	9	3	11	164	118	123
chr6	70557573	70557968	2	0	3	54	65	107
chr6	70557969	70558363	1	2	7	54	64	119
chr6	70558364	70558758	0	0	0	0	0	0
chr6	70558759	70559154	0	2	2	15	40	101
chr6	70559155	70559549	1	2	1	56	57	109
chr6	70559550	70559944	2	1	1	20	24	56
chr6	70559945	70560340	0	1	0	16	15	29
chr6	70560341	70560735	0	0	0	13	11	13
chr6	70560736	70561130	1	1	2	33	37	38
chr6	70561131	70561526	3	4	3	42	38	61
chr6	70561527	70561921	1	1	1	8	10	16
chr6	70561922	70562317	3	1	3	31	28	24
chr6	70562318	70562712	0	0	3	3	10	9
chr6	70562713	70563107	0	1	0	7	5	13
chr6	70563108	70563503	2	1	2	14	19	22
chr6	70563504	70563898	5	7	6	46	24	25
chr6	70563899	70564293	0	1	2	18	12	24
chr6	70564294	70564689	0	0	0	4	7	5
chr6	70564690	70565084	2	2	6	35	33	27
chr6	70565085	70565480	3	3	5	30	27	29
chr6	70565481	70565875	0	0	0	0	0	0
chr6	70565876	70566270	0	0	0	0	0	0
chr6	70566271	70566666	2	1	10	13	10	14
chr6	70566667	70567061	2	1	2	16	15	23
chr6	70567062	70567456	0	0	0	5	8	4
chr6	70567457	70567852	1	0	1	3	1	3
chr6	70567853	70568247	0	0	0	0	0	0
chr6	70568248	70568643	3	3	3	27	18	20
chr6	70568644	70569038	0	0	0	0	0	0
chr6	70569039	70569433	1	1	2	8	12	13
chr6	70569434	70569829	0	0	0	0	3	6
chr6	70569830	70570224	3	0	1	11	7	13
chr6	70570225	70570619	0	0	0	0	0	0
chr6	70570620	70571015	0	0	1	1	3	7
chr6	70571016	70571410	0	0	0	2	1	7
chr6	70571411	70571805	0	0	0	0	0	0
chr6	70571806	70572201	0	0	0	0	0	0
chr6	70572202	70572596	0	0	0	0	0	0
chr6	70572597	70572992	1	4	1	4	4	13
chr6	70572993	70573387	0	0	0	0	0	0
chr6	70573388	70573782	0	0	0	0	0	0
chr6	70573783	70574178	0	1	0	1	0	1
chr6	70574179	70574573	0	0	0	0	0	0
chr6	70574574	70574968	1	0	2	2	1	7
chr6	70574969	70575364	0	0	0	0	0	0
chr6	70575365	70575759	1	0	0	2	0	2
chr6	70575760	70576155	0	1	1	2	3	2
chr6	70576156	70576550	1	0	0	3	1	6
chr6	70576551	70576945	0	0	0	0	0	0
chr6	70576946	70577341	0	0	0	0	0	0
chr6	70577342	70577736	3	3	3	15	7	12
chr6	70577737	70578131	2	1	3	12	5	7
chr6	70578132	70578527	0	0	0	1	0	3
chr6	70578528	70578922	2	1	5	16	7	9
chr6	70578923	70579317	2	1	4	15	15	11
chr6	70579318	70579713	0	0	0	4	4	8
chr6	70579714	70580108	2	1	3	3	5	6
chr6	70580109	70580504	0	2	1	11	9	9
chr6	70580505	70580899	1	1	5	11	7	12
chr6	70580900	70581294	0	1	0	3	3	4
chr6	70581295	70581690	4	3	8	25	6	12
chr6	70581691	70582085	2	2	2	9	6	7
chr6	70582086	70582480	3	1	2	12	5	12
chr6	70582481	70582876	1	0	0	2	3	1
chr6	70582877	70583271	0	0	0	3	1	3
chr6	70583272	70583667	1	1	4	6	5	10
chr6	70583668	70584062	2	1	3	8	10	7
chr6	70584063	70584457	2	3	1	8	4	5
chr6	70584458	70584853	1	1	3	19	13	8
chr6	70584854	70585248	2	4	6	20	11	7
chr6	70585249	70585643	0	0	0	0	0	0
chr6	70585644	70586039	2	2	1	7	8	9
chr6	70586040	70586434	1	0	0	4	1	3
chr6	70586435	70586829	1	1	1	9	3	5
chr6	70586830	70587225	0	0	0	0	0	0
chr6	70587226	70587620	0	0	0	1	5	1
chr6	70587621	70588016	1	0	0	5	2	2
chr6	70588017	70588411	1	0	2	4	5	4
chr6	70588412	70588806	0	0	2	0	0	1
chr6	70588807	70589202	0	0	0	0	0	0
chr6	70589203	70589597	0	2	0	2	1	1
chr6	70589598	70589992	3	3	1	7	4	3
chr6	70589993	70590388	0	0	0	0	0	0
chr6	70590389	70590783	1	2	1	23	9	7
chr6	70590784	70591179	5	4	1	11	10	6
chr6	70591180	70591574	1	0	1	4	2	5
chr6	70591575	70591969	0	0	0	0	0	0
chr6	70591970	70592365	1	5	3	24	7	15
chr6	70592366	70592760	0	1	1	4	3	5
chr6	70592761	70593155	0	0	0	3	3	4
chr6	70593156	70593551	0	1	0	2	2	6
chr6	70593552	70593946	2	2	0	22	10	9
chr6	70593947	70594341	0	1	0	1	2	1
chr6	70594342	70594737	0	0	0	0	0	0
chr6	70594738	70595132	0	0	0	0	0	0
chr6	70595133	70595528	1	0	0	0	2	6
chr6	70595529	70595923	4	2	2	8	7	9
chr6	70595924	70596318	0	0	0	0	0	0
chr6	70596319	70596714	0	0	0	0	0	0
chr6	70596715	70597109	0	1	0	2	4	6
chr6	70597110	70597504	0	0	0	0	0	0
chr6	70597505	70597900	0	0	0	3	2	3
chr6	70597901	70598295	0	0	0	3	1	0
chr6	70598296	70598691	1	0	0	0	0	0
chr6	70598692	70599086	1	1	3	4	6	8
chr6	70599087	70599481	1	0	1	2	1	2
chr6	70599482	70599877	1	2	3	11	8	7
chr6	70599878	70600272	0	0	0	0	0	0
chr6	70600273	70600667	0	0	0	0	0	0
chr6	70600668	70601063	3	3	2	16	12	11
chr6	70601064	70601458	0	0	0	0	0	0
chr6	70601459	70601854	1	0	0	3	2	1
chr6	70601855	70602249	0	0	0	0	0	2
chr6	70602250	70602644	2	2	3	14	10	8
chr6	70602645	70603040	0	0	0	0	0	0
chr6	70603041	70603435	2	2	3	8	6	7
chr6	70603436	70603830	1	0	1	2	2	6
chr6	70603831	70604226	6	0	1	10	4	5
chr6	70604227	70604621	13	3	6	23	8	12
chr6	70604622	70605016	1	4	1	6	4	8
chr6	70605017	70605412	1	1	2	7	2	5
chr6	70605413	70605807	1	1	1	1	3	5
chr6	70605808	70606203	1	1	2	6	1	3
chr6	70606204	70606598	4	1	4	8	3	4
chr6	70606599	70606993	2	2	2	18	5	10
chr6	70606994	70607389	3	1	2	4	4	5
chr6	70607390	70607784	2	1	0	15	5	12
chr6	70607785	70608179	0	1	1	2	5	5
chr6	70608180	70608575	2	1	2	7	2	3
chr6	70608576	70608970	1	2	1	10	6	7
chr6	70608971	70609366	0	1	0	0	3	4
chr6	70609367	70609761	3	2	3	19	10	13
chr6	70609762	70610156	1	0	0	4	3	8
chr6	70610157	70610552	1	1	1	9	5	8
chr6	70610553	70610947	0	0	0	0	0	0
chr6	70610948	70611342	1	1	2	9	7	7
chr6	70611343	70611738	0	0	0	0	0	0
chr6	70611739	70612133	0	0	0	0	0	0
chr6	70612134	70612528	5	2	2	12	8	16
chr6	70612529	70612924	1	1	3	19	11	13
chr6	70612925	70613319	6	8	6	64	44	65
chr6	70613320	70613715	1	1	1	7	6	16
chr6	70613716	70614110	4	4	4	32	19	29
chr6	70614111	70614505	0	1	0	6	2	7
chr6	70614506	70614901	6	3	3	17	17	38
chr6	70614902	70615296	4	2	2	20	16	19
chr6	70615297	70615691	3	2	4	17	22	11
chr6	70615692	70616087	1	0	0	3	2	5
chr6	70616088	70616482	1	2	3	10	11	32
chr6	70616483	70616878	0	0	0	0	0	0
chr6	70616879	70617273	0	0	1	11	5	6
chr6	70617274	70617668	0	0	0	0	0	1
chr6	70617669	70618064	0	0	0	0	0	0
chr6	70618065	70618459	0	0	0	0	0	0
chr6	70618460	70618854	0	0	1	5	7	10
chr6	70618855	70619250	0	0	0	0	0	0
chr6	70619251	70619645	0	0	0	0	0	0
chr6	70619646	70620040	1	1	4	11	10	18
chr6	70620041	70620436	0	0	0	0	0	0
chr6	70620437	70620831	0	0	0	0	0	0
chr6	70620832	70621227	3	0	1	5	3	15
chr6	70621228	70621622	7	4	9	37	25	31
chr6	70621623	70622017	0	1	1	4	6	7
chr6	70622018	70622413	0	0	0	0	0	0
chr6	70622414	70622808	1	1	2	10	9	22
chr6	70622809	70623203	0	0	0	3	3	6
chr6	70623204	70623599	7	2	5	9	5	14
chr6	70623600	70623994	4	4	11	35	15	18
chr6	70623995	70624390	1	2	6	15	12	6
chr6	70624391	70624785	0	0	0	2	1	2
chr6	70624786	70625180	1	0	3	7	3	9
chr6	70625181	70625576	0	0	1	3	2	1
chr6	70625577	70625971	5	1	6	14	8	11
chr6	70625972	70626366	1	0	2	7	3	5
chr6	70626367	70626762	0	0	1	6	3	7
chr6	70626763	70627157	2	3	5	22	12	9
chr6	70627158	70627552	1	2	4	5	7	10
chr6	70627553	70627948	2	3	3	15	10	6
chr6	70627949	70628343	0	1	3	8	2	7
chr6	70628344	70628739	3	3	3	22	10	12
chr6	70628740	70629134	3	1	6	12	10	7
chr6	70629135	70629529	0	0	0	0	0	0
chr6	70629530	70629925	2	5	2	13	10	16
chr6	70629926	70630320	0	0	0	0	1	0
chr6	70630321	70630715	0	0	0	0	0	0
chr6	70630716	70631111	3	1	3	14	8	11
chr6	70631112	70631506	9	5	8	30	11	15
chr6	70631507	70631902	5	3	2	14	5	8
chr6	70631903	70632297	0	0	0	0	0	0
chr6	70632298	70632692	0	0	0	0	0	0
chr6	70632693	70633088	0	0	0	1	0	0
chr6	70633089	70633483	1	2	1	5	3	7
chr6	70633484	70633878	2	2	2	6	5	5
chr6	70633879	70634274	1	1	0	2	3	4
chr6	70634275	70634669	0	0	0	0	0	0
chr6	70634670	70635064	1	3	2	8	6	11
chr6	70635065	70635460	1	0	1	2	4	7
chr6	70635461	70635855	5	2	2	6	10	9
chr6	70635856	70636251	4	0	4	8	5	6
chr6	70636252	70636646	3	2	2	13	9	11
chr6	70636647	70637041	1	0	0	1	1	2
chr6	70637042	70637437	1	1	1	5	2	6
chr6	70637438	70637832	3	2	3	12	9	14
chr6	70637833	70638227	0	0	0	0	0	0
chr6	70638228	70638623	2	3	1	14	4	9
chr6	70638624	70639018	0	0	0	0	0	0
chr6	70639019	70639414	6	2	9	29	11	11
chr6	70639415	70639809	4	2	2	12	13	8
chr6	70639810	70640204	1	0	0	0	1	3
chr6	70640205	70640600	2	2	1	10	4	3
chr6	70640601	70640995	2	0	0	2	6	12
chr6	70640996	70641390	4	5	8	17	8	9
chr6	70641391	70641786	0	0	0	0	0	2
chr6	70641787	70642181	3	1	3	6	10	10
chr6	70642182	70642577	2	2	3	5	7	15
chr6	70642578	70642972	0	0	0	0	0	0
chr6	70642973	70643367	3	1	2	8	9	15
chr6	70643368	70643763	1	0	1	2	0	1
chr6	70643764	70644158	4	2	4	18	9	12
chr6	70644159	70644553	0	0	0	0	1	6
chr6	70644554	70644949	4	4	4	27	19	22
chr6	70644950	70645344	0	0	0	0	0	0
chr6	70645345	70645739	3	1	5	8	14	18
chr6	70645740	70646135	5	1	4	15	8	12
chr6	70646136	70646530	6	2	2	6	11	17
chr6	70646531	70646926	7	1	5	24	12	23
chr6	70646927	70647321	2	4	5	37	21	16
chr6	70647322	70647716	7	2	3	36	16	17
chr6	70647717	70648112	2	6	5	36	17	21
chr6	70648113	70648507	4	3	4	40	37	48
chr6	70648508	70648902	2	1	3	18	32	39
chr6	70648903	70649298	2	3	10	74	72	70
chr6	70649299	70649693	1	0	3	28	40	133
chr6	70649694	70650089	1	1	2	14	32	63
chr6	70650090	70650484	2	2	0	8	8	17
chr6	70650485	70650879	4	2	5	40	52	49
chr6	70650880	70651275	8	3	6	59	44	46
chr6	70651276	70651670	10	2	12	47	35	43
chr6	70651671	70652065	6	3	8	44	21	20
chr6	70652066	70652461	3	3	3	41	33	30
chr6	70652462	70652856	6	5	16	73	48	39
chr6	70652857	70653251	5	4	13	29	34	48
chr6	70653252	70653647	0	0	0	0	0	0
chr6	70653648	70654042	1	1	5	25	34	43
chr6	70654043	70654438	7	8	10	80	79	60
chr6	70654439	70654833	0	0	0	0	0	0
chr6	70654834	70655228	7	7	11	67	39	51
chr6	70655229	70655624	6	3	4	43	25	46
chr6	70655625	70656019	0	0	0	0	0	0
chr6	70656020	70656414	21	12	37	100	63	70
chr6	70656415	70656810	1	1	2	10	10	15
chr6	70656811	70657205	0	2	6	10	8	18
chr6	70657206	70657601	0	1	1	3	1	2
chr6	70657602	70657996	1	1	1	1	3	0
chr6	70657997	70658391	0	0	0	0	0	0
chr6	70658392	70658787	8	13	18	38	28	50
chr6	70658788	70659182	0	0	0	0	0	0
chr6	70659183	70659577	14	14	23	0	0	0
chr6	70659578	70659973	19	38	44	0	0	0
chr6	70659974	70660368	17	9	33	0	0	0
chr6	70660369	70660763	20	22	28	0	0	0
chr6	70660764	70661159	21	24	35	0	0	0
chr6	70661160	70661554	31	22	23	0	0	0
chr6	70661555	70661950	36	46	65	1	0	1
chr6	70661951	70662345	61	77	85	0	0	0
chr6	70662346	70662740	21	15	24	0	0	0
chr6	70662741	70663136	36	31	36	0	0	0
chr6	70663137	70663531	0	0	0	0	0	0
chr6	70663532	70663926	49	45	53	0	0	0
chr6	70663927	70664322	130	152	191	1	0	0
chr6	70664323	70664717	16	15	27	0	0	0
chr6	70664718	70665113	0	0	1	0	0	0
chr6	70665114	70665508	14	25	20	9	6	9
chr6	70665509	70665903	115	86	148	43	41	34
chr6	70665904	70666299	0	0	0	0	0	0
chr6	70666300	70666694	101	44	76	48	24	40
chr6	70666695	70667089	56	41	60	35	20	35
chr6	70667090	70667485	77	58	87	33	23	25
chr6	70667486	70667880	32	32	40	20	15	25
chr6	70667881	70668275	29	43	42	29	23	30
chr6	70668276	70668671	84	64	77	45	27	36
chr6	70668672	70669066	105	131	193	78	67	39
chr6	70669067	70669462	202	185	194	83	84	48
chr6	70669463	70669857	1	0	0	0	0	0
chr6	70669858	70670252	194	245	319	137	135	55
chr6	70670253	70670648	56	103	94	48	64	38
chr6	70670649	70671043	47	77	101	30	52	25
chr6	70671044	70671438	178	396	501	236	299	127
chr6	70671439	70671834	38	91	106	40	80	44
chr6	70671835	70672229	18	42	62	35	47	21
chr6	70672230	70672625	243	615	641	277	470	144
chr6	70672626	70673020	567	1355	1553	984	1471	306
chr6	70673021	70673415	0	0	1	0	0	0
chr6	70673416	70673811	281	856	784	534	1123	366
chr6	70673812	70674206	1363	4438	3192	3223	6278	1941
chr6	70674207	70674601	607	1622	988	1036	2217	1409
chr6	70674602	70674997	2166	3687	1898	1832	4567	4529
chr6	70674998	70675392	376	1631	712	1077	2918	3747
chr6	70675393	70675788	1	1	2	1	1	0
chr6	70675789	70676183	40	35	33	26	40	129
chr6	70676184	70676578	0	0	0	0	0	0
chr6	70676579	70676974	722	361	312	185	182	632
chr6	70676975	70677369	258	153	169	125	83	130
chr6	70677370	70677764	200	165	183	114	87	128
chr6	70677765	70678160	62	77	57	45	46	81
chr6	70678161	70678555	130	90	96	84	76	135
chr6	70678556	70678950	210	128	127	99	84	118
chr6	70678951	70679346	125	92	101	86	68	97
chr6	70679347	70679741	169	65	102	85	35	57
chr6	70679742	70680137	88	57	85	74	40	77
chr6	70680138	70680532	10	13	10	7	10	23
chr6	70680533	70680927	58	34	45	53	37	47
chr6	70680928	70681323	65	51	62	47	32	82
chr6	70681324	70681718	54	47	45	45	35	48
chr6	70681719	70682113	24	10	9	16	11	24
chr6	70682114	70682509	16	22	17	30	35	41
chr6	70682510	70682904	1	6	1	2	4	9
chr6	70682905	70683300	32	24	27	29	18	30
chr6	70683301	70683695	60	55	39	48	27	33
chr6	70683696	70684090	0	0	0	0	0	0
chr6	70684091	70684486	29	40	30	24	40	64
chr6	70684487	70684881	175	89	126	103	63	63
chr6	70684882	70685276	34	59	41	57	71	71
chr6	70685277	70685672	78	100	59	129	95	181
chr6	70685673	70686067	203	109	159	130	98	115
chr6	70686068	70686462	18	11	16	21	23	32
chr6	70686463	70686858	108	57	84	78	55	51
chr6	70686859	70687253	53	47	58	50	53	59
chr6	70687254	70687649	47	32	44	47	39	51
chr6	70687650	70688044	0	0	0	0	0	0
chr6	70688045	70688439	72	49	73	44	43	62
chr6	70688440	70688835	24	36	37	25	22	45
chr6	70688836	70689230	7	13	10	13	15	21
chr6	70689231	70689625	6	5	5	3	7	22
chr6	70689626	70690021	50	35	56	46	31	47
chr6	70690022	70690416	57	50	38	42	41	35
chr6	70690417	70690812	36	24	28	49	38	47
chr6	70690813	70691207	69	68	68	65	50	64
chr6	70691208	70691602	42	41	45	50	45	52
chr6	70691603	70691998	17	15	16	17	20	27
chr6	70691999	70692393	201	151	148	153	126	145
chr6	70692394	70692788	0	0	0	0	0	0
chr6	70692789	70693184	63	52	48	50	35	75
chr6	70693185	70693579	31	34	19	30	47	81
chr6	70693580	70693974	87	80	81	115	98	163
chr6	70693975	70694370	253	339	290	413	376	428
chr6	70694371	70694765	124	140	151	178	127	114
chr6	70694766	70695161	79	71	88	96	87	67
chr6	70695162	70695556	25	46	29	31	46	70
chr6	70695557	70695951	101	82	74	80	73	97
chr6	70695952	70696347	12	20	10	14	11	22
chr6	70696348	70696742	34	34	47	46	19	46
chr6	70696743	70697137	59	30	40	33	22	30
chr6	70697138	70697533	14	16	14	19	21	20
chr6	70697534	70697928	71	39	57	45	27	36
chr6	70697929	70698324	53	42	57	49	26	33
chr6	70698325	70698719	39	61	60	72	55	50
chr6	70698720	70699114	4	7	8	14	12	18
chr6	70699115	70699510	4	11	11	13	30	35
chr6	70699511	70699905	51	32	43	51	44	55
chr6	70699906	70700300	85	63	84	98	74	115
chr6	70700301	70700696	13	21	17	21	37	57
chr6	70700697	70701091	59	74	75	102	78	80
chr6	70701092	70701486	9	13	17	17	25	29
chr6	70701487	70701882	0	0	0	0	0	0
chr6	70701883	70702277	63	69	65	61	83	119
chr6	70702278	70702673	66	81	57	92	112	190
chr6	70702674	70703068	38	74	59	63	76	118
chr6	70703069	70703463	78	68	84	79	70	80
chr6	70703464	70703859	0	0	0	0	0	0
chr6	70703860	70704254	0	0	0	0	0	0
chr6	70704255	70704649	90	69	59	61	95	132
chr6	70704650	70705045	41	35	30	22	28	38
chr6	70705046	70705440	0	0	0	0	0	0
chr6	70705441	70705836	44	55	71	51	35	39
chr6	70705837	70706231	38	32	42	43	16	22
chr6	70706232	70706626	6	7	7	4	6	6
chr6	70706627	70707022	47	31	41	27	17	19
chr6	70707023	70707417	32	37	33	26	18	15
chr6	70707418	70707812	0	1	1	2	1	2
chr6	70707813	70708208	0	0	0	0	0	1
chr6	70708209	70708603	17	12	8	7	7	7
chr6	70708604	70708999	0	0	0	0	0	0

## Sheet: ED Fig.3g
			GRO-seq signals			GRO-seq signals
chr	start	end	WT Rep1	WT Rep2	WT Rep3	Cer/Sis deletion Rep1	Cer/Sis deletion Rep2	Cer/Sis deletion Rep3
chr6	70313631	70314025	0.0642417	0.0647715	0.102468	0.0663585	0	0.0692022
chr6	70314026	70314420	0.0428278	0.129543	0.102468	0.0663585	0	0.138404
chr6	70314421	70314816	0.0428278	0.0647715	0.102468	0.044239	0.0472419	0.103803
chr6	70314817	70315211	0.0214139	0.043181	0.0512339	0	0.0472419	0.103803
chr6	70315212	70315606	0	0.043181	0	0	0	0.0346011
chr6	70315607	70316002	0.0214139	0.0215905	0	0.0221195	0	0.0346011
chr6	70316003	70316397	0.0856556	0.086362	0.0512339	0.044239	0	0.0692022
chr6	70316398	70316792	0.235553	0.43181	0.358637	0.110597	0.236209	0.103803
chr6	70316793	70317188	0.0856556	0.086362	0.102468	0.0663585	0.0472419	0.0692022
chr6	70317189	70317583	0.0642417	0.0215905	0	0.0221195	0	0.103803
chr6	70317584	70317979	0.0428278	0	0	0.044239	0.0472419	0.0692022
chr6	70317980	70318374	0.0856556	0.0647715	0	0.044239	0.0472419	0.0346011
chr6	70318375	70318769	0.0642417	0.086362	0	0.0221195	0	0.0346011
chr6	70318770	70319165	0.0642417	0.086362	0	0.0221195	0	0.0692022
chr6	70319166	70319560	0.0642417	0.0647715	0.0512339	0.0663585	0	0.0692022
chr6	70319561	70319955	0.0428278	0.043181	0.102468	0.0663585	0.0944838	0.173005
chr6	70319956	70320351	0.0642417	0.043181	0.102468	0.0221195	0.0472419	0.103803
chr6	70320352	70320746	0.449692	0.280676	0.102468	0.199075	0.0944838	0.242208
chr6	70320747	70321142	0.856556	0.820439	0.512339	0.597227	0.425177	0.761224
chr6	70321143	70321537	2.69815	2.67722	1.94689	2.01287	2.22037	2.14527
chr6	70321538	70321932	1.3919	1.66247	1.07591	1.10598	1.03932	1.45325
chr6	70321933	70322328	1.62746	1.96474	1.28085	0.995377	1.37002	1.66085
chr6	70322329	70322723	2.56967	2.7204	2.35676	2.58798	2.45658	3.1833
chr6	70322724	70323118	2.39836	2.80676	2.25429	2.56586	2.55106	3.1833
chr6	70323119	70323514	0.449692	0.561353	0.409871	0.376031	0.330693	0.588219
chr6	70323515	70323909	0.38545	0.215905	0.153702	0.287553	0.236209	0.276809
chr6	70323910	70324304	0.128483	0	0.102468	0.110597	0.0472419	0.0692022
chr6	70324305	70324700	0.0214139	0.0215905	0.0512339	0.044239	0	0.0346011
chr6	70324701	70325095	0.0214139	0	0	0	0	0.0346011
chr6	70325096	70325491	0.0214139	0.0215905	0.0512339	0.0221195	0	0.0346011
chr6	70325492	70325886	0	0.0215905	0.0512339	0.0663585	0	0.207607
chr6	70325887	70326281	0	0.0215905	0.0512339	0.044239	0.141726	0.173005
chr6	70326282	70326677	0.0642417	0.086362	0.0512339	0.088478	0.141726	0.138404
chr6	70326678	70327072	0.0428278	0	0.0512339	0	0	0
chr6	70327073	70327467	0	0.0215905	0	0	0	0
chr6	70327468	70327863	0.0214139	0.043181	0	0	0	0.0692022
chr6	70327864	70328258	0.0214139	0.043181	0	0.0221195	0	0.0692022
chr6	70328259	70328654	0	0.0215905	0	0.0221195	0.0472419	0
chr6	70328655	70329049	0	0	0.0512339	0	0	0
chr6	70329050	70329444	0.0642417	0.0215905	0.0512339	0.044239	0	0.0346011
chr6	70329445	70329840	0.0428278	0.0215905	0.0512339	0.044239	0.0944838	0
chr6	70329841	70330235	0.0856556	0.086362	0.102468	0.0663585	0.0944838	0
chr6	70330236	70330630	0.0428278	0.0215905	0	0.0221195	0.0472419	0
chr6	70330631	70331026	0.0214139	0.043181	0	0.0221195	0.0472419	0
chr6	70331027	70331421	0.0428278	0.0215905	0	0.0221195	0.0472419	0
chr6	70331422	70331816	0.0642417	0.0215905	0.102468	0	0	0.0692022
chr6	70331817	70332212	0	0	0.102468	0.0221195	0.0472419	0.103803
chr6	70332213	70332607	0.0214139	0.043181	0.0512339	0.0221195	0.0472419	0.103803
chr6	70332608	70333003	0.0214139	0.0215905	0	0	0.0944838	0.0692022
chr6	70333004	70333398	0	0.043181	0.0512339	0	0.0472419	0
chr6	70333399	70333793	0.0214139	0.0215905	0	0.0221195	0.0472419	0.0346011
chr6	70333794	70334189	0.0214139	0.0215905	0	0.044239	0.0472419	0.0346011
chr6	70334190	70334584	0.0214139	0.086362	0.0512339	0.044239	0.0472419	0.0346011
chr6	70334585	70334979	0.0428278	0.043181	0	0.044239	0	0.103803
chr6	70334980	70335375	0.0856556	0.043181	0	0.0663585	0.141726	0.0692022
chr6	70335376	70335770	0.171311	0.086362	0	0.110597	0.0472419	0
chr6	70335771	70336166	0.214139	0.237495	0	0.110597	0.141726	0.138404
chr6	70336167	70336561	1.22059	1.25225	0.92221	1.08386	1.22829	1.17644
chr6	70336562	70336956	2.65532	2.28859	2.35676	2.27831	2.3621	2.80269
chr6	70336957	70337352	1.28483	0.993163	0.614807	0.575107	0.472419	0.726623
chr6	70337353	70337747	1.11352	0.906801	0.563573	0.486629	0.330693	0.657421
chr6	70337748	70338142	0.0642417	0.043181	0.0512339	0.0221195	0.0472419	0.0346011
chr6	70338143	70338538	0.0856556	0.0647715	0.0512339	0.044239	0.0472419	0.0346011
chr6	70338539	70338933	0.0856556	0.086362	0.0512339	0.0221195	0.0472419	0.0692022
chr6	70338934	70339328	0.107069	0.129543	0.102468	0.088478	0.0472419	0.138404
chr6	70339329	70339724	0.535348	0.496581	0.461105	0.331793	0.283451	0.380612
chr6	70339725	70340119	2.35553	2.20223	1.99812	1.57048	1.65347	1.86846
chr6	70340120	70340515	0.963625	0.669306	0.614807	0.530868	0.850354	0.553618
chr6	70340516	70340910	0.128483	0.086362	0	0.0663585	0.0472419	0.103803
chr6	70340911	70341305	0.0428278	0.086362	0.0512339	0.0221195	0.0472419	0.0692022
chr6	70341306	70341701	0	0	0	0	0.0472419	0
chr6	70341702	70342096	0	0	0	0	0	0
chr6	70342097	70342491	0	0	0	0	0	0
chr6	70342492	70342887	0.0214139	0.0215905	0	0	0	0.0346011
chr6	70342888	70343282	0.0214139	0.0215905	0	0	0	0.0346011
chr6	70343283	70343678	0.0428278	0.043181	0	0	0	0.0692022
chr6	70343679	70344073	0.0428278	0.086362	0	0	0.0472419	0.0692022
chr6	70344074	70344468	0	0.0215905	0.0512339	0	0.0472419	0
chr6	70344469	70344864	0.0214139	0	0	0	0	0
chr6	70344865	70345259	0.0214139	0	0	0.0221195	0	0
chr6	70345260	70345654	0	0	0	0	0	0
chr6	70345655	70346050	0	0.0215905	0	0	0	0
chr6	70346051	70346445	0	0.0215905	0.0512339	0	0	0.0692022
chr6	70346446	70346840	0	0.0215905	0.0512339	0	0	0.0692022
chr6	70346841	70347236	0.0214139	0.0215905	0	0.044239	0	0.0346011
chr6	70347237	70347631	0	0	0	0.0221195	0	0
chr6	70347632	70348027	0	0	0.0512339	0	0	0
chr6	70348028	70348422	0	0	0	0	0	0
chr6	70348423	70348817	0	0	0	0	0	0
chr6	70348818	70349213	0	0	0	0	0	0
chr6	70349214	70349608	0.0214139	0	0.0512339	0	0	0
chr6	70349609	70350003	0	0	0	0	0	0
chr6	70350004	70350399	0	0	0	0	0	0
chr6	70350400	70350794	0	0	0	0	0	0
chr6	70350795	70351190	0	0	0	0	0	0
chr6	70351191	70351585	0	0	0	0	0	0
chr6	70351586	70351980	0.0214139	0	0	0	0	0
chr6	70351981	70352376	0.0214139	0	0.0512339	0.0221195	0	0
chr6	70352377	70352771	0.0214139	0	0	0	0	0
chr6	70352772	70353166	0	0	0	0	0	0
chr6	70353167	70353562	0	0	0	0	0	0
chr6	70353563	70353957	0	0	0.0512339	0.0221195	0	0
chr6	70353958	70354353	0.0214139	0.0215905	0.0512339	0.044239	0	0.0692022
chr6	70354354	70354748	0.0214139	0	0	0	0	0.0692022
chr6	70354749	70355143	0.107069	0	0.0512339	0	0.0472419	0
chr6	70355144	70355539	0.0856556	0.0215905	0	0.0221195	0	0.0346011
chr6	70355540	70355934	0.192725	0.259086	0.256169	0.0663585	0.0472419	0.138404
chr6	70355935	70356329	0.556761	0.993163	0.409871	0.398151	0.283451	0.276809
chr6	70356330	70356725	2.33412	2.18064	1.48578	1.15021	1.03932	2.24907
chr6	70356726	70357120	2.91229	3.26017	2.20306	2.36679	2.69279	2.83729
chr6	70357121	70357515	2.39836	2.37495	1.38332	1.57048	1.79519	2.17987
chr6	70357516	70357911	0.299795	0.474991	0.358637	0.331793	0.519661	0.207607
chr6	70357912	70358306	0.0856556	0.107952	0.204936	0.088478	0.141726	0.0692022
chr6	70358307	70358702	0.0428278	0.086362	0	0.110597	0.0472419	0.0346011
chr6	70358703	70359097	0.0428278	0.129543	0.0512339	0.0221195	0.0472419	0
chr6	70359098	70359492	0.0214139	0.0215905	0.0512339	0.0221195	0	0.0346011
chr6	70359493	70359888	0.0428278	0.043181	0	0.0221195	0	0.103803
chr6	70359889	70360283	0.0214139	0.0647715	0.0512339	0.0221195	0	0.0346011
chr6	70360284	70360678	0.0642417	0.043181	0	0.044239	0	0.0692022
chr6	70360679	70361074	0.0642417	0.0215905	0	0	0.0472419	0.0692022
chr6	70361075	70361469	0.0856556	0.043181	0	0.0221195	0.0944838	0.138404
chr6	70361470	70361865	0.0642417	0.0215905	0	0	0.0472419	0.0692022
chr6	70361866	70362260	0.0642417	0.043181	0.0512339	0.044239	0.0944838	0.0692022
chr6	70362261	70362655	0	0.0215905	0	0.044239	0.0944838	0.0692022
chr6	70362656	70363051	0	0.0215905	0	0.0663585	0.0472419	0.0346011
chr6	70363052	70363446	0.0214139	0	0	0	0	0
chr6	70363447	70363841	0.0214139	0.0215905	0	0.044239	0	0
chr6	70363842	70364237	0	0	0	0	0	0
chr6	70364238	70364632	0	0	0	0.0221195	0	0
chr6	70364633	70365027	0	0.0215905	0	0	0.0472419	0
chr6	70365028	70365423	0	0.0215905	0.102468	0.0221195	0.0472419	0
chr6	70365424	70365818	0	0.0215905	0.0512339	0	0.0944838	0
chr6	70365819	70366214	0	0	0.0512339	0	0	0
chr6	70366215	70366609	0.0214139	0.0215905	0.0512339	0.0221195	0	0.0346011
chr6	70366610	70367004	0.0214139	0.0215905	0.0512339	0.0221195	0	0.0346011
chr6	70367005	70367400	0	0.0215905	0	0.0221195	0.0944838	0
chr6	70367401	70367795	0.0428278	0.107952	0.153702	0.088478	0.0944838	0.138404
chr6	70367796	70368190	0.0428278	0.043181	0.0512339	0.088478	0.0472419	0.103803
chr6	70368191	70368586	0.0856556	0.172724	0.204936	0.221195	0.0944838	0.207607
chr6	70368587	70368981	0.107069	0.194314	0.307403	0.243315	0.188968	0.276809
chr6	70368982	70369377	0.0214139	0.129543	0.102468	0.0663585	0.0944838	0
chr6	70369378	70369772	0.0642417	0.129543	0.204936	0.088478	0.0944838	0.0346011
chr6	70369773	70370167	0.0428278	0.086362	0.102468	0.044239	0	0.0692022
chr6	70370168	70370563	0.0214139	0.0215905	0.0512339	0.044239	0	0.0692022
chr6	70370564	70370958	0.0856556	0.0215905	0.0512339	0.0663585	0.141726	0.103803
chr6	70370959	70371353	0.0642417	0	0	0.0221195	0	0.0346011
chr6	70371354	70371749	0.0214139	0.0215905	0.0512339	0.044239	0.0472419	0.0346011
chr6	70371750	70372144	0.0856556	0.043181	0.0512339	0.0221195	0.0472419	0.103803
chr6	70372145	70372539	0.0856556	0.0215905	0.0512339	0.088478	0	0.103803
chr6	70372540	70372935	0.0214139	0.043181	0	0.0663585	0	0.103803
chr6	70372936	70373330	0.0214139	0.0647715	0	0.0663585	0.0944838	0.0692022
chr6	70373331	70373726	0.0214139	0.043181	0.0512339	0.088478	0.141726	0.0346011
chr6	70373727	70374121	0.0428278	0.0647715	0.102468	0.0663585	0.0472419	0.0692022
chr6	70374122	70374516	0.0642417	0.043181	0.153702	0.044239	0	0.103803
chr6	70374517	70374912	0.0214139	0.086362	0.102468	0.088478	0.0472419	0.103803
chr6	70374913	70375307	0.0642417	0.086362	0.0512339	0.110597	0.188968	0.0692022
chr6	70375308	70375702	0.0214139	0.0647715	0.0512339	0.044239	0.0944838	0.0346011
chr6	70375703	70376098	0	0.0647715	0.0512339	0	0	0
chr6	70376099	70376493	0.0428278	0.0215905	0.0512339	0.0221195	0	0
chr6	70376494	70376889	0.0428278	0.043181	0.102468	0.0663585	0	0
chr6	70376890	70377284	0	0.0647715	0.102468	0.110597	0.0472419	0.0346011
chr6	70377285	70377679	0.0428278	0.0215905	0.0512339	0.0663585	0	0.0692022
chr6	70377680	70378075	0.0428278	0.0215905	0.0512339	0.044239	0	0.0692022
chr6	70378076	70378470	0	0.0215905	0	0.0663585	0	0.0692022
chr6	70378471	70378865	0.0428278	0.0215905	0	0.0663585	0	0.0692022
chr6	70378866	70379261	0.0214139	0.0215905	0	0.0663585	0.0472419	0
chr6	70379262	70379656	0.0428278	0.0647715	0	0.044239	0	0
chr6	70379657	70380051	0	0.0647715	0	0.044239	0.0472419	0.0346011
chr6	70380052	70380447	0.0856556	0.0647715	0.0512339	0.0663585	0.0472419	0.0346011
chr6	70380448	70380842	0.0214139	0.0215905	0.0512339	0.0221195	0.141726	0.0692022
chr6	70380843	70381238	0	0.0647715	0.0512339	0.0221195	0	0.0346011
chr6	70381239	70381633	0	0.043181	0	0	0	0
chr6	70381634	70382028	0.0214139	0.0215905	0.0512339	0.044239	0.0472419	0.0346011
chr6	70382029	70382424	0.0214139	0.0215905	0.0512339	0.044239	0	0
chr6	70382425	70382819	0	0	0	0.0221195	0.0472419	0.0346011
chr6	70382820	70383214	0	0.0647715	0.0512339	0.044239	0	0.0346011
chr6	70383215	70383610	0.0214139	0.0647715	0	0.0221195	0	0.0346011
chr6	70383611	70384005	0.0428278	0.107952	0.256169	0.0663585	0.0944838	0.138404
chr6	70384006	70384401	0.0642417	0.043181	0.102468	0.0663585	0.141726	0.103803
chr6	70384402	70384796	0.235553	0.280676	0.153702	0.199075	0.141726	0.242208
chr6	70384797	70385191	0.428278	0.734077	0.512339	0.376031	0.330693	0.415213
chr6	70385192	70385587	0.920798	1.25225	0.973444	0.398151	0.566903	0.519017
chr6	70385588	70385982	0.856556	1.31702	0.819742	0.464509	0.425177	0.484415
chr6	70385983	70386377	0.342622	0.388629	0.256169	0.265434	0.236209	0.484415
chr6	70386378	70386773	0.299795	0.237495	0.153702	0.265434	0.236209	0.415213
chr6	70386774	70387168	0.192725	0.107952	0.102468	0.110597	0.0472419	0.207607
chr6	70387169	70387564	0.128483	0.0215905	0.0512339	0.044239	0	0.138404
chr6	70387565	70387959	0.0642417	0.0215905	0	0.044239	0.141726	0
chr6	70387960	70388354	0.107069	0.043181	0.102468	0.044239	0.0472419	0
chr6	70388355	70388750	0.107069	0.0647715	0.0512339	0.088478	0.0944838	0.103803
chr6	70388751	70389145	0.0642417	0.043181	0.102468	0.044239	0	0.0692022
chr6	70389146	70389540	0.0642417	0.107952	0.0512339	0.0221195	0	0.0692022
chr6	70389541	70389936	0.0428278	0	0	0.0221195	0	0.103803
chr6	70389937	70390331	0.0428278	0.0647715	0	0.0221195	0	0.0692022
chr6	70390332	70390726	0.0428278	0	0	0.0221195	0	0.0692022
chr6	70390727	70391122	0.0428278	0	0	0.044239	0.0472419	0.0692022
chr6	70391123	70391517	0.149897	0.129543	0.102468	0.199075	0.188968	0.103803
chr6	70391518	70391913	0.0214139	0.043181	0	0.088478	0.0472419	0.0346011
chr6	70391914	70392308	0.0428278	0.043181	0	0.044239	0.0944838	0.0692022
chr6	70392309	70392703	0.128483	0.086362	0.0512339	0.044239	0.0944838	0.173005
chr6	70392704	70393099	0.0642417	0.0215905	0	0.0663585	0.141726	0.138404
chr6	70393100	70393494	0.0428278	0.043181	0.102468	0.044239	0.0944838	0.0346011
chr6	70393495	70393889	0.0428278	0.0215905	0	0.0221195	0.0472419	0.0346011
chr6	70393890	70394285	0	0	0.0512339	0.0221195	0	0
chr6	70394286	70394680	0	0.043181	0	0.0221195	0	0.0346011
chr6	70394681	70395076	0	0.0215905	0	0.0221195	0.0472419	0.0346011
chr6	70395077	70395471	0.0214139	0.086362	0	0.0221195	0.0472419	0
chr6	70395472	70395866	0.0214139	0.0647715	0.0512339	0.0221195	0	0
chr6	70395867	70396262	0.0214139	0.0215905	0.0512339	0.044239	0.0472419	0.0346011
chr6	70396263	70396657	0	0.0215905	0.0512339	0.088478	0	0.0346011
chr6	70396658	70397052	0.0214139	0.043181	0	0.088478	0.0472419	0.0346011
chr6	70397053	70397448	0.0214139	0	0	0.044239	0.0472419	0.0346011
chr6	70397449	70397843	0.0642417	0.0215905	0	0.0663585	0	0.0346011
chr6	70397844	70398238	0.0642417	0.0215905	0.0512339	0.0221195	0	0.0346011
chr6	70398239	70398634	0.0428278	0.043181	0.0512339	0	0	0.0346011
chr6	70398635	70399029	0	0.043181	0.0512339	0.0221195	0	0
chr6	70399030	70399425	0.0214139	0.0215905	0.0512339	0.0221195	0	0
chr6	70399426	70399820	0.0214139	0	0	0	0	0.0346011
chr6	70399821	70400215	0.0214139	0.0215905	0	0.0221195	0.0472419	0.0346011
chr6	70400216	70400611	0	0	0	0.088478	0	0.0346011
chr6	70400612	70401006	0.0214139	0	0.0512339	0.0221195	0.0472419	0.0346011
chr6	70401007	70401401	0	0	0	0.0221195	0.0944838	0
chr6	70401402	70401797	0.0214139	0.0215905	0.0512339	0.044239	0.0944838	0
chr6	70401798	70402192	0.0642417	0.0215905	0.0512339	0.0663585	0.0944838	0.0692022
chr6	70402193	70402588	0	0.0647715	0	0.0221195	0.0472419	0.0692022
chr6	70402589	70402983	0	0.0215905	0.0512339	0	0	0.0692022
chr6	70402984	70403378	0.0214139	0	0	0	0	0
chr6	70403379	70403774	0.0428278	0.0647715	0.0512339	0.044239	0	0.0346011
chr6	70403775	70404169	0.0214139	0.0647715	0.102468	0.044239	0.0944838	0
chr6	70404170	70404564	0.0214139	0.0215905	0.0512339	0.044239	0.0472419	0.0346011
chr6	70404565	70404960	0.0642417	0	0.0512339	0.044239	0	0.0346011
chr6	70404961	70405355	0.0214139	0	0	0.0663585	0	0.0346011
chr6	70405356	70405750	0.0642417	0.043181	0.0512339	0.0663585	0	0.0692022
chr6	70405751	70406146	0.0642417	0.0647715	0	0.044239	0	0.0692022
chr6	70406147	70406541	0.0642417	0.086362	0.102468	0.0663585	0.0472419	0.0692022
chr6	70406542	70406937	0.0642417	0.107952	0	0.0663585	0.0472419	0.138404
chr6	70406938	70407332	0.38545	0.237495	0.307403	0.154837	0.188968	0.415213
chr6	70407333	70407727	1.09211	1.01475	0.92221	0.951138	0.803112	1.14184
chr6	70407728	70408123	1.3919	1.16589	1.22961	0.774182	0.472419	1.10724
chr6	70408124	70408518	1.0707	0.820439	1.43455	0.663585	0.377935	0.865027
chr6	70408519	70408913	0.278381	0.367038	0.358637	0.420271	0.330693	0.553618
chr6	70408914	70409309	0.321209	0.259086	0.512339	0.353912	0.330693	0.588219
chr6	70409310	70409704	0.299795	0.172724	0.256169	0.176956	0.0944838	0.242208
chr6	70409705	70410100	0.0428278	0.0647715	0.102468	0.088478	0.0472419	0.242208
chr6	70410101	70410495	0.0856556	0.043181	0.0512339	0.044239	0.0472419	0.0692022
chr6	70410496	70410890	0.0856556	0.0647715	0	0.0221195	0	0.0692022
chr6	70410891	70411286	0.0214139	0.0647715	0	0.0221195	0.0472419	0
chr6	70411287	70411681	0.0642417	0.043181	0.0512339	0	0.0472419	0
chr6	70411682	70412076	0.0214139	0.043181	0.0512339	0.0221195	0	0.0346011
chr6	70412077	70412472	0.0214139	0.0215905	0	0.0663585	0.0944838	0.0692022
chr6	70412473	70412867	0.0428278	0.043181	0.0512339	0.0663585	0.141726	0.0692022
chr6	70412868	70413262	0.107069	0.0647715	0.102468	0.110597	0.188968	0.0346011
chr6	70413263	70413658	0.0214139	0.0647715	0.0512339	0.0663585	0.141726	0
chr6	70413659	70414053	0.0214139	0.043181	0	0.044239	0.0472419	0
chr6	70414054	70414449	0	0	0	0.044239	0	0.0692022
chr6	70414450	70414844	0	0.0215905	0	0	0.0944838	0
chr6	70414845	70415239	0	0.043181	0	0.044239	0.0472419	0.0692022
chr6	70415240	70415635	0.0214139	0.086362	0.0512339	0.110597	0.0472419	0.138404
chr6	70415636	70416030	0.0428278	0.107952	0.102468	0.110597	0	0.173005
chr6	70416031	70416425	0.0428278	0.0647715	0.102468	0.044239	0	0.103803
chr6	70416426	70416821	0	0	0.0512339	0	0.0472419	0.0346011
chr6	70416822	70417216	0.0214139	0	0.0512339	0.044239	0.0472419	0.0692022
chr6	70417217	70417612	0	0.043181	0	0.0663585	0	0
chr6	70417613	70418007	0.0214139	0.0647715	0.0512339	0.0663585	0	0.0692022
chr6	70418008	70418402	0.171311	0.259086	0.102468	0.154837	0.141726	0.31141
chr6	70418403	70418798	0.364036	0.518172	0.307403	0.287553	0.283451	0.484415
chr6	70418799	70419193	0.471106	0.582943	0.461105	0.486629	0.330693	0.519017
chr6	70419194	70419588	0.0214139	0.107952	0.102468	0.132717	0.0472419	0.207607
chr6	70419589	70419984	0.0214139	0.0647715	0	0.0663585	0.0944838	0.0692022
chr6	70419985	70420379	0.0214139	0.0647715	0.102468	0.044239	0.0944838	0.0346011
chr6	70420380	70420774	0.0214139	0.0215905	0.102468	0.0663585	0.0944838	0.0346011
chr6	70420775	70421170	0.0428278	0.043181	0.102468	0.044239	0.0472419	0.103803
chr6	70421171	70421565	0.0642417	0.043181	0.0512339	0.0221195	0.0472419	0
chr6	70421566	70421961	0.0428278	0.043181	0.0512339	0.044239	0	0
chr6	70421962	70422356	0.0428278	0.043181	0.0512339	0.044239	0.0944838	0.0346011
chr6	70422357	70422751	0.0428278	0.043181	0.0512339	0.044239	0.0944838	0.0346011
chr6	70422752	70423147	0.0214139	0.043181	0.0512339	0.044239	0.0472419	0.0346011
chr6	70423148	70423542	0.0428278	0.043181	0.102468	0.044239	0.0472419	0.0692022
chr6	70423543	70423937	0.0214139	0.0215905	0.0512339	0.0221195	0.0472419	0.0346011
chr6	70423938	70424333	0.0214139	0.0215905	0	0.0221195	0	0
chr6	70424334	70424728	0.0642417	0	0.0512339	0.044239	0.0472419	0.0346011
chr6	70424729	70425124	0.107069	0.0215905	0.102468	0.0663585	0.0472419	0.173005
chr6	70425125	70425519	0.171311	0.0647715	0.0512339	0.0663585	0.0472419	0.173005
chr6	70425520	70425914	0.0428278	0.107952	0.0512339	0.0663585	0	0.0692022
chr6	70425915	70426310	0.0428278	0.086362	0	0.0663585	0	0.0692022
chr6	70426311	70426705	0.0642417	0.043181	0.102468	0	0	0.0692022
chr6	70426706	70427100	0.0214139	0.043181	0	0.088478	0	0.103803
chr6	70427101	70427496	0.0214139	0.043181	0	0.088478	0	0.103803
chr6	70427497	70427891	0.0214139	0	0	0.0221195	0	0
chr6	70427892	70428287	0.0214139	0	0	0	0	0
chr6	70428288	70428682	0.0214139	0	0	0	0	0
chr6	70428683	70429077	0	0	0	0	0	0
chr6	70429078	70429473	0	0	0.0512339	0	0	0
chr6	70429474	70429868	0	0	0.0512339	0	0	0
chr6	70429869	70430263	0	0	0	0	0	0
chr6	70430264	70430659	0.0856556	0	0	0.0221195	0	0.0346011
chr6	70430660	70431054	0.0642417	0.0215905	0	0.044239	0.0944838	0.0346011
chr6	70431055	70431449	0	0.0215905	0.102468	0.044239	0.0944838	0
chr6	70431450	70431845	0.0214139	0	0.102468	0.0221195	0.0944838	0.0346011
chr6	70431846	70432240	0.0214139	0	0	0	0.0944838	0.0346011
chr6	70432241	70432636	0.0642417	0.043181	0	0.044239	0.0472419	0.0692022
chr6	70432637	70433031	0.0214139	0.086362	0.0512339	0.0221195	0.0472419	0.0346011
chr6	70433032	70433426	0.0428278	0.086362	0	0.0221195	0.0944838	0.0346011
chr6	70433427	70433822	0	0.0215905	0	0.0221195	0.0472419	0.0346011
chr6	70433823	70434217	0	0	0	0	0.0472419	0
chr6	70434218	70434612	0	0	0	0	0	0
chr6	70434613	70435008	0	0	0	0	0	0
chr6	70435009	70435403	0	0	0	0	0	0
chr6	70435404	70435799	0	0	0	0	0	0
chr6	70435800	70436194	0	0	0	0	0	0
chr6	70436195	70436589	0	0	0	0	0	0
chr6	70436590	70436985	0	0	0	0	0	0
chr6	70436986	70437380	0	0	0	0	0	0
chr6	70437381	70437775	0	0	0	0	0	0
chr6	70437776	70438171	0	0	0	0	0	0
chr6	70438172	70438566	0	0	0	0	0	0
chr6	70438567	70438961	0	0	0	0	0	0
chr6	70438962	70439357	0	0	0	0	0	0
chr6	70439358	70439752	0.0214139	0.0215905	0	0	0	0.0346011
chr6	70439753	70440148	0.0214139	0.0215905	0.0512339	0	0.0472419	0.0346011
chr6	70440149	70440543	0.0214139	0	0.0512339	0.0663585	0.0472419	0
chr6	70440544	70440938	0.0214139	0.086362	0	0.0663585	0.0472419	0.0346011
chr6	70440939	70441334	0.0214139	0.043181	0.0512339	0.044239	0.0472419	0
chr6	70441335	70441729	0.0214139	0.0215905	0.0512339	0.044239	0.0472419	0
chr6	70441730	70442124	0.0642417	0.043181	0.102468	0.132717	0.0472419	0.0346011
chr6	70442125	70442520	0.0428278	0.043181	0.153702	0.110597	0.0944838	0.103803
chr6	70442521	70442915	0.0214139	0.107952	0.153702	0.110597	0.0944838	0.138404
chr6	70442916	70443311	0.0856556	0.107952	0.0512339	0.265434	0.0944838	0.276809
chr6	70443312	70443706	0.621003	0.518172	0.563573	0.929019	0.803112	1.21104
chr6	70443707	70444101	3.36198	3.32494	3.89378	4.29118	4.86592	5.29397
chr6	70444102	70444497	2.39836	2.59086	2.56169	3.64972	3.82659	5.08636
chr6	70444498	70444892	0.428278	0.798848	0.717275	0.774182	0.708628	1.07263
chr6	70444893	70445287	0.0642417	0.043181	0.102468	0.110597	0.0472419	0.173005
chr6	70445288	70445683	0.0856556	0.086362	0.102468	0.110597	0.0944838	0.173005
chr6	70445684	70446078	0.0214139	0.086362	0.153702	0.088478	0.0944838	0.0692022
chr6	70446079	70446473	0.0428278	0.0647715	0.153702	0.044239	0.0944838	0.0692022
chr6	70446474	70446869	0.0428278	0.043181	0.0512339	0.044239	0.141726	0.0346011
chr6	70446870	70447264	0.0214139	0.043181	0.0512339	0.044239	0.0472419	0.0346011
chr6	70447265	70447660	0.0642417	0.0215905	0.0512339	0.044239	0.0944838	0
chr6	70447661	70448055	0.0428278	0.043181	0.0512339	0.088478	0.0944838	0.0346011
chr6	70448056	70448450	0.128483	0.086362	0.153702	0.0663585	0.188968	0.173005
chr6	70448451	70448846	0.107069	0.0215905	0.153702	0.044239	0.0472419	0.138404
chr6	70448847	70449241	0.0214139	0.0215905	0.153702	0.044239	0.0472419	0.138404
chr6	70449242	70449636	0.0214139	0.0215905	0	0.0221195	0.141726	0.0346011
chr6	70449637	70450032	0.0856556	0.086362	0.102468	0.088478	0.0472419	0.138404
chr6	70450033	70450427	0.0856556	0.043181	0.0512339	0.088478	0	0.103803
chr6	70450428	70450823	0.0214139	0.0647715	0.0512339	0.088478	0.0472419	0.0692022
chr6	70450824	70451218	0.0428278	0.0647715	0	0.0221195	0	0.0346011
chr6	70451219	70451613	0.0214139	0.0215905	0	0	0	0
chr6	70451614	70452009	0	0.0647715	0	0.0221195	0	0.0346011
chr6	70452010	70452404	0	0.0647715	0	0.0221195	0.0472419	0.0346011
chr6	70452405	70452799	0	0.0647715	0	0.0221195	0.0472419	0
chr6	70452800	70453195	0.0214139	0.0215905	0.102468	0.0221195	0.0472419	0
chr6	70453196	70453590	0.0214139	0.0215905	0	0	0.141726	0.0346011
chr6	70453591	70453985	0.0214139	0	0	0.0221195	0.0944838	0.0346011
chr6	70453986	70454381	0	0.0215905	0	0.0221195	0	0
chr6	70454382	70454776	0.0428278	0.0647715	0	0.088478	0.0472419	0
chr6	70454777	70455172	0.0214139	0.0647715	0	0.044239	0	0.0346011
chr6	70455173	70455567	0.0214139	0.043181	0	0.044239	0	0.0346011
chr6	70455568	70455962	0	0	0	0	0	0
chr6	70455963	70456358	0.0214139	0.0215905	0	0	0	0.0346011
chr6	70456359	70456753	0.0214139	0	0	0.0221195	0	0
chr6	70456754	70457148	0.0214139	0	0.0512339	0	0	0.0692022
chr6	70457149	70457544	0.0214139	0.0215905	0	0.0221195	0.0472419	0.0692022
chr6	70457545	70457939	0	0.043181	0	0.0663585	0.0472419	0
chr6	70457940	70458335	0.0428278	0.043181	0.0512339	0.0663585	0.0472419	0.0346011
chr6	70458336	70458730	0.0428278	0.0647715	0.102468	0.0663585	0	0.0692022
chr6	70458731	70459125	0.0428278	0.043181	0	0.0221195	0	0.0346011
chr6	70459126	70459521	0.0428278	0.0215905	0	0.0221195	0	0.0346011
chr6	70459522	70459916	0.0214139	0.043181	0	0	0	0.0692022
chr6	70459917	70460311	0.0642417	0.0215905	0	0.0221195	0	0.0692022
chr6	70460312	70460707	0	0.043181	0	0	0	0.0346011
chr6	70460708	70461102	0.0214139	0.043181	0	0	0	0
chr6	70461103	70461498	0.0214139	0.0215905	0.0512339	0.0221195	0.0472419	0.0346011
chr6	70461499	70461893	0	0	0.0512339	0.0221195	0.0944838	0
chr6	70461894	70462288	0.0214139	0.0215905	0.102468	0.0221195	0	0
chr6	70462289	70462684	0.0214139	0.0215905	0.0512339	0.0663585	0.141726	0.0346011
chr6	70462685	70463079	0	0	0	0.0221195	0.141726	0.0692022
chr6	70463080	70463474	0.0214139	0.0215905	0	0	0.0472419	0.0692022
chr6	70463475	70463870	0	0.0647715	0	0.044239	0	0.0692022
chr6	70463871	70464265	0	0.043181	0	0.088478	0.0472419	0.0692022
chr6	70464266	70464660	0	0.0647715	0	0.088478	0	0.0692022
chr6	70464661	70465056	0	0.043181	0	0.0221195	0	0.0346011
chr6	70465057	70465451	0	0.0215905	0	0.0663585	0	0.0692022
chr6	70465452	70465847	0.0214139	0.043181	0.0512339	0.0221195	0	0.0346011
chr6	70465848	70466242	0.0428278	0.0647715	0.153702	0.044239	0.188968	0.0346011
chr6	70466243	70466637	0.0428278	0.043181	0.102468	0.132717	0	0.0346011
chr6	70466638	70467033	0.0214139	0.043181	0.0512339	0.0221195	0.0472419	0.103803
chr6	70467034	70467428	0.0214139	0.086362	0	0.0221195	0.0472419	0.0692022
chr6	70467429	70467823	0.192725	0.237495	0.153702	0.287553	0.330693	0.276809
chr6	70467824	70468219	1.52039	1.12271	1.28085	1.68108	1.79519	2.17987
chr6	70468220	70468614	0.599589	0.388629	0.512339	0.88478	0.661387	1.17644
chr6	70468615	70469010	0.256967	0.129543	0.256169	0.508748	0.283451	0.380612
chr6	70469011	70469405	0.0856556	0.086362	0.153702	0.132717	0.0944838	0.276809
chr6	70469406	70469800	0.0214139	0.043181	0.0512339	0.0663585	0.0944838	0.138404
chr6	70469801	70470196	0	0.0215905	0.0512339	0	0	0.0346011
chr6	70470197	70470591	0.0214139	0.043181	0	0.044239	0	0.0692022
chr6	70470592	70470986	0.0428278	0.043181	0.102468	0.044239	0	0.0346011
chr6	70470987	70471382	0.0428278	0.043181	0	0.044239	0	0
chr6	70471383	70471777	0.0214139	0.043181	0.0512339	0.0221195	0.0944838	0
chr6	70471778	70472172	0.0214139	0	0	0.0663585	0.0472419	0.0346011
chr6	70472173	70472568	0.0214139	0.0647715	0.0512339	0.044239	0	0.0692022
chr6	70472569	70472963	0.0214139	0.043181	0.0512339	0.0221195	0	0
chr6	70472964	70473359	0	0	0	0.0221195	0.0472419	0
chr6	70473360	70473754	0	0	0	0	0	0.0346011
chr6	70473755	70474149	0	0.0215905	0.0512339	0	0	0.0346011
chr6	70474150	70474545	0	0.0215905	0.0512339	0	0	0
chr6	70474546	70474940	0	0.0215905	0	0	0	0
chr6	70474941	70475335	0	0	0	0	0	0
chr6	70475336	70475731	0	0	0	0	0	0
chr6	70475732	70476126	0	0	0	0	0	0
chr6	70476127	70476522	0	0	0	0	0	0
chr6	70476523	70476917	0	0	0	0	0	0
chr6	70476918	70477312	0	0	0	0	0	0
chr6	70477313	70477708	0	0	0	0	0	0
chr6	70477709	70478103	0	0	0	0	0	0
chr6	70478104	70478498	0	0	0	0	0	0
chr6	70478499	70478894	0	0	0	0	0	0
chr6	70478895	70479289	0	0	0	0	0	0
chr6	70479290	70479684	0	0	0	0	0	0
chr6	70479685	70480080	0	0	0	0	0	0
chr6	70480081	70480475	0	0	0	0	0	0
chr6	70480476	70480871	0	0	0	0	0	0
chr6	70480872	70481266	0	0	0	0	0	0.0346011
chr6	70481267	70481661	0.0428278	0.043181	0	0.0221195	0.0472419	0.0346011
chr6	70481662	70482057	0.0428278	0.0647715	0.0512339	0.044239	0.0472419	0.0346011
chr6	70482058	70482452	0.0214139	0.0215905	0.0512339	0.044239	0.0472419	0.0346011
chr6	70482453	70482847	0.0428278	0.0215905	0	0.044239	0	0.0692022
chr6	70482848	70483243	0.0428278	0	0.0512339	0.0663585	0	0.0692022
chr6	70483244	70483638	0.0428278	0.0215905	0.0512339	0.0221195	0.0472419	0.0692022
chr6	70483639	70484034	0.0428278	0.0215905	0.0512339	0	0	0
chr6	70484035	70484429	0	0.0215905	0	0	0	0
chr6	70484430	70484824	0	0.0215905	0.0512339	0.0221195	0.0472419	0
chr6	70484825	70485220	0	0	0.0512339	0	0.0472419	0
chr6	70485221	70485615	0	0	0	0	0	0
chr6	70485616	70486010	0	0.0215905	0.0512339	0.044239	0	0
chr6	70486011	70486406	0.0214139	0	0.0512339	0	0	0
chr6	70486407	70486801	0.0214139	0.0215905	0	0.0221195	0	0
chr6	70486802	70487196	0.0428278	0	0	0.044239	0.0472419	0.0346011
chr6	70487197	70487592	0	0.0215905	0.0512339	0.0221195	0.0472419	0
chr6	70487593	70487987	0.0214139	0.043181	0.0512339	0.0221195	0	0.103803
chr6	70487988	70488383	0.171311	0.172724	0.204936	0.176956	0.0472419	0.207607
chr6	70488384	70488778	0.299795	0.194314	0.153702	0.287553	0.0472419	0.276809
chr6	70488779	70489173	0.107069	0.107952	0.0512339	0.088478	0.0472419	0.0692022
chr6	70489174	70489569	0.0428278	0.0647715	0.102468	0.0221195	0	0.0346011
chr6	70489570	70489964	0.0214139	0.0647715	0.102468	0.0221195	0	0.0346011
chr6	70489965	70490359	0	0.0215905	0.0512339	0.0221195	0	0.0346011
chr6	70490360	70490755	0	0.0215905	0	0.044239	0.0472419	0.0346011
chr6	70490756	70491150	0.0214139	0.043181	0.0512339	0.0221195	0.0472419	0.0346011
chr6	70491151	70491546	0.0214139	0.043181	0.102468	0	0.0472419	0
chr6	70491547	70491941	0.0642417	0.0647715	0.0512339	0.044239	0.141726	0.0692022
chr6	70491942	70492336	0.107069	0.043181	0.102468	0.110597	0.188968	0.138404
chr6	70492337	70492732	0.0856556	0.043181	0.102468	0.110597	0.0472419	0.0346011
chr6	70492733	70493127	0.0214139	0.043181	0	0.044239	0.0472419	0
chr6	70493128	70493522	0	0.043181	0	0.0221195	0	0.0692022
chr6	70493523	70493918	0.0214139	0.043181	0	0.044239	0	0.0692022
chr6	70493919	70494313	0	0.0215905	0	0.044239	0.141726	0.0692022
chr6	70494314	70494709	0.0214139	0	0.0512339	0	0.141726	0.0346011
chr6	70494710	70495104	0.0428278	0	0	0.0221195	0	0.0346011
chr6	70495105	70495499	0.0428278	0	0.0512339	0.0221195	0.0472419	0.0346011
chr6	70495500	70495895	0	0	0	0.044239	0.0472419	0.0346011
chr6	70495896	70496290	0.0428278	0.043181	0.0512339	0.0221195	0	0.0346011
chr6	70496291	70496685	0.0428278	0.0647715	0.0512339	0.044239	0.0472419	0.0346011
chr6	70496686	70497081	0.0642417	0.0647715	0	0.044239	0.0472419	0.0346011
chr6	70497082	70497476	0.0428278	0.0215905	0	0	0.0472419	0
chr6	70497477	70497871	0.0214139	0	0.102468	0.044239	0.0472419	0.0692022
chr6	70497872	70498267	0	0	0.102468	0	0.0472419	0.0692022
chr6	70498268	70498662	0	0.043181	0.0512339	0.0221195	0	0.0346011
chr6	70498663	70499058	0	0.043181	0	0.0221195	0	0
chr6	70499059	70499453	0	0.0215905	0	0.044239	0.0472419	0
chr6	70499454	70499848	0.0428278	0.0215905	0.0512339	0.0663585	0.0944838	0.0692022
chr6	70499849	70500244	0	0	0	0	0.0472419	0.0346011
chr6	70500245	70500639	0	0	0	0	0	0
chr6	70500640	70501034	0	0.0215905	0	0.0221195	0	0
chr6	70501035	70501430	0	0.0215905	0	0.0221195	0	0
chr6	70501431	70501825	0.0856556	0.0647715	0.0512339	0.044239	0.0472419	0
chr6	70501826	70502221	0.0642417	0.086362	0.0512339	0.088478	0	0
chr6	70502222	70502616	0	0	0.0512339	0	0	0
chr6	70502617	70503011	0.0214139	0	0.0512339	0.0663585	0.0472419	0.0346011
chr6	70503012	70503407	0.128483	0.086362	0.0512339	0.176956	0.188968	0.0692022
chr6	70503408	70503802	0	0.0647715	0	0.044239	0.0472419	0
chr6	70503803	70504197	0.0214139	0.043181	0	0	0.0472419	0.0346011
chr6	70504198	70504593	0.0214139	0.043181	0	0.0221195	0.0944838	0.0346011
chr6	70504594	70504988	0	0.0215905	0	0	0	0.0346011
chr6	70504989	70505383	0	0.0215905	0	0.044239	0	0.0346011
chr6	70505384	70505779	0.0214139	0	0	0.0221195	0	0
chr6	70505780	70506174	0.0428278	0	0	0.044239	0	0.0692022
chr6	70506175	70506570	0.0214139	0.0215905	0	0.0221195	0	0.103803
chr6	70506571	70506965	0.0214139	0.0215905	0.0512339	0	0.0472419	0.0692022
chr6	70506966	70507360	0.0642417	0.0215905	0	0.0221195	0.0472419	0.0346011
chr6	70507361	70507756	0.0642417	0.0215905	0.0512339	0	0.0472419	0.0346011
chr6	70507757	70508151	0.0428278	0.0215905	0	0.0221195	0.0472419	0.0346011
chr6	70508152	70508546	0.0214139	0.0215905	0.0512339	0.044239	0.0472419	0
chr6	70508547	70508942	0.0214139	0.0215905	0.0512339	0.044239	0.0472419	0
chr6	70508943	70509337	0.0214139	0.0215905	0.0512339	0	0	0.0346011
chr6	70509338	70509733	0	0.0215905	0.0512339	0.044239	0	0
chr6	70509734	70510128	0	0.0215905	0	0.0663585	0	0
chr6	70510129	70510523	0	0	0	0.044239	0	0
chr6	70510524	70510919	0.0214139	0.0215905	0	0	0	0.0346011
chr6	70510920	70511314	0.0428278	0.0215905	0.0512339	0	0	0.0346011
chr6	70511315	70511709	0.0214139	0	0.0512339	0.044239	0	0
chr6	70511710	70512105	0.0428278	0	0.0512339	0.0221195	0	0.0692022
chr6	70512106	70512500	0.0642417	0.0647715	0.0512339	0.0221195	0	0.103803
chr6	70512501	70512895	0.0214139	0.043181	0	0	0	0.0346011
chr6	70512896	70513291	0.0214139	0.0215905	0.0512339	0	0	0
chr6	70513292	70513686	0.0428278	0	0.0512339	0.0663585	0.0944838	0.0346011
chr6	70513687	70514082	0.0214139	0	0.0512339	0.0663585	0.0472419	0
chr6	70514083	70514477	0.0214139	0	0	0.044239	0.0944838	0
chr6	70514478	70514872	0.0214139	0.0215905	0	0.0221195	0	0
chr6	70514873	70515268	0	0.043181	0	0	0.0472419	0.0346011
chr6	70515269	70515663	0	0.043181	0	0	0.0472419	0.0346011
chr6	70515664	70516058	0.0214139	0	0	0	0.0472419	0
chr6	70516059	70516454	0.0214139	0	0	0.0221195	0.0472419	0
chr6	70516455	70516849	0.0428278	0	0.0512339	0.0221195	0.0472419	0.0346011
chr6	70516850	70517245	0.0428278	0	0.0512339	0.0221195	0.0472419	0.103803
chr6	70517246	70517640	0.0428278	0.0215905	0	0.0221195	0	0.0692022
chr6	70517641	70518035	0	0.043181	0	0.0663585	0.0944838	0.103803
chr6	70518036	70518431	0.0428278	0.0215905	0.0512339	0.088478	0.0472419	0.103803
chr6	70518432	70518826	0.0214139	0.0215905	0	0.044239	0.0472419	0
chr6	70518827	70519221	0.0214139	0	0.0512339	0.044239	0	0.0346011
chr6	70519222	70519617	0	0.043181	0.102468	0.044239	0.141726	0.0692022
chr6	70519618	70520012	0.0214139	0.0215905	0.0512339	0.044239	0.0944838	0.103803
chr6	70520013	70520407	0.0214139	0	0.0512339	0.0221195	0	0
chr6	70520408	70520803	0.0214139	0	0.0512339	0	0.0472419	0
chr6	70520804	70521198	0.0214139	0.0215905	0.0512339	0.0221195	0.0944838	0
chr6	70521199	70521594	0.0428278	0.043181	0	0.110597	0.0472419	0
chr6	70521595	70521989	0.235553	0.215905	0.204936	0.265434	0.0944838	0.346011
chr6	70521990	70522384	1.09211	1.16589	0.768508	1.28293	1.22829	1.93766
chr6	70522385	70522780	2.18422	1.79201	1.53702	2.7207	2.88176	3.56391
chr6	70522781	70523175	0.856556	0.582943	0.717275	1.30505	1.27553	1.93766
chr6	70523176	70523570	0.428278	0.259086	0.204936	0.420271	0.330693	0.830426
chr6	70523571	70523966	0.107069	0.0647715	0	0.176956	0.141726	0.173005
chr6	70523967	70524361	0.128483	0.129543	0.153702	0.110597	0.0944838	0.173005
chr6	70524362	70524757	0.107069	0.107952	0.102468	0.132717	0.0944838	0.173005
chr6	70524758	70525152	0	0.0215905	0.0512339	0.0221195	0.0472419	0.0692022
chr6	70525153	70525547	0.0214139	0.0215905	0	0.044239	0	0.0346011
chr6	70525548	70525943	0.0428278	0.0215905	0.0512339	0.0663585	0.0944838	0
chr6	70525944	70526338	0.0214139	0.043181	0.0512339	0.0221195	0.141726	0.103803
chr6	70526339	70526733	0.0428278	0.0215905	0.0512339	0.0221195	0	0.103803
chr6	70526734	70527129	0.0214139	0.151133	0.0512339	0.154837	0	0.138404
chr6	70527130	70527524	0.149897	0.280676	0.0512339	0.199075	0	0.31141
chr6	70527525	70527919	0.406864	0.647715	0.153702	0.752063	0.803112	1.17644
chr6	70527920	70528315	1.02787	1.03634	0.461105	1.43777	1.27553	1.73005
chr6	70528316	70528710	0.792314	0.582943	0.256169	1.15021	0.897596	0.968831
chr6	70528711	70529106	0.321209	0.388629	0.102468	0.575107	0.330693	0.553618
chr6	70529107	70529501	0.0214139	0.0215905	0	0.0663585	0.0472419	0.0346011
chr6	70529502	70529896	0	0.0215905	0.0512339	0.0663585	0	0
chr6	70529897	70530292	0	0.0215905	0.0512339	0.044239	0	0.0692022
chr6	70530293	70530687	0.0214139	0.0647715	0.0512339	0.0221195	0	0
chr6	70530688	70531082	0	0.043181	0	0.044239	0.0472419	0.0346011
chr6	70531083	70531478	0	0.0215905	0	0.0221195	0.0472419	0.0346011
chr6	70531479	70531873	0	0.0215905	0	0.0221195	0	0
chr6	70531874	70532269	0.0428278	0.0215905	0	0.0221195	0	0
chr6	70532270	70532664	0.0428278	0.043181	0.0512339	0.044239	0	0
chr6	70532665	70533059	0.0214139	0.0215905	0.102468	0.044239	0.188968	0.0346011
chr6	70533060	70533455	0.0428278	0.043181	0.0512339	0.0221195	0.0472419	0.0346011
chr6	70533456	70533850	0.0642417	0.043181	0	0.0221195	0	0.0692022
chr6	70533851	70534245	0	0.0647715	0	0.0221195	0.0944838	0.0692022
chr6	70534246	70534641	0.0214139	0.043181	0	0.0221195	0	0.0346011
chr6	70534642	70535036	0.0642417	0.0215905	0.0512339	0	0	0
chr6	70535037	70535432	0.0642417	0.043181	0	0	0	0.0346011
chr6	70535433	70535827	0	0.0647715	0.0512339	0.0221195	0	0
chr6	70535828	70536222	0.0214139	0	0.102468	0.0221195	0	0
chr6	70536223	70536618	0.0428278	0.0215905	0	0	0	0.0346011
chr6	70536619	70537013	0.0214139	0.043181	0.0512339	0	0	0.0346011
chr6	70537014	70537408	0.0214139	0.0215905	0.0512339	0.0221195	0	0
chr6	70537409	70537804	0.0214139	0.0215905	0	0.0221195	0.0472419	0.0692022
chr6	70537805	70538199	0.0214139	0.043181	0.0512339	0.044239	0.0472419	0.0692022
chr6	70538200	70538594	0	0.0215905	0.0512339	0.0663585	0.141726	0
chr6	70538595	70538990	0.128483	0.0647715	0.0512339	0.0663585	0.141726	0.207607
chr6	70538991	70539385	0.0856556	0.0215905	0.0512339	0.0221195	0.0944838	0.103803
chr6	70539386	70539781	0.128483	0.086362	0	0.0663585	0	0
chr6	70539782	70540176	0.107069	0.107952	0.0512339	0.088478	0.0944838	0.0346011
chr6	70540177	70540571	0.0856556	0.0215905	0.0512339	0.110597	0.0472419	0.0346011
chr6	70540572	70540967	0.0428278	0.043181	0.0512339	0.0663585	0.0944838	0.0346011
chr6	70540968	70541362	0.0428278	0.129543	0.0512339	0.110597	0.0472419	0.0692022
chr6	70541363	70541757	0.0642417	0.151133	0.0512339	0.110597	0.0472419	0.0692022
chr6	70541758	70542153	0.0214139	0.0647715	0	0.0663585	0	0
chr6	70542154	70542548	0.0642417	0.0215905	0.0512339	0.088478	0	0.0346011
chr6	70542549	70542944	0.149897	0.086362	0.0512339	0.110597	0	0.103803
chr6	70542945	70543339	0.321209	0.259086	0.358637	0.398151	0.188968	0.449814
chr6	70543340	70543734	0.299795	0.259086	0.256169	0.376031	0.188968	0.449814
chr6	70543735	70544130	0.0642417	0.086362	0	0.0221195	0.0944838	0.0692022
chr6	70544131	70544525	0	0.043181	0	0	0	0
chr6	70544526	70544920	0.0428278	0.129543	0.153702	0.0663585	0	0.103803
chr6	70544921	70545316	0.0214139	0.107952	0.153702	0.0663585	0.0472419	0.103803
chr6	70545317	70545711	0.0214139	0.086362	0.102468	0.110597	0.0944838	0.0346011
chr6	70545712	70546106	0	0.0647715	0.0512339	0.0663585	0.0472419	0
chr6	70546107	70546502	0.0214139	0.086362	0	0.0221195	0.0472419	0.0346011
chr6	70546503	70546897	0.0214139	0.043181	0	0.0221195	0	0
chr6	70546898	70547293	0.0428278	0.0215905	0	0	0	0
chr6	70547294	70547688	0.0642417	0.0215905	0.0512339	0.0221195	0.0472419	0
chr6	70547689	70548083	0.0856556	0.043181	0.0512339	0.0663585	0.0944838	0.103803
chr6	70548084	70548479	0.0214139	0	0.0512339	0.044239	0.0944838	0.103803
chr6	70548480	70548874	0.0214139	0.0215905	0.0512339	0.0663585	0.0472419	0.0346011
chr6	70548875	70549269	0	0.043181	0	0.044239	0	0.0346011
chr6	70549270	70549665	0.0214139	0.043181	0	0.0221195	0	0
chr6	70549666	70550060	0.0214139	0.043181	0	0.044239	0	0.0692022
chr6	70550061	70550456	0	0	0	0.0221195	0.0472419	0.103803
chr6	70550457	70550851	0	0	0	0.088478	0	0.173005
chr6	70550852	70551246	0.0214139	0.043181	0.0512339	0.044239	0	0.0692022
chr6	70551247	70551642	0.0642417	0.0647715	0.0512339	0.0663585	0.141726	0.138404
chr6	70551643	70552037	0.0856556	0.086362	0.102468	0.110597	0.141726	0.276809
chr6	70552038	70552432	0.0856556	0.0647715	0.102468	0.0663585	0.0472419	0.103803
chr6	70552433	70552828	0.0214139	0.043181	0.153702	0.0221195	0	0.0692022
chr6	70552829	70553223	0.0214139	0	0	0	0.0472419	0.0346011
chr6	70553224	70553618	0.0214139	0.0215905	0.0512339	0.0663585	0.0472419	0.103803
chr6	70553619	70554014	0.0214139	0.043181	0.0512339	0.0663585	0	0.103803
chr6	70554015	70554409	0.0642417	0.0215905	0	0.088478	0.188968	0.0346011
chr6	70554410	70554805	0.0428278	0.0215905	0	0.0663585	0.188968	0.103803
chr6	70554806	70555200	0.0214139	0	0	0.044239	0.0472419	0.0346011
chr6	70555201	70555595	0.0214139	0.0215905	0.0512339	0.088478	0.0472419	0
chr6	70555596	70555991	0.0214139	0.0215905	0.0512339	0.0663585	0.0472419	0.0346011
chr6	70555992	70556386	0.0428278	0.0215905	0.0512339	0.0663585	0.141726	0.0692022
chr6	70556387	70556781	0.235553	0.259086	0.102468	0.398151	0.236209	0.726623
chr6	70556782	70557177	0.642417	0.582943	0.717275	2.03499	1.37002	3.1141
chr6	70557178	70557572	1.79877	1.40338	1.58825	5.19808	3.82659	6.81642
chr6	70557573	70557968	0.406864	0.561353	0.256169	2.58798	1.93692	3.56391
chr6	70557969	70558363	0.214139	0.345448	0.256169	2.34467	1.74795	2.83729
chr6	70558364	70558758	0.192725	0.129543	0.153702	1.68108	1.51174	2.52588
chr6	70558759	70559154	0.214139	0.107952	0.0512339	1.52625	1.65347	2.62968
chr6	70559155	70559549	0.0642417	0.129543	0	0.464509	0.425177	0.830426
chr6	70559550	70559944	0.0428278	0.086362	0.0512339	0.243315	0.330693	0.276809
chr6	70559945	70560340	0.0428278	0.043181	0.0512339	0.199075	0.236209	0.242208
chr6	70560341	70560735	0.0214139	0.0647715	0.102468	0.0663585	0.0944838	0.207607
chr6	70560736	70561130	0.0642417	0.043181	0.102468	0.088478	0.0944838	0.242208
chr6	70561131	70561526	0.0856556	0.043181	0.0512339	0.110597	0.0472419	0.173005
chr6	70561527	70561921	0	0.0215905	0	0.088478	0.0944838	0.173005
chr6	70561922	70562317	0.0428278	0.043181	0	0.0663585	0.141726	0.103803
chr6	70562318	70562712	0.0214139	0.043181	0.0512339	0.0221195	0.0472419	0.0346011
chr6	70562713	70563107	0	0.0647715	0	0.0663585	0.0944838	0.0692022
chr6	70563108	70563503	0	0.086362	0	0.044239	0.0472419	0.0346011
chr6	70563504	70563898	0	0.043181	0.0512339	0.132717	0.0944838	0.0692022
chr6	70563899	70564293	0	0.043181	0.0512339	0.110597	0.0944838	0.103803
chr6	70564294	70564689	0.0642417	0.0215905	0	0.088478	0.0472419	0.0692022
chr6	70564690	70565084	0.0428278	0.043181	0	0.088478	0	0.103803
chr6	70565085	70565480	0.0642417	0.0215905	0	0.110597	0.0472419	0.0692022
chr6	70565481	70565875	0.0428278	0.0215905	0	0.110597	0.141726	0.138404
chr6	70565876	70566270	0.0642417	0.0215905	0.0512339	0.088478	0.188968	0.173005
chr6	70566271	70566666	0.0214139	0.0215905	0.0512339	0.088478	0.0944838	0.0692022
chr6	70566667	70567061	0	0.0215905	0	0.044239	0.0472419	0.0346011
chr6	70567062	70567456	0	0	0	0.0221195	0.0472419	0.103803
chr6	70567457	70567852	0	0.0215905	0	0	0	0.138404
chr6	70567853	70568247	0	0.0215905	0	0	0	0
chr6	70568248	70568643	0.0214139	0	0.0512339	0	0.0472419	0.0346011
chr6	70568644	70569038	0.0214139	0	0.0512339	0.044239	0	0.0346011
chr6	70569039	70569433	0.0214139	0	0.0512339	0.0221195	0	0.0346011
chr6	70569434	70569829	0	0	0.102468	0.044239	0.0472419	0.0346011
chr6	70569830	70570224	0.0214139	0	0.0512339	0	0.0472419	0.103803
chr6	70570225	70570619	0.0214139	0.0215905	0	0.0221195	0.0472419	0.0692022
chr6	70570620	70571015	0.0428278	0.0215905	0	0.0221195	0	0.0692022
chr6	70571016	70571410	0.0214139	0.0215905	0	0	0	0.0346011
chr6	70571411	70571805	0	0	0	0	0	0
chr6	70571806	70572201	0	0	0.0512339	0	0	0
chr6	70572202	70572596	0	0	0	0.0221195	0	0.0346011
chr6	70572597	70572992	0.0428278	0.086362	0	0.0663585	0.0472419	0.0692022
chr6	70572993	70573387	0.0428278	0.0647715	0	0.0221195	0.0472419	0.0346011
chr6	70573388	70573782	0	0.0215905	0	0.0221195	0	0.0346011
chr6	70573783	70574178	0	0.0215905	0	0.0221195	0	0.0346011
chr6	70574179	70574573	0	0	0	0	0	0.0346011
chr6	70574574	70574968	0	0.0215905	0	0.0221195	0	0.0346011
chr6	70574969	70575364	0	0.0215905	0	0	0	0
chr6	70575365	70575759	0.0214139	0.0215905	0.0512339	0	0	0
chr6	70575760	70576155	0	0.0215905	0.0512339	0.044239	0.0472419	0.0346011
chr6	70576156	70576550	0	0.0215905	0	0.044239	0	0.0692022
chr6	70576551	70576945	0	0	0.0512339	0.044239	0	0.0346011
chr6	70576946	70577341	0	0	0.0512339	0.0221195	0.0472419	0.0692022
chr6	70577342	70577736	0	0.043181	0	0.0221195	0.0472419	0.0692022
chr6	70577737	70578131	0.0214139	0.043181	0.0512339	0.044239	0.0944838	0.103803
chr6	70578132	70578527	0	0.0215905	0	0.0663585	0	0.0692022
chr6	70578528	70578922	0	0	0	0.044239	0	0
chr6	70578923	70579317	0.0214139	0	0	0.044239	0.0944838	0.0346011
chr6	70579318	70579713	0	0.0215905	0	0.0221195	0.0472419	0.0346011
chr6	70579714	70580108	0	0.0215905	0.102468	0	0.0472419	0.0346011
chr6	70580109	70580504	0	0.0215905	0.102468	0.0221195	0.0472419	0.0346011
chr6	70580505	70580899	0.0642417	0.0647715	0.0512339	0.0663585	0.188968	0.0692022
chr6	70580900	70581294	0.0642417	0.107952	0.102468	0.088478	0.141726	0.0692022
chr6	70581295	70581690	0.0428278	0.043181	0.102468	0.0663585	0.0472419	0.0692022
chr6	70581691	70582085	0.0642417	0.0647715	0	0.0663585	0.0472419	0
chr6	70582086	70582480	0.0214139	0.0647715	0.0512339	0.0663585	0.0472419	0
chr6	70582481	70582876	0.0428278	0.0647715	0	0.044239	0.0472419	0.0692022
chr6	70582877	70583271	0	0.0215905	0	0.044239	0	0.0692022
chr6	70583272	70583667	0	0	0	0.044239	0.0472419	0.0346011
chr6	70583668	70584062	0.0214139	0	0	0.044239	0.0472419	0.138404
chr6	70584063	70584457	0.0214139	0	0.0512339	0.044239	0	0.173005
chr6	70584458	70584853	0	0	0	0.0663585	0	0.138404
chr6	70584854	70585248	0	0.0215905	0	0.0221195	0	0.0692022
chr6	70585249	70585643	0	0.0215905	0	0.0221195	0	0.103803
chr6	70585644	70586039	0	0	0	0	0.0472419	0.0346011
chr6	70586040	70586434	0.0214139	0	0	0.0221195	0	0.0346011
chr6	70586435	70586829	0.0642417	0	0	0.044239	0	0.103803
chr6	70586830	70587225	0.0214139	0	0.0512339	0.0221195	0	0.103803
chr6	70587226	70587620	0.0214139	0	0.0512339	0.044239	0	0
chr6	70587621	70588016	0.0214139	0	0.102468	0.044239	0	0.0346011
chr6	70588017	70588411	0.0214139	0	0	0.0663585	0	0.0346011
chr6	70588412	70588806	0.0214139	0	0	0.044239	0	0.0692022
chr6	70588807	70589202	0.0214139	0	0	0	0	0.103803
chr6	70589203	70589597	0	0	0	0.0221195	0	0.103803
chr6	70589598	70589992	0	0	0	0.0663585	0.0472419	0.0346011
chr6	70589993	70590388	0	0	0	0	0	0
chr6	70590389	70590783	0.0214139	0	0	0.044239	0.0944838	0.103803
chr6	70590784	70591179	0.0428278	0.0647715	0.0512339	0.044239	0.0944838	0.103803
chr6	70591180	70591574	0.0428278	0.043181	0.0512339	0.044239	0	0
chr6	70591575	70591969	0	0.0215905	0.0512339	0.0663585	0.0472419	0.0346011
chr6	70591970	70592365	0.235553	0.151133	0.102468	0.309673	0.377935	0.484415
chr6	70592366	70592760	0.107069	0.129543	0.102468	0.221195	0.283451	0.276809
chr6	70592761	70593155	0.0214139	0.0215905	0	0.0221195	0.0472419	0.0346011
chr6	70593156	70593551	0.0214139	0.0215905	0.0512339	0.0663585	0.141726	0.0346011
chr6	70593552	70593946	0.0214139	0	0.153702	0.044239	0	0.0346011
chr6	70593947	70594341	0	0.0215905	0.102468	0.0221195	0.0472419	0
chr6	70594342	70594737	0	0	0.0512339	0	0.0472419	0.0346011
chr6	70594738	70595132	0.0214139	0	0	0.0221195	0	0.0346011
chr6	70595133	70595528	0.0428278	0	0	0.0221195	0	0
chr6	70595529	70595923	0.0428278	0.043181	0.102468	0.044239	0.0472419	0.0346011
chr6	70595924	70596318	0	0	0.0512339	0.0221195	0	0.0346011
chr6	70596319	70596714	0	0.0215905	0.0512339	0.0221195	0	0.0346011
chr6	70596715	70597109	0	0.0215905	0	0.044239	0.0472419	0
chr6	70597110	70597504	0	0.0215905	0	0	0.0472419	0.0692022
chr6	70597505	70597900	0.0214139	0.043181	0	0.0221195	0	0.0346011
chr6	70597901	70598295	0.0214139	0	0	0.0221195	0	0
chr6	70598296	70598691	0.0214139	0	0.102468	0.0221195	0.0944838	0.103803
chr6	70598692	70599086	0	0	0.0512339	0.0221195	0.0944838	0.0692022
chr6	70599087	70599481	0	0	0	0	0.0472419	0.0692022
chr6	70599482	70599877	0	0	0.0512339	0.044239	0.0472419	0.0346011
chr6	70599878	70600272	0.0214139	0.0647715	0.0512339	0.088478	0	0
chr6	70600273	70600667	0.214139	0.107952	0	0.176956	0.0472419	0.0346011
chr6	70600668	70601063	0.0856556	0.086362	0	0.110597	0.188968	0.138404
chr6	70601064	70601458	0.0428278	0.086362	0	0.0221195	0.141726	0.103803
chr6	70601459	70601854	0.0642417	0	0	0.0221195	0	0.0346011
chr6	70601855	70602249	0.0214139	0	0	0.0221195	0	0
chr6	70602250	70602644	0	0.043181	0	0.0221195	0	0.0346011
chr6	70602645	70603040	0	0.086362	0.102468	0.0221195	0	0.0346011
chr6	70603041	70603435	0.0214139	0.043181	0	0.0221195	0.141726	0.0692022
chr6	70603436	70603830	0	0.043181	0	0.0221195	0.0472419	0.0346011
chr6	70603831	70604226	0	0.043181	0.102468	0	0	0.0692022
chr6	70604227	70604621	0.0214139	0.0215905	0.0512339	0.044239	0.0472419	0.0692022
chr6	70604622	70605016	0.0214139	0	0	0.044239	0.0472419	0
chr6	70605017	70605412	0.0214139	0.0215905	0	0.0221195	0.0472419	0.0346011
chr6	70605413	70605807	0.0214139	0.0215905	0	0	0	0.0346011
chr6	70605808	70606203	0.0214139	0.043181	0	0.0221195	0.0472419	0.0346011
chr6	70606204	70606598	0.0214139	0.0647715	0	0.044239	0	0
chr6	70606599	70606993	0.0428278	0.0215905	0	0.0221195	0.0944838	0.103803
chr6	70606994	70607389	0.0214139	0	0	0.0663585	0	0.138404
chr6	70607390	70607784	0	0.0215905	0	0.0221195	0	0
chr6	70607785	70608179	0	0	0	0.088478	0	0.0692022
chr6	70608180	70608575	0.0428278	0.043181	0	0.088478	0	0.103803
chr6	70608576	70608970	0.0428278	0.043181	0	0.0221195	0	0.0692022
chr6	70608971	70609366	0.0214139	0.0215905	0	0.0221195	0	0.103803
chr6	70609367	70609761	0.0214139	0.0215905	0	0.0221195	0	0.103803
chr6	70609762	70610156	0.0428278	0.0215905	0.0512339	0.0221195	0	0.0692022
chr6	70610157	70610552	0	0	0.0512339	0.0663585	0.0472419	0.0692022
chr6	70610553	70610947	0	0.0215905	0	0.044239	0.0944838	0.0346011
chr6	70610948	70611342	0.0214139	0.0215905	0.0512339	0.0221195	0	0.103803
chr6	70611343	70611738	0.0428278	0.0647715	0.0512339	0	0	0.103803
chr6	70611739	70612133	0	0.0215905	0.0512339	0.0221195	0	0
chr6	70612134	70612528	0.107069	0.151133	0.153702	0.110597	0.0944838	0.242208
chr6	70612529	70612924	0.364036	0.345448	0.461105	0.575107	0.661387	0.692022
chr6	70612925	70613319	1.47756	1.83519	1.48578	3.07461	2.97624	3.77152
chr6	70613320	70613715	0.428278	0.496581	0.409871	1.19445	1.27553	1.55705
chr6	70613716	70614110	0.235553	0.237495	0.153702	0.575107	0.614145	0.865027
chr6	70614111	70614505	0.128483	0.0647715	0.0512339	0.199075	0.141726	0.242208
chr6	70614506	70614901	0.0856556	0.043181	0.0512339	0.221195	0.0944838	0.207607
chr6	70614902	70615296	0.107069	0.043181	0	0.221195	0.0472419	0.173005
chr6	70615297	70615691	0.0214139	0	0.0512339	0.0221195	0	0
chr6	70615692	70616087	0	0	0.0512339	0.0221195	0	0
chr6	70616088	70616482	0.0214139	0.0215905	0	0.0663585	0	0.0346011
chr6	70616483	70616878	0	0.0215905	0.0512339	0.044239	0.0472419	0.0346011
chr6	70616879	70617273	0.0428278	0	0	0.044239	0.0472419	0.0346011
chr6	70617274	70617668	0	0	0	0.044239	0.0472419	0.0346011
chr6	70617669	70618064	0.0428278	0.0215905	0.0512339	0.0663585	0	0.0692022
chr6	70618065	70618459	0.0642417	0.107952	0	0.132717	0.236209	0.138404
chr6	70618460	70618854	0.107069	0.107952	0.102468	0.287553	0.425177	0.138404
chr6	70618855	70619250	0.171311	0.237495	0.256169	0.552988	0.377935	0.380612
chr6	70619251	70619645	0.0856556	0.151133	0.0512339	0.110597	0.0944838	0.207607
chr6	70619646	70620040	0.0214139	0.043181	0	0.044239	0.0472419	0.0346011
chr6	70620041	70620436	0.0214139	0.043181	0.0512339	0.0221195	0	0
chr6	70620437	70620831	0.0428278	0	0.0512339	0.0221195	0.0944838	0.0692022
chr6	70620832	70621227	0.0642417	0.0647715	0	0.110597	0.0944838	0.0692022
chr6	70621228	70621622	0.149897	0.107952	0.102468	0.110597	0.141726	0.207607
chr6	70621623	70622017	0.38545	0.280676	0.204936	0.331793	0.425177	0.519017
chr6	70622018	70622413	0.128483	0.151133	0.204936	0.221195	0.283451	0.380612
chr6	70622414	70622808	0.0856556	0.129543	0.102468	0.221195	0.141726	0.380612
chr6	70622809	70623203	0	0.0215905	0	0.110597	0	0.0692022
chr6	70623204	70623599	0.0214139	0.043181	0	0.110597	0	0.0692022
chr6	70623600	70623994	0.0214139	0.0647715	0	0.044239	0	0.0692022
chr6	70623995	70624390	0.0214139	0.043181	0	0.0221195	0	0.138404
chr6	70624391	70624785	0.0428278	0.107952	0.0512339	0.044239	0.0472419	0.0692022
chr6	70624786	70625180	0.0214139	0.043181	0	0.0221195	0.0472419	0.0346011
chr6	70625181	70625576	0.0214139	0.043181	0	0.0663585	0.0472419	0.0346011
chr6	70625577	70625971	0.0214139	0.043181	0	0.0663585	0	0.0346011
chr6	70625972	70626366	0	0.0215905	0.0512339	0.0663585	0.0944838	0
chr6	70626367	70626762	0	0	0	0.0221195	0.0472419	0.0692022
chr6	70626763	70627157	0.0856556	0	0.0512339	0.0221195	0	0.0346011
chr6	70627158	70627552	0.0856556	0.0215905	0.0512339	0.0221195	0.0472419	0
chr6	70627553	70627948	0.0428278	0.043181	0	0.044239	0.0944838	0.138404
chr6	70627949	70628343	0.0214139	0.0215905	0	0.044239	0.0472419	0.138404
chr6	70628344	70628739	0.0428278	0.0647715	0.0512339	0.110597	0.141726	0.0692022
chr6	70628740	70629134	0.0428278	0.0647715	0.0512339	0.044239	0.141726	0.0692022
chr6	70629135	70629529	0.0428278	0.0215905	0.0512339	0.0221195	0.0944838	0.0692022
chr6	70629530	70629925	0.0428278	0.0215905	0.0512339	0.0663585	0.0944838	0.103803
chr6	70629926	70630320	0.0214139	0.0215905	0	0.0663585	0	0.0692022
chr6	70630321	70630715	0.0214139	0	0	0	0	0
chr6	70630716	70631111	0.0214139	0	0	0.0663585	0.0472419	0.0346011
chr6	70631112	70631506	0.0856556	0.0647715	0.0512339	0.044239	0.0472419	0.103803
chr6	70631507	70631902	0.0642417	0.0647715	0.102468	0.044239	0.0472419	0.0692022
chr6	70631903	70632297	0	0.043181	0	0	0	0.0346011
chr6	70632298	70632692	0	0	0	0.0221195	0	0.0346011
chr6	70632693	70633088	0	0	0	0	0	0.0346011
chr6	70633089	70633483	0	0.0215905	0	0.0221195	0	0
chr6	70633484	70633878	0	0	0	0.0221195	0	0.0346011
chr6	70633879	70634274	0.0642417	0.0215905	0	0.0221195	0	0.0346011
chr6	70634275	70634669	0.0428278	0.043181	0	0.0221195	0	0.0346011
chr6	70634670	70635064	0.0214139	0.0215905	0	0	0	0
chr6	70635065	70635460	0.0214139	0.0215905	0	0.0221195	0	0.0346011
chr6	70635461	70635855	0.0428278	0.0215905	0.0512339	0.0221195	0	0.173005
chr6	70635856	70636251	0.0428278	0.0215905	0	0.0663585	0	0.103803
chr6	70636252	70636646	0.0856556	0.0647715	0	0.110597	0.236209	0.346011
chr6	70636647	70637041	0.299795	0.151133	0.153702	0.641465	0.519661	0.865027
chr6	70637042	70637437	0.107069	0.043181	0.102468	0.199075	0.236209	0.31141
chr6	70637438	70637832	0.0856556	0.0215905	0.102468	0.176956	0.188968	0.207607
chr6	70637833	70638227	0.0214139	0	0.0512339	0	0.0472419	0
chr6	70638228	70638623	0.0214139	0.0215905	0.0512339	0.0663585	0.0472419	0
chr6	70638624	70639018	0	0.0215905	0	0.044239	0	0.0346011
chr6	70639019	70639414	0.0214139	0.043181	0.0512339	0.044239	0.0944838	0
chr6	70639415	70639809	0.0642417	0.0215905	0.0512339	0.088478	0.0944838	0.0692022
chr6	70639810	70640204	0.0428278	0.043181	0.102468	0.044239	0	0.103803
chr6	70640205	70640600	0	0.043181	0.102468	0.044239	0.0472419	0.0692022
chr6	70640601	70640995	0	0	0.0512339	0.0221195	0.0944838	0
chr6	70640996	70641390	0	0	0	0.0221195	0.0472419	0.0346011
chr6	70641391	70641786	0.0428278	0	0.0512339	0.088478	0	0.0692022
chr6	70641787	70642181	0.0642417	0.0215905	0.0512339	0.0663585	0.0472419	0.103803
chr6	70642182	70642577	0.0428278	0.0215905	0	0.110597	0.0472419	0.0692022
chr6	70642578	70642972	0	0.0215905	0	0.0221195	0.0472419	0.0346011
chr6	70642973	70643367	0	0.0215905	0	0.0221195	0.0472419	0.0692022
chr6	70643368	70643763	0	0	0	0	0.0472419	0.0692022
chr6	70643764	70644158	0	0	0	0.044239	0	0.0346011
chr6	70644159	70644553	0	0.043181	0	0.044239	0	0.0692022
chr6	70644554	70644949	0.0428278	0.0215905	0.0512339	0.044239	0.0472419	0.0692022
chr6	70644950	70645344	0.0642417	0.043181	0.153702	0.0221195	0.0472419	0.138404
chr6	70645345	70645739	0.107069	0.0647715	0.204936	0.0663585	0.141726	0.31141
chr6	70645740	70646135	0.0214139	0.0215905	0.0512339	0.0221195	0.0944838	0.103803
chr6	70646136	70646530	0	0.043181	0.0512339	0.0663585	0.141726	0.207607
chr6	70646531	70646926	0.0214139	0.0215905	0	0.088478	0.0472419	0.138404
chr6	70646927	70647321	0	0	0	0.0663585	0.0472419	0.138404
chr6	70647322	70647716	0	0.0215905	0.0512339	0.154837	0.0944838	0.242208
chr6	70647717	70648112	0.128483	0.215905	0.153702	0.774182	0.850354	1.52245
chr6	70648113	70648507	0.342622	0.388629	0.358637	3.517	3.25969	5.57078
chr6	70648508	70648902	0.235553	0.194314	0.256169	2.87554	2.69279	4.56735
chr6	70648903	70649298	0.107069	0.129543	0.102468	1.76956	1.51174	2.52588
chr6	70649299	70649693	0.0428278	0.0647715	0.0512339	1.10598	0.708628	1.45325
chr6	70649694	70650089	0.0214139	0.0647715	0.102468	0.840541	0.519661	1.31484
chr6	70650090	70650484	0	0.0647715	0	0.575107	0.519661	1.14184
chr6	70650485	70650879	0.0642417	0.0647715	0.153702	0.575107	0.803112	1.10724
chr6	70650880	70651275	0.0642417	0.0215905	0.102468	0.44239	0.566903	0.899629
chr6	70651276	70651670	0.0214139	0.0215905	0.0512339	0.44239	0.188968	0.726623
chr6	70651671	70652065	0.0214139	0.043181	0.0512339	0.176956	0.0944838	0.519017
chr6	70652066	70652461	0.0428278	0.043181	0.0512339	0.110597	0.141726	0.380612
chr6	70652462	70652856	0.149897	0.259086	0.0512339	0.464509	0.377935	0.380612
chr6	70652857	70653251	0.192725	0.323857	0.204936	0.973258	0.897596	1.34944
chr6	70653252	70653647	0.299795	0.582943	0.409871	2.32255	1.84243	3.1487
chr6	70653648	70654042	0.107069	0.194314	0.204936	1.21657	1.03932	1.34944
chr6	70654043	70654438	0.0428278	0.129543	0.0512339	0.619346	0.472419	0.726623
chr6	70654439	70654833	0.0428278	0.0647715	0.0512339	0.110597	0.188968	0.31141
chr6	70654834	70655228	0.0214139	0.0647715	0	0.132717	0.188968	0.207607
chr6	70655229	70655624	0.0428278	0.043181	0.102468	0.132717	0.141726	0.276809
chr6	70655625	70656019	0.0214139	0.043181	0.0512339	0.0663585	0	0.276809
chr6	70656020	70656414	0.0214139	0.0215905	0	0.088478	0	0.103803
chr6	70656415	70656810	0.0428278	0.0215905	0.0512339	0.0663585	0.0472419	0.103803
chr6	70656811	70657205	0	0.043181	0.0512339	0	0.0472419	0.0692022
chr6	70657206	70657601	0	0.043181	0	0.0221195	0	0
chr6	70657602	70657996	0	0.0215905	0	0.044239	0	0
chr6	70657997	70658391	0.0642417	0.107952	0.0512339	0.0221195	0	0.103803
chr6	70658392	70658787	0.214139	0.215905	0.0512339	0.0221195	0	0
chr6	70658788	70659182	1.04928	0.993163	0.461105	0	0	0
chr6	70659183	70659577	8.4799	8.37711	6.60917	0	0	0
chr6	70659578	70659973	7.53769	6.64987	5.32833	0	0	0
chr6	70659974	70660368	1.71311	1.44656	0.92221	0	0	0
chr6	70660369	70660763	0.663831	0.842029	0.409871	0	0	0
chr6	70660764	70661159	0.128483	0.172724	0.102468	0	0	0
chr6	70661160	70661554	0.0214139	0.0647715	0.102468	0	0	0
chr6	70661555	70661950	0	0.0215905	0	0	0	0
chr6	70661951	70662345	0.0642417	0	0.0512339	0	0	0
chr6	70662346	70662740	0.128483	0.0647715	0.102468	0	0	0
chr6	70662741	70663136	0.192725	0.280676	0.153702	0	0	0
chr6	70663137	70663531	0.813728	1.01475	0.666041	0	0	0
chr6	70663532	70663926	0.49252	0.777258	0.358637	0	0	0
chr6	70663927	70664322	1.3919	1.05793	0.717275	0	0	0
chr6	70664323	70664717	2.74098	2.59086	1.99812	0	0	0
chr6	70664718	70665113	0.471106	0.43181	0.204936	0	0	0
chr6	70665114	70665508	0.192725	0.215905	0.0512339	0	0	0
chr6	70665509	70665903	0.0856556	0.172724	0.102468	0.0663585	0.0472419	0.0346011
chr6	70665904	70666299	0.107069	0.194314	0.153702	0.044239	0.141726	0.0346011
chr6	70666300	70666694	0.299795	0.367038	0.256169	0.132717	0.141726	0.138404
chr6	70666695	70667089	0.706659	0.949982	0.973444	0.154837	0.236209	0.346011
chr6	70667090	70667485	0.856556	1.07952	1.07591	0.132717	0.188968	0.380612
chr6	70667486	70667880	0.38545	0.323857	0.563573	0.110597	0.0944838	0.138404
chr6	70667881	70668275	0.321209	0.0647715	0.256169	0.088478	0.0944838	0.207607
chr6	70668276	70668671	0.7709	0.604534	0.768508	0.088478	0.188968	0.415213
chr6	70668672	70669066	1.64887	1.53293	1.58825	0.44239	0.330693	0.484415
chr6	70669067	70669462	0.985039	0.755667	0.666041	0.176956	0.188968	0.346011
chr6	70669463	70669857	0.299795	0.626125	0.307403	0.044239	0.188968	0.207607
chr6	70669858	70670252	0.642417	0.669306	0.973444	0.088478	0.188968	0.276809
chr6	70670253	70670648	0.813728	0.86362	1.07591	0.154837	0.236209	0.415213
chr6	70670649	70671043	0.578175	0.647715	0.973444	0.110597	0.0944838	0.276809
chr6	70671044	70671438	0.342622	0.496581	0.512339	0.088478	0.0472419	0.173005
chr6	70671439	70671834	0.471106	0.582943	0.768508	0.110597	0.0472419	0.103803
chr6	70671835	70672229	0.49252	0.496581	0.512339	0.0663585	0.0472419	0.138404
chr6	70672230	70672625	1.34908	1.16589	1.84442	0.154837	0.0472419	0.242208
chr6	70672626	70673020	1.24201	0.949982	1.48578	0.132717	0.0944838	0.242208
chr6	70673021	70673415	0.364036	0.280676	0.512339	0.110597	0.0944838	0.173005
chr6	70673416	70673811	0.449692	0.474991	0.409871	0.110597	0.0472419	0.138404
chr6	70673812	70674206	0.663831	0.690896	0.512339	0.176956	0.0472419	0.138404
chr6	70674207	70674601	0.685245	1.01475	0.666041	0.154837	0.0944838	0.173005
chr6	70674602	70674997	0.792314	0.86362	0.512339	0.132717	0.188968	0.276809
chr6	70674998	70675392	0.749487	1.05793	0.409871	0.619346	0.519661	0.93423
chr6	70675393	70675788	5.13934	5.16013	4.71352	6.48101	6.47214	8.13126
chr6	70675789	70676183	6.83103	6.45556	6.09683	7.98514	8.40906	10.0343
chr6	70676184	70676578	2.24846	2.28859	1.38332	2.25619	1.98416	2.62968
chr6	70676579	70676974	0.920798	1.10112	0.461105	0.597227	0.519661	0.657421
chr6	70676975	70677369	0.513934	0.561353	0.307403	0.309673	0.283451	0.380612
chr6	70677370	70677764	0.342622	0.518172	0.307403	0.199075	0.236209	0.484415
chr6	70677765	70678160	0.578175	0.4534	0.358637	0.376031	0.661387	0.899629
chr6	70678161	70678555	0.920798	0.842029	0.717275	1.08386	1.08656	1.28024
chr6	70678556	70678950	0.256967	0.345448	0.204936	0.309673	0.236209	0.519017
chr6	70678951	70679346	0.192725	0.259086	0.204936	0.154837	0.236209	0.346011
chr6	70679347	70679741	0.171311	0.194314	0.153702	0.110597	0.236209	0.346011
chr6	70679742	70680137	0.149897	0.172724	0.204936	0.154837	0.330693	0.138404
chr6	70680138	70680532	0.0856556	0.107952	0.102468	0.0221195	0.141726	0.0346011
chr6	70680533	70680927	0.214139	0.215905	0.102468	0.0663585	0.188968	0.138404
chr6	70680928	70681323	0.449692	0.474991	0.409871	0.265434	0.566903	0.242208
chr6	70681324	70681718	0.192725	0.086362	0.0512339	0.176956	0.0944838	0.138404
chr6	70681719	70682113	0.0856556	0.0215905	0.0512339	0.154837	0	0.173005
chr6	70682114	70682509	0.0642417	0.0215905	0.0512339	0.044239	0.0472419	0.103803
chr6	70682510	70682904	0.0642417	0.0215905	0.0512339	0.132717	0.0944838	0.0346011
chr6	70682905	70683300	0.0642417	0.086362	0.102468	0.154837	0.0944838	0.0346011
chr6	70683301	70683695	0.0856556	0.043181	0.0512339	0.044239	0.0944838	0.103803
chr6	70683696	70684090	0.0856556	0.107952	0.102468	0.088478	0.0944838	0.138404
chr6	70684091	70684486	0.107069	0.194314	0.153702	0.132717	0.0944838	0.138404
chr6	70684487	70684881	0.38545	0.539762	0.358637	0.376031	0.188968	0.553618
chr6	70684882	70685276	1.37049	1.46815	0.973444	1.37141	0.944838	1.93766
chr6	70685277	70685672	7.04517	6.80101	6.91658	6.96764	6.70835	8.54647
chr6	70685673	70686067	7.49486	7.4919	7.17275	7.23308	7.74767	9.82671
chr6	70686068	70686462	1.82018	1.89996	1.07591	1.7032	1.70071	2.69889
chr6	70686463	70686858	0.278381	0.4534	0.204936	0.287553	0.283451	0.380612
chr6	70686859	70687253	0.149897	0.194314	0.102468	0.243315	0.0944838	0.138404
chr6	70687254	70687649	0.149897	0.172724	0.0512339	0.0663585	0.236209	0.0346011
chr6	70687650	70688044	0.149897	0.194314	0.102468	0.132717	0.236209	0.138404
chr6	70688045	70688439	0.256967	0.237495	0.153702	0.265434	0.141726	0.207607
chr6	70688440	70688835	0.0856556	0.172724	0.102468	0.243315	0.0472419	0.103803
chr6	70688836	70689230	0.0856556	0.194314	0.102468	0.110597	0.188968	0.0692022
chr6	70689231	70689625	0.235553	0.280676	0.307403	0.199075	0.188968	0.276809
chr6	70689626	70690021	0.107069	0.086362	0.0512339	0.154837	0	0.173005
chr6	70690022	70690416	0.107069	0.0647715	0.0512339	0.088478	0	0.0692022
chr6	70690417	70690812	0.214139	0.172724	0.256169	0.221195	0.330693	0.31141
chr6	70690813	70691207	0.214139	0.259086	0.204936	0.154837	0.236209	0.346011
chr6	70691208	70691602	0.171311	0.237495	0.204936	0.132717	0.236209	0.346011
chr6	70691603	70691998	0.149897	0.237495	0.307403	0.154837	0.0944838	0.276809
chr6	70691999	70692393	0.192725	0.129543	0.256169	0.221195	0.0472419	0.553618
chr6	70692394	70692788	0.364036	0.194314	0.358637	0.176956	0.0944838	0.588219
chr6	70692789	70693184	0.685245	0.604534	0.768508	0.353912	0.425177	0.899629
chr6	70693185	70693579	1.28483	1.64088	0.717275	1.28293	0.803112	1.86846
chr6	70693580	70693974	4.09005	4.33969	3.99624	5.19808	4.62971	5.08636
chr6	70693975	70694370	8.18011	8.3987	9.17087	8.58237	8.50354	11.0378
chr6	70694371	70694765	2.39836	2.43973	1.89565	2.30043	1.74795	3.1833
chr6	70694766	70695161	0.663831	0.86362	0.409871	0.663585	0.377935	0.795825
chr6	70695162	70695556	0.278381	0.280676	0.358637	0.088478	0.0944838	0.346011
chr6	70695557	70695951	0.214139	0.259086	0.153702	0.199075	0.141726	0.207607
chr6	70695952	70696347	0.0642417	0.151133	0.153702	0.132717	0	0.103803
chr6	70696348	70696742	0.0856556	0.129543	0.102468	0.132717	0.0944838	0.138404
chr6	70696743	70697137	0.0428278	0.107952	0.102468	0	0.0944838	0.207607
chr6	70697138	70697533	0.0428278	0.151133	0.102468	0.088478	0	0.207607
chr6	70697534	70697928	0.192725	0.194314	0.204936	0.132717	0.141726	0.276809
chr6	70697929	70698324	0.171311	0.086362	0.102468	0.110597	0.0944838	0.173005
chr6	70698325	70698719	0.0856556	0.151133	0.0512339	0.132717	0.141726	0.138404
chr6	70698720	70699114	0.192725	0.280676	0.204936	0.530868	0.141726	0.62282
chr6	70699115	70699510	0.364036	0.323857	0.204936	0.840541	0.472419	0.899629
chr6	70699511	70699905	1.52039	1.51133	1.33208	3.18521	2.97624	5.25937
chr6	70699906	70700300	1.75594	1.83519	1.48578	3.56124	3.35417	5.32857
chr6	70700301	70700696	0.685245	0.539762	0.512339	1.26081	1.18105	2.07607
chr6	70700697	70701091	0.256967	0.237495	0.256169	0.287553	0.330693	0.692022
chr6	70701092	70701486	0.128483	0.172724	0.0512339	0.44239	0.141726	0.830426
chr6	70701487	70701882	1.56321	1.51133	0.819742	1.57048	1.4645	1.73005
chr6	70701883	70702277	1.30625	1.48974	0.614807	1.28293	0.99208	1.93766
chr6	70702278	70702673	2.22705	2.18064	1.69072	2.21195	2.07864	2.66428
chr6	70702674	70703068	1.41332	1.31702	1.12715	1.32717	1.13381	1.97226
chr6	70703069	70703463	0.535348	0.539762	0.358637	0.663585	0.425177	1.14184
chr6	70703464	70703859	0.535348	0.798848	0.563573	1.19445	0.850354	1.52245
chr6	70703860	70704254	2.24846	2.07269	1.74195	2.80918	2.22037	2.97569
chr6	70704255	70704649	1.17776	0.949982	0.717275	1.15021	0.944838	1.21104
chr6	70704650	70705045	0.578175	0.367038	0.358637	0.420271	0.330693	0.346011
chr6	70705046	70705440	0.107069	0.086362	0.102468	0.0663585	0.141726	0.0692022
chr6	70705441	70705836	0.0428278	0.0647715	0.0512339	0.0663585	0	0.103803
chr6	70705837	70706231	0.0428278	0.0215905	0.0512339	0.0221195	0	0.103803
chr6	70706232	70706626	0.0642417	0.043181	0.0512339	0.044239	0.0472419	0.0692022
chr6	70706627	70707022	0.0642417	0.0647715	0.0512339	0.044239	0	0.0346011
chr6	70707023	70707417	0.0428278	0.0647715	0.0512339	0.044239	0	0.0346011
chr6	70707418	70707812	0.0214139	0.0215905	0	0.044239	0	0
chr6	70707813	70708208	0	0.0215905	0	0.0221195	0	0
chr6	70708209	70708603	0	0	0	0.0221195	0	0
chr6	70708604	70708999	0.0214139	0	0	0.044239	0	0
