# Supplementary material for: Linear RAG scanning mediates editing of Igκ variable region repertoires
Source: Nature. 2026 Apr 15;653(8115):870–8. doi: 10.1038/s41586-026-10362-5 (PMC13190342; doi:10.1038/s41586-026-10362-5)
Supplement: Supplementary file 17 — Source Data Extended Data Fig. 6. [file 41586_2026_10362_MOESM17_ESM.xlsx]

## Sheet: ED Fig.6b
Pre-rearranged Vk5-37/Jk1 line							Vk18-36 promoter deletion line							Vk18-36 promoter deletion Vk11-125 RSS replacement line
deletional			Junctions				deletional			Junctions				deletional			Junctions
chr6	69916602	69916603	-94				chr6	69915056	69915057	-1				chr6	69916602	69916603	-47
chr6	69916736	69916737	-6				chr6	69916602	69916603	-58				chr6	69916736	69916737	-2
chr6	69916808	69916809	-2				chr6	69916734	69916735	-2				chr6	69917305	69917306	-2
chr6	69917467	69917468	-40				chr6	69917467	69917468	-26				chr6	69917467	69917468	-19
chr6	69917726	69917727	-1				chr6	69918099	69918100	-4				chr6	69917710	69917711	-1
chr6	69918099	69918100	-24				chr6	69918539	69918540	-8				chr6	69917726	69917727	-2
chr6	69918466	69918467	-2				chr6	69918758	69918759	-2				chr6	69917942	69917943	-1
chr6	69918539	69918540	-52				chr6	69918760	69918761	-2				chr6	69918099	69918100	-45
chr6	69918758	69918759	-3				chr6	69918907	69918908	-62				chr6	69918539	69918540	-60
chr6	69918760	69918761	-31				chr6	69922519	69922520	-2				chr6	69918681	69918682	-2
chr6	69918769	69918770	-1				chr6	69924356	69924357	-3				chr6	69918758	69918759	-2
chr6	69919284	69919285	-6				chr6	69925661	69925662	-2				chr6	69918760	69918761	-8
chr6	69919903	69919904	-11				chr6	69926559	69926560	-8				chr6	69920083	69920084	-17
chr6	69920083	69920084	-3				chr6	69929034	69929035	-6				chr6	69920127	69920128	-1
chr6	69924356	69924357	-4				chr6	69930913	69930914	-1				chr6	69922299	69922300	-1
chr6	69924505	69924506	-13				chr6	69930997	69930998	-5				chr6	69922519	69922520	-10
chr6	69925141	69925142	-1				chr6	69941959	69941960	-27				chr6	69924414	69924415	-12
chr6	69925659	69925660	-7				chr6	69942419	69942420	-24				chr6	69924503	69924504	-2
chr6	69925661	69925662	-58				chr6	69945716	69945717	-1				chr6	69924505	69924506	-4
chr6	69926095	69926096	-1				chr6	69945730	69945731	-6				chr6	69925659	69925660	-8
chr6	69926559	69926560	-25				chr6	69946196	69946197	-1				chr6	69925661	69925662	-28
chr6	69929034	69929035	-21				chr6	69946817	69946818	-58				chr6	69926108	69926109	-1
chr6	69930913	69930914	-37				chr6	69949988	69949989	-2				chr6	69926559	69926560	-8
chr6	69930997	69930998	-6				chr6	69952307	69952308	-2				chr6	69929034	69929035	-12
chr6	69933005	69933006	-2				chr6	69952316	69952317	-1				chr6	69930913	69930914	-16
chr6	69933354	69933355	-2				chr6	69952433	69952434	-3				chr6	69933005	69933006	-4
chr6	69933374	69933375	-2				chr6	69952564	69952565	-19				chr6	69933473	69933474	-2
chr6	69933376	69933377	-2				chr6	69952739	69952740	-23				chr6	69935332	69935333	-1
chr6	69933394	69933395	-5				chr6	69952741	69952742	-6				chr6	69941959	69941960	-56
chr6	69933473	69933474	-10				chr6	69954055	69954056	-1				chr6	69945008	69945009	-2
chr6	69935323	69935324	-4				chr6	69957715	69957716	-2				chr6	69945716	69945717	-5
chr6	69940697	69940698	-2				chr6	69959254	69959255	-1				chr6	69945728	69945729	-2
chr6	69941399	69941400	-10				chr6	69961139	69961140	-6				chr6	69945730	69945731	-6
chr6	69941951	69941952	-16				chr6	69961491	69961492	-7				chr6	69945747	69945748	-1
chr6	69941959	69941960	-220				chr6	69961493	69961494	-55				chr6	69945946	69945947	-2
chr6	69942156	69942157	-1				chr6	69961692	69961693	-1				chr6	69946188	69946189	-3
chr6	69942419	69942420	-217				chr6	69972253	69972254	-9				chr6	69946817	69946818	-18
chr6	69942731	69942732	-3				chr6	69974269	69974270	-1				chr6	69952307	69952308	-9
chr6	69943434	69943435	-50				chr6	69983067	69983068	-2				chr6	69952316	69952317	-1
chr6	69944462	69944463	-157				chr6	69983100	69983101	-1				chr6	69952318	69952319	-5
chr6	69944464	69944465	-64				chr6	69984310	69984311	-1				chr6	69952433	69952434	-2
chr6	69944466	69944467	-18				chr6	69986030	69986031	-14				chr6	69952561	69952562	-1
chr6	69944468	69944469	-12				chr6	69987810	69987811	-1				chr6	69952739	69952740	-23
chr6	69944470	69944471	-17				chr6	69987828	69987829	-9				chr6	69952741	69952742	-2
chr6	69944472	69944473	-6				chr6	69987830	69987831	-4				chr6	69952749	69952750	-1
chr6	69944474	69944475	-4				chr6	69988265	69988266	-5				chr6	69953580	69953581	-3
chr6	69944476	69944477	-10				chr6	69988294	69988295	-2				chr6	69953582	69953583	-3
chr6	69944478	69944479	-1				chr6	69989674	69989675	-40				chr6	69954024	69954025	-1
chr6	69944482	69944483	-12				chr6	69989677	69989678	-57				chr6	69954055	69954056	-6
chr6	69944484	69944485	-2				chr6	69990251	69990252	-2				chr6	69955438	69955439	-4
chr6	69944486	69944487	-8				chr6	69990564	69990565	-1				chr6	69955448	69955449	-10
chr6	69944492	69944493	-1				chr6	69990697	69990698	-164				chr6	69959254	69959255	-4
chr6	69945728	69945729	-2				chr6	69990700	69990701	-94				chr6	69961139	69961140	-20
chr6	69945730	69945731	-2				chr6	69991118	69991119	-12				chr6	69961283	69961284	-3
chr6	69946817	69946818	-34				chr6	69991164	69991165	-8				chr6	69961491	69961492	-1
chr6	69952318	69952319	-4				chr6	69992716	69992717	-1				chr6	69961493	69961494	-8
chr6	69952739	69952740	-29				chr6	69992831	69992832	-2				chr6	69961692	69961693	-21
chr6	69952741	69952742	-6				chr6	69992847	69992848	-33				chr6	69961814	69961815	-6
chr6	69952753	69952754	-1				chr6	69992849	69992850	-10				chr6	69963001	69963002	-1
chr6	69953580	69953581	-4				chr6	69992864	69992865	-12				chr6	69964711	69964712	-2
chr6	69953582	69953583	-6				chr6	69992896	69992897	-1				chr6	69968103	69968104	-1
chr6	69955159	69955160	-4				chr6	69992898	69992899	-2				chr6	69972253	69972254	-7
chr6	69955448	69955449	-4				chr6	69992900	69992901	-2				chr6	69974269	69974270	-1
chr6	69955934	69955935	-4				chr6	69992926	69992927	-6				chr6	69983067	69983068	-4
chr6	69959254	69959255	-3				chr6	69992928	69992929	-2				chr6	69983287	69983288	-2
chr6	69961139	69961140	-10				chr6	69992930	69992931	-13				chr6	69984310	69984311	-2
chr6	69961692	69961693	-2				chr6	69992932	69992933	-1				chr6	69986030	69986031	-4
chr6	69961814	69961815	-1				chr6	69992934	69992935	-1				chr6	69987810	69987811	-1
chr6	69968103	69968104	-1				chr6	69992936	69992937	-1				chr6	69987830	69987831	-20
chr6	69970476	69970477	-4				chr6	69992948	69992949	-19				chr6	69989674	69989675	-39
chr6	69976577	69976578	-1				chr6	69992966	69992967	-3				chr6	69989677	69989678	-208
chr6	69983067	69983068	-9				chr6	69992968	69992969	-46				chr6	69989913	69989914	-4
chr6	69986030	69986031	-1				chr6	69992980	69992981	-473				chr6	69990150	69990151	-2
chr6	69987810	69987811	-3				chr6	69992982	69992983	-119				chr6	69990253	69990254	-2
chr6	69987830	69987831	-21				chr6	69994047	69994048	-43				chr6	69990697	69990698	-313
chr6	69989674	69989675	-6				chr6	69994179	69994180	-5				chr6	69990700	69990701	-100
chr6	69989677	69989678	-60				chr6	69994797	69994798	-43				chr6	69991164	69991165	-13
chr6	69989913	69989914	-9				chr6	69994799	69994800	-14				chr6	69991203	69991204	-1
chr6	69990253	69990254	-7				chr6	69994801	69994802	-80				chr6	69991302	69991303	-12
chr6	69990697	69990698	-78				chr6	69996450	69996451	-5				chr6	69992716	69992717	-7
chr6	69990700	69990701	-62				chr6	69996826	69996827	-12				chr6	69992821	69992822	-1
chr6	69991110	69991111	-3				chr6	70008646	70008647	-3				chr6	69992847	69992848	-15
chr6	69991118	69991119	-18				chr6	70009339	70009340	-2				chr6	69992849	69992850	-19
chr6	69992819	69992820	-4				chr6	70011537	70011538	-9				chr6	69992864	69992865	-6
chr6	69992847	69992848	-5				chr6	70013675	70013676	-1				chr6	69992872	69992873	-1
chr6	69992849	69992850	-8				chr6	70021152	70021153	-1				chr6	69992898	69992899	-6
chr6	69992898	69992899	-3				chr6	70022212	70022213	-3				chr6	69992900	69992901	-6
chr6	69992930	69992931	-17				chr6	70023189	70023190	-1				chr6	69992902	69992903	-1
chr6	69992940	69992941	-4				chr6	70023197	70023198	-23				chr6	69992926	69992927	-2
chr6	69992948	69992949	-2				chr6	70023199	70023200	-3				chr6	69992928	69992929	-7
chr6	69992966	69992967	-2				chr6	70023201	70023202	-1				chr6	69992930	69992931	-5
chr6	69992968	69992969	-22				chr6	70023205	70023206	-2				chr6	69992932	69992933	-4
chr6	69992980	69992981	-284				chr6	70024076	70024077	-1				chr6	69992938	69992939	-1
chr6	69992982	69992983	-41				chr6	70024091	70024092	-21				chr6	69992940	69992941	-2
chr6	69992999	69993000	-1				chr6	70024139	70024140	-3				chr6	69992946	69992947	-2
chr6	69993004	69993005	-8				chr6	70025446	70025447	-5				chr6	69992948	69992949	-10
chr6	69993018	69993019	-7				chr6	70028820	70028821	-3				chr6	69992966	69992967	-1
chr6	69994179	69994180	-2				chr6	70032383	70032384	-2				chr6	69992968	69992969	-18
chr6	69994797	69994798	-37				chr6	70047076	70047077	-1				chr6	69992980	69992981	-244
chr6	69994799	69994800	-8				chr6	70052882	70052883	-7				chr6	69992982	69992983	-70
chr6	69994801	69994802	-68				chr6	70053185	70053186	-3				chr6	69993016	69993017	-1
chr6	69996826	69996827	-1				chr6	70053744	70053745	-4				chr6	69993969	69993970	-6
chr6	70008387	70008388	-11				chr6	70054555	70054556	-1				chr6	69994050	69994051	-7
chr6	70008646	70008647	-9				chr6	70054575	70054576	-50				chr6	69994286	69994287	-1
chr6	70016214	70016215	-2				chr6	70059622	70059623	-2				chr6	69994797	69994798	-15
chr6	70017122	70017123	-1				chr6	70064942	70064943	-1				chr6	69994799	69994800	-22
chr6	70020331	70020332	-7				chr6	70066094	70066095	-68				chr6	69994801	69994802	-158
chr6	70022212	70022213	-19				chr6	70066994	70066995	-1				chr6	69996826	69996827	-3
chr6	70023193	70023194	-2				chr6	70090785	70090786	-5				chr6	70009327	70009328	-1
chr6	70023195	70023196	-14				chr6	70098795	70098796	-11				chr6	70009331	70009332	-4
chr6	70023197	70023198	-17				chr6	70126184	70126185	-1				chr6	70009339	70009340	-4
chr6	70023199	70023200	-5				chr6	70147488	70147489	-2				chr6	70011687	70011688	-3
chr6	70023205	70023206	-2				chr6	70166925	70166926	-3				chr6	70012016	70012017	-2
chr6	70024076	70024077	-21				chr6	70167453	70167454	-1				chr6	70013013	70013014	-1
chr6	70024091	70024092	-13				chr6	70169394	70169395	-1				chr6	70014790	70014791	-5
chr6	70025818	70025819	-2				chr6	70187278	70187279	-36				chr6	70016217	70016218	-2
chr6	70026499	70026500	-1				chr6	70316528	70316529	-9				chr6	70022170	70022171	-1
chr6	70028820	70028821	-2				chr6	70468097	70468098	-14				chr6	70023193	70023194	-2
chr6	70030001	70030002	-11				chr6	70557284	70557285	-2				chr6	70023195	70023196	-1
chr6	70032383	70032384	-14											chr6	70023197	70023198	-1
chr6	70053740	70053741	-7											chr6	70023199	70023200	-5
chr6	70055796	70055797	-5											chr6	70024076	70024077	-1
chr6	70066468	70066469	-2				inversional							chr6	70024091	70024092	-3
chr6	70067128	70067129	-1				chr6	69916038	69916039	2				chr6	70025446	70025447	-1
chr6	70067748	70067749	-1				chr6	69960849	69960850	1				chr6	70025818	70025819	-5
chr6	70088007	70088008	-3				chr6	69974263	69974264	1				chr6	70028820	70028821	-9
chr6	70093717	70093718	-3				chr6	69989865	69989866	1				chr6	70032383	70032384	-3
chr6	70094290	70094291	-5				chr6	69990422	69990423	1				chr6	70037081	70037082	-2
chr6	70094292	70094293	-8				chr6	69990641	69990642	21				chr6	70051497	70051498	-3
chr6	70094296	70094297	-6				chr6	69992478	69992479	2				chr6	70053185	70053186	-14
chr6	70099927	70099928	-2				chr6	69993543	69993544	2				chr6	70053738	70053739	-3
chr6	70104290	70104291	-2				chr6	69994371	69994372	12				chr6	70055796	70055797	-1
chr6	70104484	70104485	-3				chr6	70025532	70025533	6				chr6	70059622	70059623	-13
chr6	70114429	70114430	-1				chr6	70033421	70033422	2				chr6	70065312	70065313	-2
chr6	70121092	70121093	-7				chr6	70096709	70096710	13				chr6	70066094	70066095	-1
chr6	70121760	70121761	-4				chr6	70322630	70322631	3				chr6	70088007	70088008	-1
chr6	70133055	70133056	-2				chr6	70444478	70444479	3				chr6	70094290	70094291	-3
chr6	70151504	70151505	-2											chr6	70094292	70094293	-10
chr6	70152588	70152589	-12											chr6	70094296	70094297	-6
chr6	70152866	70152867	-1											chr6	70094752	70094753	-1
chr6	70165299	70165300	-1											chr6	70096724	70096725	-3
chr6	70166925	70166926	-2											chr6	70100700	70100701	-3
chr6	70167453	70167454	-1											chr6	70101279	70101280	-3
chr6	70210093	70210094	-2											chr6	70105849	70105850	-2
chr6	70237892	70237893	-1											chr6	70109253	70109254	-4
chr6	70265577	70265578	-3											chr6	70126184	70126185	-1
chr6	70306380	70306381	-6											chr6	70126816	70126817	-3
chr6	70308185	70308186	-6											chr6	70152588	70152589	-5
chr6	70321933	70321934	-1											chr6	70165897	70165898	-1
chr6	70327340	70327341	-3											chr6	70166002	70166003	-1
chr6	70362629	70362630	-7											chr6	70166109	70166110	-1
														chr6	70166793	70166794	-2
														chr6	70166796	70166797	-1
														chr6	70167453	70167454	-2
inversional														chr6	70375581	70375582	-2
chr6	69940918	69940919	1											chr6	70407157	70407158	-2
chr6	69941953	69941954	2
chr6	69961695	69961696	4
chr6	69961840	69961841	2
chr6	69990422	69990423	17											inversional
chr6	69990641	69990642	17											chr6	69904533	69904534	1
chr6	69992468	69992469	1											chr6	69941953	69941954	3
chr6	69992476	69992477	6											chr6	69942413	69942414	14
chr6	69992798	69992799	12											chr6	69944980	69944981	1
chr6	69993541	69993542	9											chr6	69990422	69990423	9
chr6	69993543	69993544	7											chr6	69990641	69990642	7
chr6	69993999	69994000	1											chr6	69990643	69990644	2
chr6	70025532	70025533	3											chr6	69990654	69990655	2
chr6	70033421	70033422	1											chr6	69992476	69992477	7
chr6	70067109	70067110	2											chr6	69992478	69992479	3
chr6	70095366	70095367	6											chr6	69993541	69993542	9
chr6	70106034	70106035	1											chr6	69993543	69993544	4
chr6	70107348	70107349	9											chr6	69994160	69994161	1
chr6	70166799	70166800	5											chr6	70018417	70018418	3
chr6	70190845	70190846	18											chr6	70024217	70024218	1
chr6	70266664	70266665	3											chr6	70024535	70024536	8
														chr6	70025532	70025533	4
														chr6	70055579	70055580	4
														chr6	70122017	70122018	1
														chr6	70150740	70150741	1
														chr6	70166799	70166800	14

## Sheet: ED Fig.6c
Pre-rearranged Vk5-37/Jk1 line									Vk18-36 promoter deletion line									Vk18-36 promoter deletion Vk11-125 RSS replacement line
	inversional			deletional						inversional			deletional						inversional			deletional
	Rep1	Rep2	Rep3	Rep1	Rep2	Rep3				Rep1	Rep2	Rep3	Rep1	Rep2	Rep3				Rep1	Rep2	Rep3	Rep1	Rep2	Rep3
Percentage	4.25258	3.00429	6.37555	95.7474	96.9957	93.6245				5.10836	1.78326	2.94118	94.8916	98.2167	97.0588				3.78657	4.60022	5.13196	96.2134	95.3998	94.868
