# Supplementary material for: Linear RAG scanning mediates editing of Igκ variable region repertoires
Source: Nature. 2026 Apr 15;653(8115):870–8. doi: 10.1038/s41586-026-10362-5 (PMC13190342; doi:10.1038/s41586-026-10362-5)
Supplement: Supplementary file 18 — Source Data Extended Data Fig. 7. [file 41586_2026_10362_MOESM18_ESM.xlsx]

## Sheet: ED Fig.7c
Pre-rearranged Vk1-117/Jk1 line	Igkv2-137	Igkv1-136	Igkv1-135	Igkv14-134-1	Igkv17-134	Igkv1-133	Igkv1-132	Igkv1-131	Igkv14-130	Igkv9-129	Igkv9-128	Igkv17-127	Igkv14-126-1	Igkv14-126	Igkv11-125	Igkv9-124	Igkv9-123	Igkv1-122	Igkv17-121	Igkv9-120	Igkv9-119	Igkv14-118-2	Igkv14-118-1	Igkv11-118	Igkv1-117
Rep1	-96	0	-12434	0	4	-4038	-2629	3	-2025	-3690	-965	-15781	0	-9514	-27875	2466	1031	-5525	-196822	-111801	-13912	-109	-3298	-1155	-28
Rep2	-76	0	-10759	0	18	-2550	-1665	1	-2568	-3987	-1135	-14969	0	-10610	-29329	2995	1178	-4349	-177764	-135020	-16635	-101	-2688	-1026	-37
Rep3	-216	0	-14624	0	6	-4002	-2874	0	-2762	-2974	-1880	-13598	0	-9754	-35330	1900	1823	-4309	-157290	-81513	-19950	-83	-1871	-1253	-4
Pre-rearranged Vk1-117/Jk1/Vks inv line	Igkv2-137	Igkv1-136	Igkv1-135	Igkv14-134-1	Igkv17-134	Igkv1-133	Igkv1-132	Igkv1-131	Igkv14-130	Igkv11-118	Igkv14-118-1	Igkv14-118-2	Igkv9-119	Igkv9-120	Igkv17-121	Igkv1-122	Igkv9-123	Igkv9-124	Igkv11-125	Igkv14-126	Igkv14-126-1	Igkv17-127	Igkv9-128	Igkv9-129	Igkv1-117
Rep1	-531	0	-45160	0	2	-6443	-10313	21	-15218	3097	7196	0	3356	42135	1604	2199	-6146	-9964	142072	35673	0	5547	16128	21794	-130
Rep2	-380	0	-44175	0	5	-6594	-9296	9	-16516	2227	5763	0	2720	31263	910	1449	-6378	-6676	114597	19924	0	3962	13604	17214	-118
Rep3	-344	0	-33312	0	3	-6960	-10210	15	-18909	2149	6307	0	3220	37359	1139	1994	-5890	-7120	137011	26078	0	4547	15913	18535	-122

## Sheet: ED Fig.7d
Pre-rearranged Vk1-117/Jk1 line						Pre-rearranged Vk1-117/Jk1/Vks inv line
Positive strand			Junctions			Positive strand			Junctions
chr6	67590570	67590571	3			chr6	67518933	67518934	1
chr6	67591199	67591200	2			chr6	67559315	67559316	7
chr6	67632405	67632406	1			chr6	67560448	67560449	5
chr6	67643832	67643833	3			chr6	67565042	67565043	3
chr6	67756904	67756905	2			chr6	67583292	67583293	7
chr6	67796871	67796872	1			chr6	67583354	67583355	2
chr6	67825976	67825977	1			chr6	67590570	67590571	1
chr6	67826380	67826381	5			chr6	67591521	67591522	1
chr6	67846544	67846545	5			chr6	67591535	67591536	2
chr6	67866781	67866782	1			chr6	67649581	67649582	4
chr6	67893075	67893076	2			chr6	67675601	67675602	2
chr6	67930572	67930573	1			chr6	67720790	67720791	1
chr6	67950298	67950299	1			chr6	67815779	67815780	1
chr6	67987394	67987395	1			chr6	67909398	67909399	4
chr6	67988969	67988970	3			chr6	67909453	67909454	2
chr6	68000070	68000071	1			chr6	67921724	67921725	1
chr6	68006712	68006713	3			chr6	67922973	67922974	2
chr6	68019839	68019840	1			chr6	67924641	67924642	1
chr6	68050546	68050547	3			chr6	67935117	67935118	1
chr6	68054226	68054227	3			chr6	67938362	67938363	6
chr6	68055345	68055346	1			chr6	67938857	67938858	1
chr6	68055496	68055497	1			chr6	67939017	67939018	2
chr6	68070827	68070828	10			chr6	67939022	67939023	2
chr6	68071477	68071478	1			chr6	67955316	67955317	2
chr6	68071767	68071768	1			chr6	67976534	67976535	1
						chr6	67991438	67991439	1
						chr6	68022576	68022577	3
						chr6	68022586	68022587	1
						chr6	68022588	68022589	5
Negative strand						chr6	68032633	68032634	2
chr6	67495416	67495417	-2			chr6	68054225	68054226	29
chr6	67596681	67596682	-1			chr6	68055292	68055293	9
chr6	67596683	67596684	-2			chr6	68070826	68070827	1
chr6	67661649	67661650	-2			chr6	68071766	68071767	5
chr6	67684719	67684720	-1
chr6	67746446	67746447	-2
chr6	67758344	67758345	-2
chr6	67779069	67779070	-1
chr6	67779923	67779924	-8			Negative strand
chr6	67779930	67779931	-57			chr6	67496534	67496535	-2
chr6	67779942	67779943	-16			chr6	67505849	67505850	-2
chr6	67780156	67780157	-1			chr6	67516102	67516103	-8
chr6	67788944	67788945	-1			chr6	67518629	67518630	-1
chr6	67790797	67790798	-1			chr6	67524678	67524679	-4
chr6	67790801	67790802	-1			chr6	67592003	67592004	-2
chr6	67794440	67794441	-1			chr6	67594626	67594627	-1
chr6	67794787	67794788	-1			chr6	67596681	67596682	-6
chr6	67797329	67797330	-1			chr6	67596683	67596684	-4
chr6	67803913	67803914	-1			chr6	67625881	67625882	-2
chr6	67805981	67805982	-1			chr6	67626358	67626359	-1
chr6	67807697	67807698	-3			chr6	67626669	67626670	-2
chr6	67811080	67811081	-45			chr6	67628836	67628837	-4
chr6	67811422	67811423	-6			chr6	67630395	67630396	-8
chr6	67811443	67811444	-1			chr6	67643254	67643255	-1
chr6	67811776	67811777	-1			chr6	67646663	67646664	-1
chr6	67827878	67827879	-3			chr6	67652130	67652131	-1
chr6	67828491	67828492	-1			chr6	67652333	67652334	-3
chr6	67843424	67843425	-1			chr6	67661649	67661650	-17
chr6	67847202	67847203	-3			chr6	67693274	67693275	-2
chr6	67847618	67847619	-1			chr6	67703100	67703101	-1
chr6	67847774	67847775	-1			chr6	67704262	67704263	-2
chr6	67848884	67848885	-1			chr6	67704733	67704734	-3
chr6	67854660	67854661	-12			chr6	67718661	67718662	-1
chr6	67863492	67863493	-9			chr6	67734867	67734868	-1
chr6	67863496	67863497	-3			chr6	67738331	67738332	-2
chr6	67864133	67864134	-1			chr6	67742522	67742523	-3
chr6	67864156	67864157	-24			chr6	67746446	67746447	-5
chr6	67869396	67869397	-2			chr6	67749034	67749035	-2
chr6	67871281	67871282	-6			chr6	67749785	67749786	-3
chr6	67877241	67877242	-2			chr6	67752574	67752575	-1
chr6	67877855	67877856	-2			chr6	67755443	67755444	-1
chr6	67877877	67877878	-12			chr6	67756570	67756571	-3
chr6	67886107	67886108	-14			chr6	67758344	67758345	-1
chr6	67892439	67892440	-4			chr6	67761716	67761717	-1
chr6	67897129	67897130	-2			chr6	67778946	67778947	-2
chr6	67899982	67899983	-6			chr6	67780336	67780337	-3
chr6	67899991	67899992	-2			chr6	67786062	67786063	-2
chr6	67901383	67901384	-2			chr6	67786184	67786185	-12
chr6	67904312	67904313	-1			chr6	67786683	67786684	-2
chr6	67932826	67932827	-3			chr6	67793890	67793891	-1
chr6	67933060	67933061	-2			chr6	67795180	67795181	-2
chr6	67944336	67944337	-3			chr6	67795806	67795807	-2
chr6	67954809	67954810	-3			chr6	67798061	67798062	-1
chr6	67954819	67954820	-3			chr6	67802448	67802449	-9
chr6	67955189	67955190	-1			chr6	67803009	67803010	-1
chr6	67955459	67955460	-2			chr6	67815124	67815125	-31
chr6	67958131	67958132	-1			chr6	67815126	67815127	-1
chr6	67974243	67974244	-1			chr6	67815128	67815129	-1
chr6	67976916	67976917	-2			chr6	67826633	67826634	-1
chr6	67980895	67980896	-5			chr6	67827080	67827081	-2
chr6	67983168	67983169	-6			chr6	67828682	67828683	-1
chr6	67983362	67983363	-11			chr6	67830807	67830808	-1
chr6	67983439	67983440	-1			chr6	67831676	67831677	-6
chr6	67983943	67983944	-1			chr6	67833110	67833111	-1
chr6	67984190	67984191	-9			chr6	67835330	67835331	-1
chr6	67984207	67984208	-1			chr6	67836417	67836418	-1
chr6	67985761	67985762	-1			chr6	67837487	67837488	-1
chr6	67986271	67986272	-4			chr6	67842699	67842700	-2
chr6	67986299	67986300	-1			chr6	67845645	67845646	-3
chr6	67986521	67986522	-1			chr6	67848345	67848346	-2
chr6	67986543	67986544	-1			chr6	67850269	67850270	-1
chr6	67986701	67986702	-3			chr6	67852220	67852221	-24
chr6	67986739	67986740	-1061			chr6	67852327	67852328	-5
chr6	67986800	67986801	-6			chr6	67852330	67852331	-1
chr6	67986824	67986825	-2			chr6	67862634	67862635	-1
chr6	67986910	67986911	-3			chr6	67862770	67862771	-4
chr6	67986957	67986958	-1			chr6	67865771	67865772	-2
chr6	67987081	67987082	-2			chr6	67868193	67868194	-1
chr6	67987102	67987103	-5			chr6	67869867	67869868	-3
chr6	67989652	67989653	-2			chr6	67870047	67870048	-3
chr6	67991819	67991820	-3			chr6	67887213	67887214	-1
chr6	67991841	67991842	-3			chr6	67887675	67887676	-3
chr6	67995101	67995102	-4			chr6	67887685	67887686	-4
chr6	67997141	67997142	-1			chr6	67888536	67888537	-1
chr6	67997454	67997455	-2			chr6	67888858	67888859	-2
chr6	67998400	67998401	-13			chr6	67892388	67892389	-4
chr6	68000064	68000065	-1			chr6	67895300	67895301	-2
chr6	68000532	68000533	-3			chr6	67898624	67898625	-14
chr6	68000536	68000537	-2			chr6	67898626	67898627	-1
chr6	68000999	68001000	-6			chr6	67899957	67899958	-1
chr6	68001001	68001002	-21			chr6	67908093	67908094	-3
chr6	68001003	68001004	-3			chr6	67909443	67909444	-4
chr6	68001009	68001010	-4			chr6	67909447	67909448	-1
chr6	68001011	68001012	-3			chr6	67910073	67910074	-1
chr6	68001017	68001018	-1			chr6	67910320	67910321	-6
chr6	68001041	68001042	-1			chr6	67914956	67914957	-1
chr6	68001045	68001046	-1			chr6	67916523	67916524	-1
chr6	68001047	68001048	-1			chr6	67919258	67919259	-2
chr6	68001315	68001316	-4			chr6	67922503	67922504	-4
chr6	68001317	68001318	-1			chr6	67922596	67922597	-7
chr6	68003461	68003462	-1			chr6	67923618	67923619	-2
chr6	68003605	68003606	-13			chr6	67924735	67924736	-15
chr6	68003831	68003832	-1			chr6	67924742	67924743	-106
chr6	68004182	68004183	-3			chr6	67925278	67925279	-4
chr6	68004591	68004592	-2			chr6	67928406	67928407	-2
chr6	68006994	68006995	-5			chr6	67932405	67932406	-2
chr6	68007349	68007350	-4			chr6	67934911	67934912	-7
chr6	68007351	68007352	-6			chr6	67934915	67934916	-15
chr6	68007357	68007358	-3			chr6	67937267	67937268	-2
chr6	68009308	68009309	-22			chr6	67938158	67938159	-1
chr6	68011134	68011135	-1			chr6	67938782	67938783	-1
chr6	68011483	68011484	-1			chr6	67938851	67938852	-8
chr6	68011542	68011543	-2			chr6	67939060	67939061	-46
chr6	68011565	68011566	-10			chr6	67939716	67939717	-1
chr6	68011601	68011602	-2			chr6	67939780	67939781	-4
chr6	68011887	68011888	-3			chr6	67940832	67940833	-1
chr6	68013234	68013235	-1			chr6	67944802	67944803	-4
chr6	68013236	68013237	-9			chr6	67946453	67946454	-1
chr6	68013242	68013243	-2			chr6	67946707	67946708	-3
chr6	68014597	68014598	-3			chr6	67953324	67953325	-1
chr6	68014797	68014798	-1			chr6	67954847	67954848	-10
chr6	68015355	68015356	-39			chr6	67955974	67955975	-2
chr6	68015431	68015432	-3			chr6	67956771	67956772	-2
chr6	68015597	68015598	-2			chr6	67958190	67958191	-1
chr6	68016294	68016295	-792			chr6	67958222	67958223	-1
chr6	68017432	68017433	-1			chr6	67958226	67958227	-1
chr6	68017810	68017811	-1			chr6	67959603	67959604	-4
chr6	68017829	68017830	-1			chr6	67966704	67966705	-37
chr6	68018328	68018329	-1			chr6	67972913	67972914	-15
chr6	68018860	68018861	-10			chr6	67975005	67975006	-3
chr6	68018935	68018936	-2			chr6	67976138	67976139	-1
chr6	68018988	68018989	-3			chr6	67976420	67976421	-3
chr6	68019049	68019050	-2			chr6	67976542	67976543	-269
chr6	68019224	68019225	-2			chr6	67976695	67976696	-3
chr6	68019652	68019653	-1			chr6	67977039	67977040	-1
chr6	68019901	68019902	-9			chr6	67977283	67977284	-2
chr6	68019938	68019939	-164			chr6	67979740	67979741	-1
chr6	68021130	68021131	-1			chr6	67979869	67979870	-3
chr6	68021132	68021133	-2			chr6	67980591	67980592	-6
chr6	68024848	68024849	-3			chr6	67980593	67980594	-1
chr6	68024951	68024952	-3			chr6	67985554	67985555	-1
chr6	68025634	68025635	-2			chr6	67990783	67990784	-76
chr6	68025697	68025698	-9			chr6	67990785	67990786	-5
chr6	68026134	68026135	-11			chr6	67990787	67990788	-7
chr6	68027276	68027277	-1			chr6	67991514	67991515	-7
chr6	68027555	68027556	-10			chr6	67993906	67993907	-1
chr6	68027557	68027558	-1			chr6	67994126	67994127	-1
chr6	68028489	68028490	-1			chr6	67995549	67995550	-2
chr6	68029234	68029235	-1			chr6	67995768	67995769	-1
chr6	68029284	68029285	-2			chr6	67997884	67997885	-5
chr6	68030100	68030101	-1			chr6	67999800	67999801	-4
chr6	68030436	68030437	-4			chr6	68003429	68003430	-1
chr6	68030849	68030850	-2			chr6	68003435	68003436	-4
chr6	68030851	68030852	-1			chr6	68003534	68003535	-12
chr6	68032589	68032590	-6			chr6	68004742	68004743	-8
chr6	68032594	68032595	-14			chr6	68004946	68004947	-2
chr6	68032628	68032629	-11			chr6	68005647	68005648	-48
chr6	68034179	68034180	-6			chr6	68005652	68005653	-3
chr6	68035304	68035305	-2			chr6	68006675	68006676	-1
chr6	68040957	68040958	-1			chr6	68007087	68007088	-1
chr6	68041693	68041694	-4			chr6	68007226	68007227	-25
chr6	68041773	68041774	-1			chr6	68008540	68008541	-1
chr6	68041781	68041782	-1			chr6	68011784	68011785	-1
chr6	68043770	68043771	-37			chr6	68012554	68012555	-10
chr6	68043850	68043851	-1			chr6	68012638	68012639	-79
chr6	68043865	68043866	-4			chr6	68012760	68012761	-3
chr6	68043976	68043977	-2			chr6	68012848	68012849	-15
chr6	68044631	68044632	-4			chr6	68013266	68013267	-579
chr6	68045728	68045729	-6			chr6	68013688	68013689	-15
chr6	68045730	68045731	-1			chr6	68013940	68013941	-1
chr6	68046311	68046312	-2			chr6	68014754	68014755	-3
chr6	68048338	68048339	-10			chr6	68014856	68014857	-4
chr6	68048348	68048349	-28			chr6	68015296	68015297	-23
chr6	68048516	68048517	-27			chr6	68015580	68015581	-4
chr6	68048687	68048688	-1			chr6	68016212	68016213	-2
chr6	68050500	68050501	-9			chr6	68016270	68016271	-48
chr6	68050505	68050506	-56			chr6	68016384	68016385	-1
chr6	68050651	68050652	-32			chr6	68016400	68016401	-3
chr6	68051063	68051064	-8			chr6	68016678	68016679	-2
chr6	68052522	68052523	-6			chr6	68017830	68017831	-15
chr6	68052729	68052730	-3			chr6	68018511	68018512	-2
chr6	68054217	68054218	-93			chr6	68018960	68018961	-1
chr6	68054220	68054221	-129			chr6	68019199	68019200	-18
chr6	68054373	68054374	-3			chr6	68019907	68019908	-27
chr6	68054440	68054441	-2			chr6	68020269	68020270	-6
chr6	68054611	68054612	-61			chr6	68020360	68020361	-1
chr6	68054613	68054614	-8			chr6	68020762	68020763	-12
chr6	68054997	68054998	-3			chr6	68021376	68021377	-3
chr6	68055247	68055248	-9			chr6	68021378	68021379	-5
chr6	68055299	68055300	-19			chr6	68021392	68021393	-1
chr6	68055327	68055328	-33			chr6	68021966	68021967	-61
chr6	68055331	68055332	-59			chr6	68022394	68022395	-6
chr6	68055336	68055337	-439			chr6	68022396	68022397	-4
chr6	68055365	68055366	-354			chr6	68022460	68022461	-4
chr6	68055490	68055491	-241			chr6	68024664	68024665	-1
chr6	68056474	68056475	-127			chr6	68025633	68025634	-5
chr6	68057010	68057011	-26			chr6	68025637	68025638	-6
chr6	68057236	68057237	-39			chr6	68025696	68025697	-1
chr6	68057238	68057239	-4			chr6	68025700	68025701	-1
chr6	68057438	68057439	-1			chr6	68026133	68026134	-23
chr6	68057648	68057649	-3			chr6	68026135	68026136	-1
chr6	68058942	68058943	-6			chr6	68027554	68027555	-8
chr6	68059069	68059070	-5			chr6	68027556	68027557	-2
chr6	68059183	68059184	-3			chr6	68028300	68028301	-2
chr6	68059386	68059387	-10			chr6	68028308	68028309	-1
chr6	68059407	68059408	-2			chr6	68029233	68029234	-1
chr6	68059738	68059739	-24			chr6	68029283	68029284	-8
chr6	68059740	68059741	-17			chr6	68029743	68029744	-6
chr6	68059742	68059743	-104			chr6	68030311	68030312	-4
chr6	68059744	68059745	-8			chr6	68030435	68030436	-4
chr6	68059746	68059747	-8			chr6	68030850	68030851	-2
chr6	68059853	68059854	-10			chr6	68032588	68032589	-10
chr6	68059857	68059858	-4			chr6	68032593	68032594	-30
chr6	68061749	68061750	-2			chr6	68032627	68032628	-4
chr6	68062964	68062965	-1			chr6	68033748	68033749	-1
chr6	68063044	68063045	-32			chr6	68033928	68033929	-1
chr6	68063059	68063060	-1			chr6	68034417	68034418	-1
chr6	68063079	68063080	-3			chr6	68034544	68034545	-2
chr6	68063088	68063089	-1			chr6	68035592	68035593	-2
chr6	68063093	68063094	-30			chr6	68041692	68041693	-11
chr6	68063095	68063096	-22			chr6	68041772	68041773	-3
chr6	68063169	68063170	-104			chr6	68041857	68041858	-1
chr6	68063669	68063670	-1			chr6	68042801	68042802	-1
chr6	68063817	68063818	-1			chr6	68043769	68043770	-42
chr6	68064038	68064039	-1			chr6	68043849	68043850	-3
chr6	68069425	68069426	-2			chr6	68043898	68043899	-2
chr6	68071623	68071624	-2			chr6	68043975	68043976	-6
						chr6	68044630	68044631	-12
						chr6	68045729	68045730	-1
						chr6	68046696	68046697	-1
						chr6	68048302	68048303	-37
						chr6	68048337	68048338	-1
						chr6	68048347	68048348	-22
						chr6	68048515	68048516	-40
						chr6	68049658	68049659	-1
						chr6	68050499	68050500	-53
						chr6	68050504	68050505	-163
						chr6	68050650	68050651	-126
						chr6	68051062	68051063	-12
						chr6	68052521	68052522	-4
						chr6	68052728	68052729	-12
						chr6	68052904	68052905	-4
						chr6	68052913	68052914	-2
						chr6	68053946	68053947	-1
						chr6	68054216	68054217	-409
						chr6	68054219	68054220	-496
						chr6	68054372	68054373	-12
						chr6	68054374	68054375	-1
						chr6	68054439	68054440	-6
						chr6	68054441	68054442	-8
						chr6	68054610	68054611	-117
						chr6	68054612	68054613	-37
						chr6	68054996	68054997	-16
						chr6	68055171	68055172	-1
						chr6	68055224	68055225	-4
						chr6	68055246	68055247	-3
						chr6	68055298	68055299	-56
						chr6	68055326	68055327	-44
						chr6	68055330	68055331	-169
						chr6	68055335	68055336	-992
						chr6	68055364	68055365	-958
						chr6	68055489	68055490	-1064
						chr6	68055643	68055644	-1
						chr6	68056111	68056112	-3
						chr6	68056473	68056474	-319
						chr6	68057009	68057010	-18
						chr6	68057235	68057236	-127
						chr6	68057237	68057238	-17
						chr6	68057437	68057438	-8
						chr6	68057566	68057567	-4
						chr6	68057647	68057648	-3
						chr6	68057875	68057876	-1
						chr6	68057877	68057878	-2
						chr6	68057962	68057963	-1
						chr6	68058941	68058942	-17
						chr6	68059068	68059069	-17
						chr6	68059182	68059183	-15
						chr6	68059406	68059407	-5
						chr6	68059416	68059417	-488
						chr6	68059431	68059432	-4
						chr6	68059737	68059738	-214
						chr6	68059739	68059740	-107
						chr6	68059741	68059742	-450
						chr6	68059743	68059744	-58
						chr6	68059745	68059746	-47
						chr6	68059852	68059853	-24
						chr6	68059854	68059855	-2
						chr6	68059856	68059857	-54
						chr6	68059903	68059904	-2
						chr6	68060138	68060139	-1
						chr6	68060230	68060231	-1
						chr6	68061425	68061426	-2
						chr6	68061790	68061791	-3
						chr6	68063043	68063044	-72
						chr6	68063058	68063059	-1
						chr6	68063078	68063079	-1
						chr6	68063080	68063081	-6
						chr6	68063087	68063088	-6
						chr6	68063092	68063093	-71
						chr6	68063094	68063095	-9
						chr6	68063118	68063119	-3
						chr6	68063168	68063169	-289
						chr6	68063826	68063827	-2
						chr6	68064037	68064038	-2
						chr6	68067683	68067684	-1
						chr6	68068398	68068399	-1
						chr6	68068904	68068905	-2
						chr6	68068968	68068969	-1
						chr6	68069021	68069022	-2
						chr6	68069109	68069110	-243
						chr6	68069252	68069253	-3
						chr6	68069424	68069425	-3
						chr6	68069527	68069528	-2
						chr6	68070174	68070175	-4
						chr6	68070560	68070561	-4
