# Supplementary material for: Linear RAG scanning mediates editing of Igκ variable region repertoires
Source: Nature. 2026 Apr 15;653(8115):870–8. doi: 10.1038/s41586-026-10362-5 (PMC13190342; doi:10.1038/s41586-026-10362-5)
Supplement: Supplementary file 19 — Source Data Extended Data Fig. 8. [file 41586_2026_10362_MOESM19_ESM.xlsx]

## Sheet: ED Fig.8b
	Igkv13-54-1	Igkv4-54	Igkv4-53	Igkv4-51	Igkv4-50	Igkv12-49	Igkv5-48	Igkv12-47	Igkv12-46	Igkv5-45	Igkv12-44	Igkv5-43	Igkv12-42	Igkv12-41	Igkv5-40-1	Igkv12-40	Igkv5-39	Igkv12-38	Igkv5-37	Igkv18-36	Igkv1-35	Igkv8-34	Igkv7-33	Igkv6-32	Igkv8-31	Igkv8-30	Igkv6-29	Igkv8-28	Igkv8-27	Igkv8-26	Igkv6-25	Igkv8-24	Igkv8-23-1	Igkv6-23	Igkv8-22	Igkv8-21	Igkv6-20	Igkv8-19	Igkv8-18	Igkv6-17	Igkv8-16	Igkv6-15	Igkv6-14	Igkv6-13	Igkv3-12-1	Igkv3-12
Rep1	0	1053	1003	2098	5259	0	573	0	4258	1132	7835	1200	0	5341	0	4373	6358	4705	1459	550	3	4830	73	10498	29	10076	833	6078	5147	-541	-19254	23231	1969	2391	5	27406	3744	36574	-11430	-121146	6186	2891	7663	798	142	-12
Rep2	0	1562	1108	2051	5897	0	643	0	4870	1303	7928	1376	0	5821	0	4336	6224	5095	1164	382	3	4055	97	11415	52	11081	715	6200	5769	-523	-21371	26295	2176	2486	1	29384	3638	34243	-13052	-138263	6460	3857	9113	876	130	-1
Rep3	0	1096	781	2065	5881	0	695	0	4727	1352	8005	1603	0	6049	0	3997	6822	4758	1292	404	7	2717	102	10643	37	10481	610	5285	5638	-512	-19980	27193	2266	2027	2	29199	3292	27317	-13224	-119957	6646	3124	7223	955	99	-9

## Sheet: ED Fig.8c
	Igkv13-54-1	Igkv4-54	Igkv4-53	Igkv4-51	Igkv4-50	Igkv12-49	Igkv5-48	Igkv12-47	Igkv12-46	Igkv5-45	Igkv12-44	Igkv5-43	Igkv12-42	Igkv12-41	Igkv5-40-1	Igkv12-40	Igkv5-39	Igkv12-38	Igkv5-37	Igkv18-36	Igkv1-35	Igkv8-34	Igkv7-33	Igkv6-32	Igkv8-31	Igkv8-30	Igkv6-29	Igkv8-28	Igkv8-27	Igkv8-26	Igkv6-25	Igkv8-24	Igkv8-23-1	Igkv6-23	Igkv8-22	Igkv8-21	Igkv6-20	Igkv8-19	Igkv8-18	Igkv6-17	Igkv8-16	Igkv6-15	Igkv6-14	Igkv6-13	Igkv3-12-1	Igkv3-12
Rep1	0	1069	635	1641	4301	0	623	0	3385	673	6465	802	0	3778	0	2271	3102	3044	472	185	0	1371	37	10532	7	7851	345	2195	4747	-229	-15864	22382	809	1260	9	18485	1542	13216	-5664	-90169	2203	2107	2299	76900	69	-18
Rep2	0	1259	872	1489	4627	0	870	0	3125	863	5856	1002	0	4336	0	2907	3777	3071	556	236	6	1101	70	10318	11	8397	313	2711	5204	-237	-14862	24688	905	1219	5	20776	1501	12491	-6735	-81657	2330	2081	2034	89150	96	-25
Rep3	0	1200	784	1468	4501	0	791	0	3300	804	6239	942	0	4312	0	2775	3407	2504	407	195	1	1241	55	9997	12	7826	395	2670	4930	-263	-16797	26277	1057	1281	12	18273	1682	14319	-6291	-89351	2754	2383	2605	85631	61	-18

## Sheet: ED Fig.8d
	Igkv13-54-1	Igkv4-54	Igkv4-53	Igkv4-51	Igkv4-50	Igkv12-49	Igkv5-48	Igkv12-47	Igkv12-46	Igkv5-45	Igkv12-44	Igkv5-43	Igkv12-42	Igkv12-41	Igkv5-40-1	Igkv12-40	Igkv5-39	Igkv12-38	Igkv5-37	Igkv18-36	Igkv1-35	Igkv8-34	Igkv7-33	Igkv6-32	Igkv8-31	Igkv8-30	Igkv6-29	Igkv8-28	Igkv8-27	Igkv8-26	Igkv6-25	Igkv8-24	Igkv8-23-1	Igkv6-23	Igkv8-22	Igkv8-21	Igkv6-20	Igkv8-19	Igkv8-18	Igkv6-17	Igkv8-16	Igkv6-15	Igkv6-14	Igkv6-13	Igkv3-12-1	Igkv3-12
Rep1	0	915	653	1847	3893	0	402	1	2786	887	5829	1053	0	3265	0	1992	3561	2524	773	315	4	1800	35	8837	19	6885	359	2322	3426	-270	-15661	15595	1078	2240	25	17574	3045	14586	-5640	-72006	3292	3024	7280	122911	70	-27
Rep2	0	703	618	1489	3898	0	472	1	2343	800	4853	794	0	2713	0	1381	3559	2868	791	318	8	1431	23	7361	8	6113	394	2175	3908	-193	-12867	11152	702	2056	18	16371	3083	13878	-5180	-61978	2517	2355	6482	120811	102	-24
Rep3	0	881	610	1744	4036	0	445	0	2633	809	5368	852	0	3091	0	1784	3180	2581	798	248	4	1578	53	8925	18	6828	343	2271	3337	-278	-15617	15419	844	2074	19	17495	3061	14289	-5677	-71309	2892	2816	6970	119638	60	-18

## Sheet: ED Fig.8e
	Igkv13-54-1	Igkv4-54	Igkv4-53	Igkv4-51	Igkv4-50	Igkv12-49	Igkv5-48	Igkv12-47	Igkv12-46	Igkv5-45	Igkv12-44	Igkv5-43	Igkv12-42	Igkv12-41	Igkv5-40-1	Igkv12-40	Igkv5-39	Igkv12-38	Igkv5-37	Igkv18-36	Igkv1-35	Igkv8-34	Igkv7-33	Igkv6-32	Igkv8-31	Igkv8-30	Igkv6-29	Igkv8-28	Igkv8-27	Igkv8-26	Igkv6-25	Igkv8-24	Igkv8-23-1	Igkv6-23	Igkv8-22	Igkv8-21	Igkv6-20	Igkv8-19	Igkv8-18	Igkv6-17	Igkv8-16	Igkv6-15	Igkv6-14	Igkv6-13	Igkv3-12-1	Igkv3-12
Rep1	0	870	575	2179	4595	0	676	0	3102	744	6117	783	0	4300	0	3203	4598	3767	759	556	0	2519	50	9870	23	7403	432	3146	4615	-282	-14659	18564	1386	1564	4	21115	2447	19680	-8331	-103106	3141	2024	5847	2028	84	-21
Rep2	0	1373	785	1948	5638	0	722	0	3236	869	8473	869	0	4204	0	2856	6376	4374	1223	667	2	2162	53	13365	18	11707	533	4998	5702	-386	-18465	21932	1212	2098	17	28822	3004	31656	-10568	-119999	3962	2710	6536	2974	152	-16
Rep3	0	1228	718	2061	5523	0	716	0	3213	770	7791	943	0	4440	0	2620	5983	4146	1190	565	2	2245	67	13117	30	11561	560	5102	6037	-403	-18696	21830	1254	2276	14	27930	2884	31895	-10531	-121104	4303	2790	6506	2963	134	-15

## Sheet: ED Fig.8f
	Igkv13-54-1	Igkv4-54	Igkv4-53	Igkv4-51	Igkv4-50	Igkv12-49	Igkv5-48	Igkv12-47	Igkv12-46	Igkv5-45	Igkv12-44	Igkv5-43	Igkv12-42	Igkv12-41	Igkv5-40-1	Igkv12-40	Igkv5-39	Igkv12-38	Igkv5-37	Igkv18-36	Igkv1-35	Igkv8-34	Igkv7-33	Igkv6-32	Igkv8-31	Igkv8-30	Igkv6-29	Igkv8-28	Igkv8-27	Igkv8-26	Igkv6-25	Igkv8-24	Igkv8-23-1	Igkv6-23	Igkv8-22	Igkv8-21	Igkv6-20	Igkv8-19	Igkv8-18	Igkv6-17	Igkv8-16	Igkv6-15	Igkv6-14	Igkv6-13	Igkv3-12-1	Igkv3-12
Rep1	0	1127	732	2254	4541	0	843	0	3502	859	8389	996	0	4343	0	2580	5273	4702	1035	429	1	2733	51	12812	24	10652	580	4621	5628	-343	-20767	22784	1171	2308	14	25043	3852	30837	-11060	-118718	3783	2955	7582	282	134	-25
Rep2	0	975	669	2214	4626	0	849	0	3534	846	8575	1001	0	4088	0	2490	5457	4806	1017	517	3	2664	59	13184	25	10103	603	4544	5771	-447	-21459	22936	1206	2205	21	25088	3867	31286	-10678	-117450	3799	2810	7499	212	129	-22
Rep3	0	1004	684	2120	4620	0	810	0	3343	774	8194	867	0	3996	0	2500	5239	4735	929	444	4	2705	87	12863	32	10553	514	4384	5705	-358	-21191	23018	1219	2190	19	24661	3976	31018	-10342	-116128	3834	2841	7599	235	141	-25
